# Supplementary material for: The SlHB8 Acts as a Negative Regulator in Stem Development and Lignin Biosynthesis
Source: Int J Mol Sci. 2021 Dec 12;22(24):13343. doi: 10.3390/ijms222413343 (PMC8708474; doi:10.3390/ijms222413343)
Supplement: Supplementary file 1 [file ijms-22-13343-s001.zip]

Archive with 8 entries (7 files):
- ijms-1492812-SI/
- ijms-1492812-SI/supplementary figures.pdf
- ijms-1492812-SI/Supplementary Table S1 Summary statistics of RNA-seq data of the 9 libraries mapped to the tomato reference genome (Solanum lycopersicum ITAG4.0).pdf
- ijms-1492812-SI/Supplementary Table S2 Differentially expression gene (DEGs) analysis.xls
- ijms-1492812-SI/Supplementary Table S3 GO and KEGG analysis of differentially expression genes.xls
- ijms-1492812-SI/Supplementary Table S4 List of genes used in the qRT-PCR.xlsx
- ijms-1492812-SI/Supplementary Table S5 List of primer sequences of genes used in the qRT-PCR and vector generation.pdf
- ijms-1492812-SI/Supplementary Table S6 SlHB8 binding sites analysis of the promoters of SlCYP73A14 and SlPER3.pdf
