# Supplementary material for: The SlHB8 Acts as a Negative Regulator in Stem Development and Lignin Biosynthesis
Source: Int J Mol Sci. 2021 Dec 12;22(24):13343. doi: 10.3390/ijms222413343 (PMC8708474; doi:10.3390/ijms222413343)
Supplement: Supplementary file 1 [file ijms-22-13343-s001.zip › ijms-1492812-SI/Supplementary Table S2 Differentially expression gene (DEGs) analysis.xls]

## Sheet: all genes expression
id	HB8-cr-1_fpkm	HB8-cr-2_fpkm	HB8-cr-3_fpkm	HB8-ox-1_fpkm	HB8-ox-2_fpkm	HB8-ox-3_fpkm	WT-1_fpkm	WT-2_fpkm	WT-3_fpkm	HB8-cr-1_count	HB8-cr-2_count	HB8-cr-3_count	HB8-ox-1_count	HB8-ox-2_count	HB8-ox-3_count	WT-1_count	WT-2_count	WT-3_count	Symbol	Description	KEGG_A_class	KEGG_B_class	Pathway	K_ID	GO Component	GO Function	GO Process
MSTRG.10110	1.21	2.64	1.42	0.72	0.78	0.79	0.71	1.52	1.16	12	38	16	8	8	7	8	17	14	--	-	-	-	-	-	-	-	-
MSTRG.10144	2.84	3.75	2.85	3.28	4.36	3.35	3.07	3.34	3.44	54	104	62	70	86	57	67	72	80	--	-	-	-	-	-	-	-	-
MSTRG.10154	4.4	4.44	4.3	4.42	4.4	4.58	4.63	4.97	5.02	256	376	285	288	265	238	308	327	356	--	Retrovirus-related Pol polyprotein from transposon TNT 1-94 [Dendrobium catenatum]	-	-	-	-	-	-	-
MSTRG.10158	8.53	8.26	8.21	9.31	9.24	8.8	9.61	11.47	10.51	308	434	338	377	346	284	397	468	463	--	-	-	-	-	-	-	-	-
MSTRG.10196	1.23	1.03	1.16	0.79	1.53	1.38	0.77	0.78	1.01	14	17	15	10	18	14	10	10	14	--	hypothetical protein EJD97_012603, partial [Solanum chilense]	-	-	-	-	-	-	-
MSTRG.10198	0.05	0	0.04	3.76	3.32	3.75	0	0	0	1	0	1	93	76	74	0	0	0	--	hypothetical protein EJD97_005098 [Solanum chilense]	-	-	-	-	-	-	-
MSTRG.10201	0	0.1	0.06	1.52	1.5	0.99	1.16	0.92	1.27	0	2	1	23	21	12	18	14	21	--	-	-	-	-	-	-	-	-
MSTRG.10204	0	0.01	0	2.32	3.04	2.36	0	0	0	0	1	0	120	145	97	0	0	0	--	Beta-adaptin-like protein C [Capsicum annuum]	-	-	-	-	-	-	-
MSTRG.10224	0.71	0.29	0.87	1.99	1.44	0.7	0.65	1.35	0.9	14.01	8.49	19.55	44.2	29.6	12.46	14.78	30.3	21.84	--	-	-	-	-	-	-	-	-
MSTRG.10225	2.19	2.75	2.85	1.02	1.08	0.94	1.12	1.31	1.19	37.99	69.51	56.45	19.8	19.4	14.54	22.22	25.7	25.16	--	-	-	-	-	-	-	-	-
MSTRG.10227	0	0	0	5.58	4.84	5.34	1.03	0.61	1.01	0	0	0	127	102	97	24	14	25	--	-	-	-	-	-	-	-	-
MSTRG.10262	5.85	3.92	4.31	4.45	3.21	3.82	4.29	4.48	4.02	120	118	102	101	70	70	101	105	101	--	PREDICTED: zinc-finger homeodomain protein 7-like [Solanum tuberosum]	-	-	-	-	-	-	-
MSTRG.10263	1.55	1.37	2.52	2.86	1.92	2.6	1.74	2.06	2.9	14	18	26	29	18	21	18	21	32	--	-	-	-	-	-	-	-	-
MSTRG.10279	1.01	0	0.75	0.93	1.38	0.68	1.32	1.45	0.29	14.8	0	12.65	15.39	21	9	22.21	24.18	5.15	--	uncharacterized protein LOC112941556 [Solanum lycopersicum]	-	-	-	-	-	-	-
MSTRG.10280	0.25	1.64	1.43	0.25	0	0	0.15	0.31	1.17	4.2	40	27.35	4.61	0	0	2.79	5.82	23.85	--	uncharacterized protein LOC112941556 [Solanum lycopersicum]	-	-	-	-	-	-	-
MSTRG.10289	0	0	0	1.15	0	0	0	0	0	0	0	0	5	0	0	0	0	0	--	-	-	-	-	-	-	-	-
MSTRG.10294	0.14	0	0.48	8.53	3.03	3.36	0	0	0	1	0	4	70	23	22	0	0	0	--	-	-	-	-	-	-	-	-
MSTRG.10298	1.26	0.56	0.44	1.68	0.79	0.56	1.37	1.11	0.77	20	13	8	30	13	8	25	20	15	--	-	-	-	-	-	-	-	-
MSTRG.10300	0.64	0.97	0.64	1.23	1.12	1.33	0.9	0.89	1.02	44	97	50	95	80	82	71	69	86	--	DNA/RNA polymerases superfamily protein [Theobroma cacao]	-	-	-	-	-	-	-
MSTRG.10329	0.01	0	0	1.42	1.65	1.78	0.18	0.08	0.15	1	0	0	150	161	150	19	8	17	RE1	Integrase, catalytic core [Cinnamomum micranthum f. kanehirae]	-	-	-	-	-	GO:0016787//hydrolase activity	-
MSTRG.10335	10.75	13.03	10.24	11.75	11.57	10.26	11.08	10.97	10.76	333	566	377	402	372	295	361	367	404	--	Glutamate dehydrogenase A [Capsicum annuum]	-	-	-	-	-	-	-
MSTRG.10374	1.88	2.02	0.93	1.21	1.45	2.11	1.51	1.47	2.59	25	39	14	18	20	25	23	22	42	--	-	-	-	-	-	-	-	-
MSTRG.10389	10.79	11.2	10	8.19	9.08	8.3	7.02	6.02	7.9	141	213	149	120	123	97	105	89	126	--	-	-	-	-	-	-	-	-
MSTRG.10396	1.62	1.95	0.95	0.36	0.72	0.83	0.94	0.42	0.33	24	42	16	6	11	11	16	7	6	--	-	-	-	-	-	-	-	-
MSTRG.10410	0.76	0.73	1.19	3.37	3.79	4.17	4.18	4.54	2.68	15	21	27	75	78	74	95	102	65	--	hypothetical protein EJD97_023461, partial [Solanum chilense]	-	-	-	-	-	-	-
MSTRG.10415	5.52	5.52	5.42	4.07	4.79	4.78	5.14	4.54	3.55	230	336	261	190	207	177	246	211	180	--	-	-	-	-	-	-	-	-
MSTRG.10416	0.06	0	0	2.4	3.03	3.04	4.01	3.22	3.19	2	0	0	96	112	97	164	130	139	--	UDP-Glycosyltransferase superfamily protein isoform 1 [Capsicum annuum]	-	-	-	-	-	-	-
MSTRG.10426	3.67	4.51	4.37	3.52	2.38	2.9	4.02	5.05	4.13	198	354	269	213	133	140	248	308	272	--	-	-	-	-	-	-	-	-
MSTRG.10430	1.33	0.94	1.2	2.85	1.98	2	1.73	1.31	1.74	35	36	36	84	54	47	52	39	56	--	PREDICTED: uncharacterized mitochondrial protein AtMg00810-like [Solanum tuberosum]	-	-	-	-	-	GO:0043167//ion binding;GO:0097159//organic cyclic compound binding;GO:1901363//heterocyclic compound binding	GO:0044237//cellular metabolic process
MSTRG.10436	0	0	0.05	12.56	13.35	13.2	0.31	0.32	0.49	0	0	1	204	192	170	6	4	8	--	-	-	-	-	-	-	-	-
MSTRG.10439	1.01	2.21	0.57	2.3	0.71	1.03	0.56	1.54	0.98	11	35	7	28	8	10	7	19	13	--	-	-	-	-	-	-	-	-
MSTRG.10450	1.15	1.26	0.65	1.23	1.93	1.47	0.25	0.76	0.7	20	32	13	24	35	23	5	15	15	--	PREDICTED: uncharacterized protein LOC109215868 [Nicotiana attenuata]	-	-	-	-	-	-	-
MSTRG.10452	0.11	0	0.09	2.31	1.88	2.9	0	0	0	1	0	1	24	18	24	0	0	0	--	-	-	-	-	-	-	-	-
MSTRG.10459	4.88	4.94	5.53	6.59	5.95	6.22	6.16	5.46	6.45	72	106	93	109	91	82	104	91	116	--	-	-	-	-	-	-	-	-
MSTRG.10463	0	0	0	0	0	0	0.72	0.64	1.52	0	0	0	0	0	0	8	7	18	--	-	-	-	-	-	-	-	-
MSTRG.10467	2.69	2.75	2.93	2.72	2.45	2.94	1.8	1.81	1.81	147	219	183	167	139	144	113	112	121	--	RNA-binding motif protein, X chromosome-like [Solanum pennellii]	-	-	-	-	-	-	-
MSTRG.10468	15.34	20.09	18.58	17.32	15.86	12.59	23.23	20.4	24.23	139	265	192	176	149	102	241	209	268	--	-	-	-	-	-	-	-	-
MSTRG.10469	4	3.98	2.83	2.58	2.51	2.32	2.82	2.13	2.53	83	120	67	60	54	43	67	50	64	--	-	-	-	-	-	-	-	-
MSTRG.10483	4.51	3.81	3.43	1.4	0.96	1.37	2.33	2.89	3.22	232	285	201	81	51	63	137	168	202	--	-	-	-	-	-	-	-	-
MSTRG.10498	1.17	1.51	1.22	1.05	0.57	0.74	0.83	1.56	0.6	16	30	19	16	8	9	13	24	10	--	-	-	-	-	-	-	-	-
MSTRG.10500	4.07	4.18	3.79	1.56	1.97	2.03	4.19	5.21	3.96	183	262	188	75	91	81	208	260	210	--	reticulocyte-binding protein 2 homolog a-like [Solanum pennellii]	-	-	-	-	-	-	-
MSTRG.10526	0.09	0	0.39	0.32	0.17	0.5	0.08	0.32	0.15	1	0	5	4	2	5	1	4	2	--	late blight resistance protein R1-A-like [Solanum pennellii]	-	-	-	-	-	-	-
MSTRG.1058	0.36	0.44	0.72	0.89	2.54	1.82	1.27	2.08	1.34	4	7	9	11	29	18	16	26	18	--	-	-	-	-	-	-	-	-
MSTRG.10659	3.85	6.94	4.08	4.28	4.49	4.55	1.97	2.44	2.26	53	139	64	66	64	56	31	38	38	FLZ7	FCS-Like Zinc finger 3 [Solanum pennellii]	-	-	-	-	-	-	-
MSTRG.10956	11.26	9.69	5.94	16.87	17.3	16.26	9.65	11.03	9.32	103	129	62	173	164	133	101	114	104	--	-	-	-	-	-	-	-	-
MSTRG.10969	4.88	5.21	5.4	3.83	3.5	3.42	5.16	4.77	4.77	215	338	278	194	160	143	270	252	241	At1g65240	aspartic proteinase-like protein 2 [Solanum lycopersicum]	-	-	-	-	GO:0005623//cell;GO:0005911//cell-cell junction;GO:0031224//intrinsic component of membrane	GO:0016787//hydrolase activity	GO:0000160//phosphorelay signal transduction system;GO:0000302//response to reactive oxygen species;GO:0006281//DNA repair;GO:0006498//N-terminal protein lipidation;GO:0006625//protein targeting to peroxisome;GO:0009062//fatty acid catabolic process;GO:0009648//photoperiodism;GO:0016265//death;GO:0019941//modification-dependent protein catabolic process;GO:0030001//metal ion transport;GO:0048193/…
MSTRG.11040	2.38	2.49	2.05	1.54	1.4	2.3	1.9	2.21	1.62	59	90	58	43	36	51	54	62	49	At5g62970	F-box/FBD/LRR-repeat protein At1g13570-like [Solanum lycopersicum]	-	-	-	-	-	-	-
MSTRG.11055	0.66	0.83	0.29	0.39	0.43	0.49	0.67	0.98	0.81	6	11	3	4	4	4	7	10	9	--	-	-	-	-	-	-	-	-
MSTRG.11074	0.92	0.91	1.02	0.58	0.86	0.23	0.79	1.06	1.15	28	40	37	21	27	6	26	38	37	--	Retrotransposon, unclassified-like protein [Theobroma cacao]	-	-	-	-	-	-	-
MSTRG.11075	1.69	0.29	0.74	0	1.02	0.24	0.18	0.93	0.35	8	2	4	0	5	1	1	5	2	OEP16	outer envelope pore protein 16, chloroplastic [Solanum pennellii]	-	-	-	-	GO:0009527//plastid outer membrane;GO:0016021//integral component of membrane	GO:0008320//protein transmembrane transporter activity;GO:0022829//wide pore channel activity;GO:0046943//carboxylic acid transmembrane transporter activity;GO:0046983//protein dimerization activity	GO:0001101//response to acid chemical;GO:0006950//response to stress;GO:0009617//response to bacterium;GO:0009746//response to hexose;GO:0034285//response to disaccharide;GO:0044743//intracellular protein transmembrane import
MSTRG.11086	1.35	1.08	1.34	0.92	1.21	1.02	0.94	1.25	1.03	68	79	77	52	63	46	54	71	63	--	E3 ubiquitin-protein ligase SDIR1-like [Solanum lycopersicum]	-	-	-	-	-	-	-
MSTRG.11103	0	0.14	0.27	0	0.1	0.46	0.45	0.09	0.42	0	2	3	0	1	4	5	1	5	--	-	-	-	-	-	-	-	-
MSTRG.11104	13.48	12.89	11.16	13.2	12.19	14.66	11.45	12.51	12.44	143	199	135	157	134	139	139	150	161	polr1d	DNA-directed RNA polymerases I and III subunit RPAC2 [Solanum lycopersicum]	Metabolism;Metabolism;Metabolism;Genetic Information Processing	Global and overview maps;Nucleotide metabolism;Nucleotide metabolism;Transcription	ko01100//Metabolic pathways;ko00230//Purine metabolism;ko00240//Pyrimidine metabolism;ko03020//RNA polymerase	K03020;K03020;K03020;K03020	-	-	-
MSTRG.11123	1.6	1.41	1.41	5.61	5.35	3.94	2.06	2.04	2.56	33.08	42.38	33.3	129.98	114.48	72.82	48.62	47.53	64.55	At3g47570	probable LRR receptor-like serine/threonine-protein kinase At3g47570 [Solanum lycopersicum]	Organismal Systems;Environmental Information Processing	Environmental adaptation;Signal transduction	ko04626//Plant-pathogen interaction;ko04016//MAPK signaling pathway - plant	K13420;K13420	GO:0016020//membrane	GO:0004672//protein kinase activity;GO:0016491//oxidoreductase activity	GO:0006796//phosphate-containing compound metabolic process
MSTRG.11237	8.05	7.83	7.71	9.27	9.86	9.91	5.23	5.07	4.89	593.93	840.99	648.91	767.13	754.36	653.72	442.13	422.77	440.12	R1B-16	NBS-LRR resistance protein-like protein [Solanum lycopersicum]	-	-	-	-	-	-	-
MSTRG.11257	3.63	3.71	3.46	4.86	5.77	5.57	5.9	5.67	5.43	265.92	394.74	289.13	399.06	437.85	364.39	494	469.23	485.33	R1B-16	NBS-LRR resistance protein-like protein [Solanum lycopersicum]	-	-	-	-	-	-	-
MSTRG.11333	2.38	4.62	3.83	2.53	2.35	2.94	2.32	2	2.24	54	148	100	70	58	61	66	50	66	--	hypothetical protein EJD97_012820 [Solanum chilense]	-	-	-	-	-	-	-
MSTRG.11343	0	0	0	5.64	5.06	3.85	0	0	0	0	0	0	147	122	80	0	0	0	--	hypothetical protein EJD97_017784, partial [Solanum chilense]	-	-	-	-	-	-	-
MSTRG.11352	1.61	0.45	0.32	0.85	0.5	0.9	1.79	1.17	0.96	22	9	5	13	7	11	28	18	16	--	-	-	-	-	-	-	-	-
MSTRG.11361	8.63	8.8	9.02	7.43	8.92	8.16	10.25	9.35	9.71	208	309	248	201	223	176	283	255	286	--	-	-	-	-	-	-	-	-
MSTRG.11363	0.72	0.56	0.08	0.88	1.48	0.4	0.39	0.56	0.22	8	9	1	11	17	4	5	7	3	--	uncharacterized protein LOC101259177 [Solanum lycopersicum]	-	-	-	-	-	-	-
MSTRG.11372	2.81	2.39	2.17	1.92	2.01	2.11	2.89	2.43	2.79	189	234	166	145	140	127	222	185	229	--	hypothetical protein EJD97_013294, partial [Solanum chilense]	-	-	-	-	-	-	-
MSTRG.11377	1.46	0	0	0.22	0	0	0	0	0	6	0	0	1	0	0	0	0	0	--	-	-	-	-	-	-	-	-
MSTRG.11389	1.15	0.87	0.85	0	0	0	0	0	0	19	21	16	0	0	0	0	0	0	--	LOW QUALITY PROTEIN: ion channel CASTOR-like [Solanum pennellii]	-	-	-	-	-	-	-
MSTRG.11391	1.98	2.36	1.33	0.65	0.32	0.74	1.04	1.22	0.65	30	52	23	11	5	10	18	21	12	--	octapeptide-repeat protein T2-like [Solanum pennellii]	-	-	-	-	-	-	-
MSTRG.11393	8.11	8.49	7.62	7	6.97	4.79	4.07	5.01	2.97	242.38	366.4	250.38	238.25	211.58	124.13	136.84	169.01	114.76	--	-	-	-	-	-	-	-	-
MSTRG.11395	6.68	6.91	6.28	3.9	4.33	4.28	3.7	3.84	3.58	125.62	189.07	134.62	82.21	84.42	71.87	79.63	81.55	82.24	--	-	-	-	-	-	-	-	-
MSTRG.11399	1.63	1.5	1.03	0.73	0.7	1.52	0.95	0.88	1.64	18	24	13	9	8	15	12	11	22	--	uncharacterized protein LOC107021871 isoform X2 [Solanum pennellii]	-	-	-	-	-	-	-
MSTRG.11404	2.04	2.37	2.3	1.53	1.62	1.98	2.35	2.18	2.54	90.03	152.26	116	76	74	78	119	109	137	--	serine/threonine-protein phosphatase 7 long form homolog [Solanum lycopersicum]	-	-	-	-	-	-	-
MSTRG.11420	1.15	2.07	1.76	1.14	1.59	2.3	1.08	1.55	1.03	30	58	41	44	48	46	39	44	38	--	Retrotransposon gag protein [Solanum demissum]	-	-	-	-	-	-	-
MSTRG.11450	1.06	1.2	0.93	0.6	0.65	0.86	0.68	1.2	1.66	11	18	11	7	7	8	8	14	21	--	-	-	-	-	-	-	-	-
MSTRG.11482	12.4	9.66	10.29	13.73	14.53	10.25	12.31	12.19	13.47	261	296	247	324	317	193	296.49	290	346	--	COPI_assoc domain-containing protein [Cephalotus follicularis]	-	-	-	-	-	-	-
MSTRG.11484	1.54	1.68	0.94	1.54	1.67	1.41	0.93	1.22	0.77	49	78	34	55	55	40	34	44	30	--	DNA/RNA polymerases superfamily protein [Theobroma cacao]	-	-	-	-	-	GO:0046872//metal ion binding	GO:0006259//DNA metabolic process
MSTRG.11492	30.66	33.87	30.86	28.64	30.78	28.07	28.94	29.85	29	1053	1693	1209	1103	1096	862	1138	1159	1216	--	Exocyst complex component EXO84A [Capsicum baccatum]	-	-	-	-	-	-	-
MSTRG.11494	0.16	0.45	0.28	0	0.31	0.36	0.14	0.86	1.86	1	4	2	0	2	2	1	6	14	--	-	-	-	-	-	-	-	-
MSTRG.11516	13.73	11.81	14.35	14.21	11.35	10.2	13.55	14.5	11.23	370	489	454	447	316	244	430	431	394	RRP44A	PREDICTED: exosome complex exonuclease RRP44 [Nicotiana sylvestris]	Genetic Information Processing	Folding, sorting and degradation	ko03018//RNA degradation	K12585	-	GO:0004518//nuclease activity	GO:0006464//cellular protein modification process;GO:0090304//nucleic acid metabolic process
MSTRG.11524	2.81	2.95	2.15	3.12	3.48	3.01	3.49	4.67	3.72	94	144	82	117	121	90	134	177	152	--	-	-	-	-	-	-	-	-
MSTRG.11576	0	0	0	1.2	1.64	1.5	7.55	9.15	8.41	0	0	0	19	24	19	122	146	145	--	Plant cysteine oxidase 2 [Capsicum annuum]	-	-	-	-	-	-	-
MSTRG.11614	12.31	12.06	9.63	10.73	11.06	11.57	0.24	0	0.11	176	251	157	172	164	148	4	0	2	ddx6	DEAD/DEAH box helicase 8 [Cucumis melo var. makuwa] [Cucumis melo]	Genetic Information Processing	Folding, sorting and degradation	ko03018//RNA degradation	K12614	-	GO:0017111//nucleoside-triphosphatase activity;GO:0032550//purine ribonucleoside binding	-
MSTRG.11687	7.12	7.36	6.11	6.42	5.24	5.81	2.85	2.78	2.75	186	269	210	285	196	206	109	115	87	--	PREDICTED: protein FAR1-RELATED SEQUENCE 5-like [Nicotiana tabacum]	-	-	-	-	-	-	-
MSTRG.11690	6.34	6.86	8.25	4.54	3.96	3.43	3.4	3.91	4.17	122	192	181	98	79	59	75	85	98	--	-	-	-	-	-	-	-	-
MSTRG.11711	23.98	21.17	22.81	21.75	23.82	22.48	24.6	22.56	27.16	235	302	255	239	242	197	276	250	325	--	Cytochrome c oxidase assembly factor like [Actinidia chinensis var. chinensis] [Actinidia chinensis]	-	-	-	-	GO:0031224//intrinsic component of membrane	-	-
MSTRG.11721	0.5	0.98	1.2	2.33	2.75	3.26	3.04	2.31	2.34	8	23	22	42	46	47	56	42	46	--	polypeptide with a gag-like domain [Petunia x hybrida]	-	-	-	-	-	-	-
MSTRG.11794	1.45	0.82	1.8	0.23	0.49	0.48	0.22	0.3	0.42	17	14	24	3	6	5	3	4	6	--	transcriptional corepressor SEUSS-like [Solanum lycopersicum]	-	-	-	-	-	-	GO:0009908//flower development;GO:0009987//cellular process
MSTRG.11796	6.75	7.48	8.66	6.92	4.46	7.83	9.61	9.4	7.17	54	87	79	62	37	56	88	85	70	WDL5	PREDICTED: protein WVD2-like 1 isoform X1 [Solanum tuberosum]	-	-	-	-	GO:0043231//intracellular membrane-bounded organelle	-	GO:0005982//starch metabolic process;GO:0005984//disaccharide metabolic process;GO:0009755//hormone-mediated signaling pathway;GO:0009893//positive regulation of metabolic process
MSTRG.11848	0.42	1.66	0.88	1.19	1.93	1.68	3.21	2.66	2.26	5	29	12	16	24	18	44	36	33	--	-	-	-	-	-	-	-	-
MSTRG.12107	4.28	3.28	3.02	0.37	1.24	1.23	0.86	0.84	1.02	113	126	91	11	34	29	26	25	33	CYP76B6	geraniol 8-hydroxylase-like [Solanum lycopersicum]	-	-	-	-	GO:0016020//membrane	GO:0004497//monooxygenase activity;GO:0016705//oxidoreductase activity, acting on paired donors, with incorporation or reduction of molecular oxygen;GO:0046872//metal ion binding	GO:0016098//monoterpenoid metabolic process
MSTRG.12328	2.38	3.05	2.45	0.71	2.29	1.71	1.52	1.64	1.47	45	84	53	15	45	29	33	35	34	NPF2.10	PREDICTED: protein NRT1/ PTR FAMILY 2.10-like [Solanum tuberosum]	-	-	-	-	-	-	GO:0051234//establishment of localization
MSTRG.125	8.58	6.19	7.65	5.61	4.69	2.08	8.87	8.22	10.66	60	63	61	44	34	13	71	65	91	--	-	-	-	-	-	-	-	-
MSTRG.12603	3.89	3.99	2.4	3.05	3.59	3.39	4.59	4.05	4.06	91	136	64	80	87	71	123	107	116	MPH3	cyclin-dependent protein kinase inhibitor SMR1-like [Camellia sinensis]	-	-	-	-	GO:0043232//intracellular non-membrane-bounded organelle	-	-
MSTRG.12802	5.4	4.51	5.75	0	0	0.17	0	0	0.02	177	215	215	0	0	5	0	0	1	--	-	-	-	-	-	-	-	-
MSTRG.13195	1.85	1.4	2.28	0.41	2.5	1.14	1.54	1.56	1.06	20	22	28	5	28	11	19	19	14	--	hypothetical protein ES319_A06G060500v1 [Gossypium barbadense]	-	-	-	-	-	-	-
MSTRG.13319	0.77	1.11	1.12	0.08	0	0.48	0.52	0.53	1.33	9	19	15	1	0	5	7	7	19	--	-	-	-	-	-	-	-	-
MSTRG.13344	0.08	0.26	0.22	9.49	9.23	9.23	9.7	10.82	8.45	3	14	9	387	348	300	404	445	375	--	Gag-pro-like protein [Cucumis melo var. makuwa] [Cucumis melo]	-	-	-	-	-	-	-
MSTRG.13374	2.51	2.39	1.15	1.89	1.93	2.56	1.3	1.31	1.64	44	61	23	37	35	40	26	26	35	--	-	-	-	-	-	-	-	-
MSTRG.13397	1.45	1.06	1.27	1.38	1.59	1.3	0.93	0.86	0.4	15	16	15	16	17	12	11	10	5	--	-	-	-	-	-	-	-	-
MSTRG.13406	3.41	4.05	2.74	2.72	2.74	2.14	2.91	4.14	3.55	48	83	44	43	40	27	47	66	61	--	-	-	-	-	-	-	-	-
MSTRG.13409	0.24	0.26	0.13	0.37	0.7	0.73	0.13	0.06	0.06	4	6.22	2.48	6.77	11.79	10.65	2.35	1.13	1.22	--	-	-	-	-	-	-	-	-
MSTRG.13410	0.74	1.91	1.45	0.54	1.5	2.33	0.88	1.62	0.95	10	37.78	22.52	8.23	21.21	28.35	13.65	24.87	15.78	--	-	-	-	-	-	-	-	-
MSTRG.13413	103.94	97.05	105.81	69.08	63.94	66.84	99.55	91.29	102.42	1005	1366	1167	749	641	578	1102	998	1209	--	-	-	-	-	-	-	-	-
MSTRG.13424	3.3	1.43	1.83	3.25	2.01	5.24	1.67	3.68	2.42	19	12	12	21	12	27	11	24	17	--	integrator complex subunit 9 homolog [Solanum pennellii]	-	-	-	-	-	-	-
MSTRG.13427	23.74	22.8	25.94	17.3	17.39	13.48	25.73	25.62	32.59	191	267	238	156	145	97	237	233	320	--	-	-	-	-	-	-	-	-
MSTRG.13428	4.52	5.92	5.76	8.26	6.13	7.67	4.75	4.44	4.34	64	122	93	131	90	97	77	71	75	AUR1	hypothetical protein EJD97_000261, partial [Solanum chilense]	-	-	-	-	-	-	-
MSTRG.13432	10.58	10.87	9.68	13.54	13.26	10.16	14.87	12.97	17.06	184	275	192	264	239	158	296	255	362	--	TGACG-sequence-specific DNA-binding protein TGA-2.1 [Capsicum chinense]	-	-	-	-	-	-	-
MSTRG.13442	1.04	0.82	0.39	0.66	0.79	1.08	0.84	0.52	0.79	14	16	6	10	11	13	13	8	13	--	-	-	-	-	-	-	-	-
MSTRG.13444	0.24	0	0.16	0	0	0	0.32	0	0.3	1.32	0	1	0	0	0	2	0	2	--	hypothetical protein EJD97_021325, partial [Solanum chilense]	-	-	-	-	-	-	-
MSTRG.13453	3.95	4.37	2.79	3.72	3.7	3.31	3.07	3.11	5.57	36	58	29	38	35	27	32	32	62	--	-	-	-	-	-	-	-	-
MSTRG.13454	12.32	15.88	11.63	10.04	10.35	10.29	10.87	10.27	11.79	209	392	225	191	182	156	211	197	244	--	-	-	-	-	-	-	-	-
MSTRG.13458	0.81	0.98	1.43	1.09	0.49	1.48	0.8	1.62	1.67	8	14	16	12	5	13	9	18	20	--	-	-	-	-	-	-	-	-
MSTRG.13464	0	0.15	0.19	0.19	0	0.36	1.8	0.67	0.44	0	2	2	2	0	3	19	7	5	--	ATPase ARSA2-like isoform X1 [Solanum pennellii]	-	-	-	-	GO:0009536//plastid	GO:0016787//hydrolase activity;GO:0032550//purine ribonucleoside binding;GO:0043167//ion binding	GO:0006511//ubiquitin-dependent protein catabolic process;GO:0006811//ion transport;GO:0035966//response to topologically incorrect protein;GO:0043623//cellular protein complex assembly;GO:0048193//Golgi vesicle transport;GO:0061024//membrane organization
MSTRG.13469	3.34	3.24	4.5	9.26	7.11	4.11	13.89	11.74	9.67	43	61	47	94	89	73	135	127	117	--	uncharacterized protein LOC114074272 [Solanum pennellii]	-	-	-	-	-	-	-
MSTRG.13470	0.47	1.49	0.82	0	0	0	0	0	0	3	14	6	0	0	0	0	0	0	--	-	-	-	-	-	-	-	-
MSTRG.13485	1.61	2.72	2.45	1.62	1.95	2.29	1.84	2.6	1.92	54	133	94	61	68	69	71	99	79	--	proline-rich receptor-like protein kinase PERK10 [Solanum pennellii]	-	-	-	-	-	-	-
MSTRG.13491	1.72	1.4	1.32	0.58	0.21	0.36	0.94	2.28	0.26	16	19	14	6	2	3	10	24	3	--	-	-	-	-	-	-	-	-
MSTRG.13492	1.75	0.71	1.44	0.37	0.59	0.57	0.81	1	0.42	17	10	16	4	6	5	9	11	5	--	-	-	-	-	-	-	-	-
MSTRG.13526	0	0.25	0.32	0.44	0.59	1.51	0.11	1.08	0.2	0	3	3	4	5	11	1	10	2	--	hypothetical protein EJD97_003813, partial [Solanum chilense]	-	-	-	-	-	-	-
MSTRG.13531	2.17	2.51	2.01	1.28	0.97	1.04	2.19	2.07	1.83	112	188.27	118	74.14	52	48	129.53	120.69	115	--	-	-	-	-	-	-	-	-
MSTRG.13533	4.86	5.16	3.49	0.92	1.25	1.04	0.32	0.05	0.17	94	145	77	20	25	18	7	1	4	--	-	-	-	-	-	-	-	-
MSTRG.13549	1.18	1.19	1.58	1.22	1.14	1.66	0.97	1.92	0.96	19	28	29	22	19	24	18	35	19	--	-	-	-	-	-	-	-	-
MSTRG.13561	4.5	4.76	5.01	5.03	4.82	4.87	3.8	5.05	5.15	63	97	80	79	70	61	61	80	88	--	-	-	-	-	-	-	-	-
MSTRG.13562	1.2	0	0	0.18	0.19	0	0.17	0	0	6	0	0	1	1	0	1	0	0	--	high mobility group B protein 10 isoform X1 [Solanum lycopersicum]	-	-	-	-	-	-	-
MSTRG.13563	0.41	0.28	0	0.85	0.46	0.3	1.3	1.44	2.16	6	6	0	14	7	4	22	24	39	--	-	-	-	-	-	-	-	-
MSTRG.13573	15.98	16.66	15.88	16.22	17.57	17.41	22.43	23.77	23.48	881	1335	979	1053	1036	885	1471	1502	1658	--	protein argonaute 2-like isoform X1 [Solanum lycopersicum]	-	-	-	-	-	-	-
MSTRG.13574	2.73	1.49	1.8	1.86	2.31	2.74	4.07	2.43	4.76	22	19	17	18	21	23.1	42	24	48	--	uncharacterized protein LOC101261775 [Solanum lycopersicum]	-	-	-	-	-	-	-
MSTRG.13581	1.77	1.21	1.51	0.68	0.55	0.48	0.96	0.93	1.02	37	37	36	16	12	9	23	22	26	--	-	-	-	-	-	-	-	-
MSTRG.13605	2.28	4.23	3.95	3.76	4.07	4.18	4.45	3.9	3.81	47	127	93	87	87	77	105	91	96	--	-	-	-	-	-	-	-	-
MSTRG.13642	6.64	5.43	3.91	5.11	7.12	7.11	6	4.81	7.13	116	138	78	100	129	111	120	95	152	--	-	-	-	-	-	-	-	-
MSTRG.13656	1.66	1.74	1.38	0.31	0.34	0.59	0.23	0.46	0.07	19	29	18	4	4	6	3	6	1	--	-	-	-	-	-	-	-	-
MSTRG.13658	0.58	0.26	0.68	0.52	0	0.65	0.51	0.17	0.16	3	2	4	3	0	3	3	1	1	--	-	-	-	-	-	-	-	-
MSTRG.13691	5.53	5.7	4.52	2.57	2.24	2.53	3.3	3.32	3.8	369	553	344	192	155	151	252	250	309	--	Pol [Coffea canephora]	-	-	-	-	-	-	-
MSTRG.13707	11.79	7.99	9.63	11.24	13.33	11.28	9.02	10	9.79	145	143	135	155	170	124	127	139	147	--	-	-	-	-	-	-	-	-
MSTRG.13714	0.43	0.47	1.06	0.08	0.08	0.1	0.15	0.23	0.07	5	8	14	1	1	1	2	3	1	--	-	-	-	-	-	-	-	-
MSTRG.13718	0.47	0.75	1.5	0.69	0.6	0.87	0.82	0.41	0.26	3	7	11	5	4	5	6	3	2	--	PREDICTED: uncharacterized protein LOC107062778 [Solanum tuberosum]	-	-	-	-	-	-	-
MSTRG.13774	1.27	0.97	1.99	0.35	0.68	0.16	1.73	2.11	1.39	9	10	16	2	5	1	14	15	12	--	-	-	-	-	-	-	-	-
MSTRG.14075	1.45	1.32	1.4	0.71	0.98	1.1	0.51	0.67	1.31	40	53	44	22	28	27	16	21	44	--	Zinc finger containing preotein, putative [Solanum demissum]	-	-	-	-	-	-	-
MSTRG.14084	21.15	26.01	22.52	24.24	25.11	25.28	19.17	20.03	21.81	693	1240	842	891	853	741	719	742	872	--	PREDICTED: phosphoserine aminotransferase 2, chloroplastic-like [Nicotiana tabacum]	-	-	-	-	-	-	-
MSTRG.14129	19.35	19.55	18.93	27.87	28.05	25.29	22.37	22.07	18.98	563	828	628	909	846	658	745	726	674	CYP72A225	cytochrome P450 CYP72A219 isoform X1 [Solanum lycopersicum]	-	-	-	-	GO:0016020//membrane	GO:0016491//oxidoreductase activity;GO:0046872//metal ion binding	-
MSTRG.14131	5.8	7.88	5.33	7.14	7.19	1.7	12.19	8.19	11.88	42	83	44	58	54	11	101	67	105	--	-	-	-	-	-	-	-	-
MSTRG.14474	5.89	4.37	6.15	4.37	4.53	3.33	3.35	5.68	4.61	89	96	106	74	71	45	58	97	85	--	bric-a-brac protein [Parasponia andersonii]	-	-	-	-	-	-	-
MSTRG.14594	0.34	0.18	0	0.15	0.25	1.25	0.75	1.52	0.63	4	3	0	2	3	13	10	20	9	--	Stomatin-like protein 2, mitochondrial [Capsicum annuum]	-	-	-	-	-	-	-
MSTRG.14612	4.21	5.47	4.44	3.89	3.84	3.55	4.83	4.27	4.93	199	376	239	206	188	150	261	228	284	EKS	ent-kaurene synthase isoform X3 [Solanum lycopersicum]	Metabolism;Metabolism;Metabolism	Global and overview maps;Global and overview maps;Metabolism of terpenoids and polyketides	ko01100//Metabolic pathways;ko01110//Biosynthesis of secondary metabolites;ko00904//Diterpenoid biosynthesis	K04121;K04121;K04121	GO:0009532//plastid stroma	GO:0010333//terpene synthase activity;GO:0043169//cation binding	GO:0009685//gibberellin metabolic process;GO:0010476//gibberellin mediated signaling pathway;GO:0044085//cellular component biogenesis
MSTRG.14659	2.09	2.62	2.23	1.93	1.3	1.47	3.13	2.46	3.29	39.91	72.74	48.48	41.22	25.65	24.99	68.25	52.94	76.44	PHS1	beta-phellandrene synthase (neryl-diphosphate-cyclizing), chloroplastic [Solanum lycopersicum]	-	-	-	-	GO:0009536//plastid	GO:0010333//terpene synthase activity;GO:0046872//metal ion binding	GO:0043692//monoterpene metabolic process
MSTRG.14664	0.28	1.14	0	1.45	0.89	0.78	0.45	0.16	0.32	2.1	12.65	0	12.36	7.03	5.3	3.9	1.34	2.97	NDPS1	cis-prenyltransferase 2 [Solanum lycopersicum]	Metabolism;Metabolism	Global and overview maps;Metabolism of terpenoids and polyketides	ko01110//Biosynthesis of secondary metabolites;ko00900//Terpenoid backbone biosynthesis	K11778;K11778	GO:0009536//plastid;GO:0044425//membrane part	GO:0004659//prenyltransferase activity;GO:0043169//cation binding	GO:0016094//polyprenol biosynthetic process
MSTRG.1473	9.08	9.87	8.9	0.03	0.11	0.13	0.03	0.37	0.16	237	375	265	1	3	3	1	11	5	--	PREDICTED: two-component response regulator ARR14-like [Solanum tuberosum]	Environmental Information Processing	Signal transduction	ko04075//Plant hormone signal transduction	K14491	-	-	-
MSTRG.14778	100.42	91.3	106.31	75.08	79.81	85.63	100.01	89.33	93.79	699	925	844	586	576	533	797	703	797	--	RGG repeats nuclear RNA binding protein A-like isoform X2 [Solanum pennellii]	-	-	-	-	GO:0016020//membrane;GO:0042579//microbody	-	GO:0006163//purine nucleotide metabolic process;GO:0006221//pyrimidine nucleotide biosynthetic process;GO:0009725//response to hormone
MSTRG.14832	1.86	2.27	2.03	1.82	1.75	1.62	1.66	1.32	1.26	41	73	51	45	40	32	42	33	34	--	PREDICTED: high mobility group B protein 9-like [Nicotiana tabacum]	-	-	-	-	-	-	-
MSTRG.14901	0	0.32	0.41	0	0	0.79	0	0.21	0.39	0	2	2	0	0	3	0	1	2	--	-	-	-	-	-	-	-	-
MSTRG.14905	1.18	1.12	2.23	0.73	0.96	1.12	0.79	1.13	0.22	13	18	28	9	11	11	10	14	3	--	-	-	-	-	-	-	-	-
MSTRG.1497	6.97	8.14	6.49	5.83	7.14	8.87	3.35	4.86	4.21	80	136	85	75	85	91	44	63	59	snu13	ribonucloprotein, partial [Haematococcus lacustris]	Genetic Information Processing;Genetic Information Processing	Transcription;Translation	ko03040//Spliceosome;ko03008//Ribosome biogenesis in eukaryotes	K12845;K12845	GO:0030529//intracellular ribonucleoprotein complex;GO:0043231//intracellular membrane-bounded organelle;GO:0043232//intracellular non-membrane-bounded organelle;GO:0044423//virion part;GO:0044444//cytoplasmic part	-	GO:0000469//cleavage involved in rRNA processing;GO:0006163//purine nucleotide metabolic process;GO:0009451//RNA modification
MSTRG.14980	2.2	2.1	2.68	3.38	2.3	2.8	3.74	2.16	3.5	36	50	50	62	39	41	70	40	70	--	-	-	-	-	-	-	-	-
MSTRG.14981	1.44	1.02	1.1	1.12	1.93	1.92	2.39	1.93	1.75	31	32	27	27	43	37	59	47	46	--	hypothetical protein EJD97_003812, partial [Solanum chilense]	-	-	-	-	-	-	-
MSTRG.14985	4.57	5.7	4.06	5.1	4.93	4.39	4.02	4	4.12	271	492	275	339	303	233	273	268	298	--	nucleolar and coiled-body phosphoprotein 1-like [Solanum lycopersicum]	-	-	-	-	-	-	-
MSTRG.14990	2.1	3.3	1.7	3.17	2.29	3.38	2.17	2	2.03	39	89	36	66	44	56	46	42	46	--	Chitin elicitor receptor kinase 1 [Capsicum annuum]	-	-	-	-	-	GO:0005488//binding	-
MSTRG.14999	2.25	3.2	3.43	2.11	3.34	2.63	2.6	2.38	2.31	34	69	60	37	56	36	47	45	47	--	replication protein A 70 kDa DNA-binding subunit A-like [Solanum pennellii]	-	-	-	-	-	-	-
MSTRG.15001	2.43	1.92	2.66	1.19	0.47	0.54	4.66	5.47	5.47	20	23	25	11	4	4	44	51	55	--	PREDICTED: protein TIFY 5A-like [Solanum tuberosum]	-	-	-	-	-	-	-
MSTRG.15007	0.49	0.45	1	0.87	0.95	0.37	1.43	0.72	1.34	3	4	7	6	6	2	10	5	10	--	-	-	-	-	-	-	-	-
MSTRG.15022	1.58	1.32	1.09	2.31	2.82	2.25	2.55	2.5	2.78	94	114	74	154	174	120	174.07	168	202	--	PREDICTED: CLIP-associated protein-like [Nicotiana attenuata]	-	-	-	-	-	-	-
MSTRG.15031	3.83	3.1	5.64	3.66	2.9	2.91	4.9	2.66	3.14	28	33	47	30	22	19	41	22	28	--	-	-	-	-	-	-	-	-
MSTRG.15034	0.21	0.37	0.19	1.61	1.44	0.48	0.56	0.66	0.78	2	5	2	17	14	4	6	7	9	--	-	-	-	-	-	-	-	-
MSTRG.15037	0.8	1.53	0.78	1.11	1.82	0.7	1.79	1.26	0.95	9	25	10	14	21.24	7	23	16	13	--	uncharacterized protein LOC101261775 [Solanum lycopersicum]	-	-	-	-	-	-	-
MSTRG.15045	32.65	30.52	35.7	11.19	9.45	9.32	0	0	0	380	517	474	146	114	97	0	0	0	--	-	-	-	-	-	-	-	-
MSTRG.15049	0.58	0.51	0.9	2.83	3.1	2.95	4.97	4.93	5.04	14	18	25	77	78	64	138	135	149	--	-	-	-	-	-	-	-	-
MSTRG.15056	7.22	7.26	7.55	5.05	4.23	4.72	6.41	5.84	5.2	255	373	304	200	155	149	259	233	224	--	-	-	-	-	-	-	-	-
MSTRG.15057	1.57	0.94	1.89	0.17	1.51	1.31	0.86	1.04	1.44	8	7	11	1	8	6	5	6	9	--	-	-	-	-	-	-	-	-
MSTRG.15100	1.9	2.31	1.81	1.99	2.27	1.93	2.28	2.24	2.3	106	187	115	124	131	96	145	141	156	BRCA1	protein BREAST CANCER SUSCEPTIBILITY 1 homolog [Solanum lycopersicum]	Genetic Information Processing	Replication and repair	ko03440//Homologous recombination	K10683	-	-	GO:0006281//DNA repair;GO:0007275//multicellular organism development;GO:0043412//macromolecule modification;GO:0048856//anatomical structure development;GO:0050789//regulation of biological process
MSTRG.15105	16.8	20.65	18.18	0.07	0	0.09	0	0	0	209	374	258	1	0	1	0	0	0	--	-	-	-	-	-	-	-	-
MSTRG.15106	0	0.25	1.6	0	0	0	0	0	0	0	2	10	0	0	0	0	0	0	--	-	-	-	-	-	-	-	-
MSTRG.15121	3.33	3.51	3.71	3.42	2.68	3.14	3.09	3.69	4.04	110	169	140	127	92	93	117	138	163	--	Beta-amyrin 28-oxidase [Capsicum annuum]	-	-	-	-	-	-	-
MSTRG.15125	8.73	8.43	9.48	10.33	10.62	10.66	8.51	8.84	8.23	1419	1990	1760	1878	1785	1546	1576	1621	1627	RE1	girdin-like [Solanum pennellii]	-	-	-	-	-	-	-
MSTRG.15126	0.37	1.39	0	0.16	0.53	0	0	0.16	0	2	11	0	1	3	0	0	1	0	--	-	-	-	-	-	-	-	-
MSTRG.15145	5.73	5.12	6.6	5.84	7.34	7.6	5.65	7.46	7.11	70	91	92	80	93	83	79	103	106	--	PREDICTED: uncharacterized protein LOC107057721 [Solanum tuberosum]	-	-	-	-	-	-	-
MSTRG.15152	3.66	3.91	5.42	2.43	2.63	3.12	26.95	30.52	30.83	110	171	186	82	82	84	928	1038	1132	--	ATP-dependent DNA helicase PIF1-like [Solanum pennellii]	-	-	-	-	GO:0043231//intracellular membrane-bounded organelle	-	-
MSTRG.15157	0.82	0.62	0.29	1.03	0.48	0.37	0.29	0	0.47	10	11	4	14	6	4	4	0	7	--	-	-	-	-	-	-	-	-
MSTRG.15176	0.77	0.61	0.78	1.2	0.31	0.29	2.45	1.47	2.09	12	14	14	21	5	4	44	26	40	--	Late blight resistance protein, putative [Solanum demissum]	-	-	-	-	-	-	-
MSTRG.15179	0.31	0.38	0.41	4	3.42	3.06	0.23	0.43	0.34	15	27.06	29.16	112	106	104	16	30	26.02	pol	Retrovirus-related Pol polyprotein from transposon 17.6 [Vitis vinifera]	-	-	-	-	-	-	GO:0043170//macromolecule metabolic process;GO:0044238//primary metabolic process
MSTRG.15184	9.62	11.99	9.53	6.76	6.52	6.14	8.52	8.8	8.95	494	896	558	389	347	282	501	511	561	--	-	-	-	-	-	-	-	-
MSTRG.15186	3.65	3.65	3.24	0.29	1.08	1.22	1.4	0.99	0.66	22.76	33.17	23.03	2	7	6.81	10	7	5.04	--	-	-	-	-	-	-	-	-
MSTRG.15216	2.15	2.68	1	1.05	1.23	1.17	2.39	2.13	3	46	84	25	25	27	22	59	52	80	--	COP9 signalosome complex subunit 2 [Capsicum annuum]	-	-	-	-	-	-	-
MSTRG.15237	0	0.6	0.57	0.19	0.42	0	1.52	0.77	0.36	0	4	3	1	2	0	8	4	2	--	-	-	-	-	-	-	-	-
MSTRG.15238	1.1	1.89	1.69	8.76	8.68	10.37	4.86	4.25	3.21	16	40	28	143	131	135	81	70	57	WRKY50	probable WRKY transcription factor 75 [Solanum lycopersicum]	-	-	-	-	-	GO:0001071//nucleic acid binding transcription factor activity;GO:0003677//DNA binding	GO:0009987//cellular process;GO:0010468//regulation of gene expression;GO:0050896//response to stimulus
MSTRG.15241	0.33	0	0	0	0	0.74	0.29	0.29	0	2	0	0	0	0	4	2	2	0	--	-	-	-	-	-	-	-	-
MSTRG.1525	0	0.87	0.4	1.43	0.66	0.38	0.7	0.61	0.56	0	11	4	14	6	3	7	6	6	HPR3	Glyoxylate/hydroxypyruvate reductase HPR3 [Capsicum chinense]	Metabolism;Metabolism;Metabolism;Metabolism;Metabolism	Global and overview maps;Global and overview maps;Global and overview maps;Carbohydrate metabolism;Amino acid metabolism	ko01100//Metabolic pathways;ko01110//Biosynthesis of secondary metabolites;ko01200//Carbon metabolism;ko00630//Glyoxylate and dicarboxylate metabolism;ko00260//Glycine, serine and threonine metabolism	K15919;K15919;K15919;K15919;K15919	-	GO:0016614//oxidoreductase activity, acting on CH-OH group of donors	-
MSTRG.15285	4.32	4.77	3.98	2.08	2.05	2.03	2.72	2.8	2.71	395	635	415	213	194	166	285	289	303	HAT	zinc finger BED domain-containing protein RICESLEEPER 2-like [Solanum pennellii]	-	-	-	-	-	-	-
MSTRG.15440	14.73	15.22	14.2	11.58	11.24	11.33	9.1	9.93	9.46	1523	2292	1675	1343	1205	1048	1078	1161	1194	AtMg00310	Geraniol 8-hydroxylase [Capsicum baccatum]	-	-	-	-	-	-	-
MSTRG.15465	0.65	1.29	0.7	0.13	0.07	0.08	0.25	0.06	0.12	9	26	11	2	1	1	4	1	2	--	-	-	-	-	-	-	-	-
MSTRG.15491	1.6	1.5	1.61	1.37	1.94	1.85	0.98	2.14	1.02	27	37	31	26	34	28	19	41	21	--	PREDICTED: TOM1-like protein 2 [Solanum tuberosum]	-	-	-	-	GO:0005794//Golgi apparatus;GO:0016020//membrane	GO:0022892//substrate-specific transporter activity	GO:0006486//protein glycosylation;GO:0006605//protein targeting;GO:0032989//cellular component morphogenesis;GO:0040007//growth;GO:0048193//Golgi vesicle transport;GO:0061024//membrane organization
MSTRG.1550	1.3	1.19	1.42	1.64	0.52	0.36	1.32	1.82	1.24	12	16	15	17	5	3	14	19	14	--	PREDICTED: CICLE_v10033355mg partial [Prunus dulcis]	-	-	-	-	-	-	-
MSTRG.15509	2.42	2.69	2.85	2.07	2.43	2.19	2.87	3.49	2.99	73	118	98	70	76	59	99	119	110	--	TNP2, partial [Antirrhinum majus]	-	-	-	-	-	-	-
MSTRG.15549	6.13	6	6.14	8.08	7.83	7.95	6.05	6.03	6.39	169	241	193	250	224	196	191	188	215	RE1	PREDICTED: uncharacterized mitochondrial protein AtMg00810-like [Nicotiana tabacum]	-	-	-	-	-	-	-
MSTRG.15692	1.22	1.49	0.99	1.68	2.25	2	1.71	1.35	1.33	52	92	48	80	99	76	83	65	69	CYP71D55	premnaspirodiene oxygenase-like isoform X1 [Solanum pennellii]	-	-	-	-	GO:0016020//membrane	GO:0004497//monooxygenase activity;GO:0016705//oxidoreductase activity, acting on paired donors, with incorporation or reduction of molecular oxygen;GO:0046872//metal ion binding	-
MSTRG.15744	1.4	1.62	1.8	1.16	1.06	1.35	5.17	5.06	4.02	28	47	41	26	22	24	118	114	98	--	-	-	-	-	-	-	-	-
MSTRG.15745	92.58	86.98	93.12	34.54	33.83	35.27	71.39	61.33	75.28	1494	2043	1714	625	566	509	1319	1119	1483	--	glycine-rich cell wall structural protein 1.8-like [Solanum lycopersicum]	-	-	-	-	-	-	-
MSTRG.16022	4.15	4.42	4.05	3.64	3.66	4.26	3.29	3.87	4.18	184	285	205	181	168	169	167	194	226	--	-	-	-	-	-	-	-	-
MSTRG.16118	12.05	10.56	8.05	7.2	6.28	7.72	4.78	4.15	5.07	185	236	141	124	100	106	84	72	95	--	-	-	-	-	-	-	-	-
MSTRG.16197	1.31	1.57	1.07	1.06	0.86	1.47	1.29	1.16	1.04	31	54	29	28	21	31	35	31	30	--	PREDICTED: sugar transport protein 8-like [Solanum tuberosum]	-	-	-	-	-	-	-
MSTRG.16266	7.66	8.71	6.8	9.28	12.5	9.52	10.08	9.12	10.61	81	134	82	110	137	90	122	109	137	--	-	-	-	-	-	-	-	-
MSTRG.16267	0.41	0.42	0.72	1	1.48	0.68	0.89	0.63	1.92	4	6	8	11	15	6	10	7	23	--	-	-	-	-	-	-	-	-
MSTRG.16323	202.43	192.33	186.98	4923.86	4819.09	4927.24	795.89	811.57	830.61	2774.86	3837.52	2923.58	75681.3	68492.4	60400	12490.4	12578.1	13899.5	PR1B1	pathogenesis-related leaf protein 4 precursor [Solanum lycopersicum]	Organismal Systems;Environmental Information Processing;Environmental Information Processing	Environmental adaptation;Signal transduction;Signal transduction	ko04626//Plant-pathogen interaction;ko04075//Plant hormone signal transduction;ko04016//MAPK signaling pathway - plant	K13449;K13449;K13449	-	-	-
MSTRG.16406	0.58	0.27	0.6	0.7	1.6	0.76	3.15	3.36	2.47	6	4	7	8	17	7	37	39	31	--	-	-	-	-	-	-	-	-
MSTRG.16501	12.61	9.4	16	12.21	11.39	9.6	18.63	16.26	16.93	94	102	136	102	88	64	159	137	154	--	phytosulfokine precursor protein precursor [Solanum lycopersicum]	-	-	-	-	-	GO:0005102//receptor binding	GO:0044767//single-organism developmental process
MSTRG.16590	2.87	1.18	1.26	0.64	0.83	0.48	1.25	0.76	0.7	20	12	10	5	6	3	10	6	6	--	F-box/kelch-repeat protein At3g23880-like [Solanum lycopersicum]	-	-	-	-	-	-	-
MSTRG.16764	4.95	3.57	3.77	0	0.31	0.09	0	0	0	61	64	53	0	4	1	0	0	0	--	PREDICTED: uncharacterized protein LOC107058459 [Solanum tuberosum]	-	-	-	-	-	-	-
MSTRG.16783	9.65	6.41	8.66	10.48	9.38	7.83	9.17	7.64	7.07	124	120	127	151	125	90	135	111	111	--	-	-	-	-	-	-	-	-
MSTRG.16816	2.53	2.01	2.78	1.7	2.24	0.97	2.85	2.75	2.47	33	39	42	26	32	12	43	43	39	--	-	-	-	-	-	-	-	-
MSTRG.16820	7.36	7.16	5.02	6.83	8.41	8.41	6.01	5.48	4.97	109	154	85	113	129	111	102	92	90	--	-	-	-	-	-	-	-	-
MSTRG.16833	1.93	1.37	1.11	1.13	1.48	1.04	1.8	1.53	1.36	29	30	19	19	23	14	31	26	25	--	-	-	-	-	-	-	-	-
MSTRG.16838	1.84	1.97	1.64	3.43	3.35	3.54	2.84	3.34	2.65	180	281	183.64	376.32	340.31	309.46	318.15	369.71	317	--	Ulp1 protease family, C-terminal catalytic domain containing protein [Solanum demissum]	-	-	-	-	-	-	-
MSTRG.16841	9.86	12.59	10.25	0.79	1.34	0.64	0.44	0.78	0.52	156	290	185	14	22	9	8	14	10	--	-	-	-	-	-	-	-	-
MSTRG.16843	2.56	2.78	3.17	0.47	0.79	0.33	1.32	1.54	1.7	78	123	110	16	25	9	46	53	63	--	-	-	-	-	-	-	-	-
MSTRG.16844	0	0	0	1.23	1.36	2.54	0	0	0	0	0	0	17	18	30	0	0	0	--	Retrotransposon gag protein [Solanum demissum]	-	-	-	-	-	-	-
MSTRG.16845	8.13	8.57	8.43	7.32	6.94	6.19	6.92	6.49	7.23	486	739	556	540	471	313	546	468	528	--	Tubby-like F-box protein 8 [Capsicum annuum]	-	-	-	-	-	-	-
MSTRG.16846	0.61	0.78	0.27	1.22	0.88	0.94	0.93	1.41	0.19	8	15	4	18	12	11	14	21	3	--	-	-	-	-	-	-	-	-
MSTRG.16859	40.36	45.64	36.43	33.22	29.97	32.42	38.56	39.77	40.26	486	796	499	446	375	349	538	546	594	--	-	-	-	-	-	-	-	-
MSTRG.16884	3.24	3.5	4.17	2.7	2.95	2.77	3.75	3.82	3.59	141	222	207	132	133	108	187	188	191	--	Ulp1 protease family, C-terminal catalytic domain containing protein [Solanum demissum]	-	-	-	-	-	-	-
MSTRG.16886	37.21	41.77	37.66	31.36	30.94	31.34	34.15	31.92	36.06	776	1268	896	733	669	584	816	753	918	--	-	-	-	-	-	-	-	-
MSTRG.16894	2.19	2.68	2.82	0.79	0.86	0.77	0.72	1.51	1.79	32	57	47	13	13	10	12	25	32	--	sperm protamine P1-like [Solanum lycopersicum]	-	-	-	-	-	-	-
MSTRG.16897	6.69	6.52	7.44	6.01	5.92	7.69	10.52	10.1	10.5	62	89	82	65	59	66	115	110	123	--	-	-	-	-	-	-	-	-
MSTRG.16924	0	0	0	0.26	0.5	0.25	1.56	0.79	0.61	0	0	0	4	7	3	24	12	10	--	-	-	-	-	-	-	-	-
MSTRG.16932	5.32	4.82	6.78	0.73	0.94	1.32	2.1	2.72	2.68	104	137	151	16	19	23	47	60	64	--	-	-	-	-	-	-	-	-
MSTRG.16934	1.44	1.58	1.41	0.45	0.32	0.56	0	0	0	43	69	48	15	10	15	0	0	0	--	NAD(P)-binding Rossmann-fold superfamily protein [Prunus dulcis]	-	-	-	-	-	GO:0043167//ion binding;GO:0097159//organic cyclic compound binding;GO:1901363//heterocyclic compound binding	GO:0044237//cellular metabolic process
MSTRG.16935	3.01	2.06	3.24	1.73	1.99	2.03	1.7	1.5	2.36	48	48	59	31	33	29	31	27	46	--	-	-	-	-	-	-	-	-
MSTRG.16936	5.24	5.38	4.44	6.4	6.62	5.66	5.07	6.31	5.77	119	178	115	163	156	115	132	162	160	--	hypothetical protein EJD97_020525, partial [Solanum chilense]	-	-	-	-	-	-	-
MSTRG.16938	2.95	3.07	3.94	2.09	2.56	2.26	2.3	2.61	2.22	111	168	169	88	100	76	99	111	102	--	-	-	-	-	-	-	-	-
MSTRG.16940	5.33	4.96	5.36	3.54	3.76	3.56	5.22	4.71	3.46	82	111	94	61	60	49	92	82	65	--	-	-	-	-	-	-	-	-
MSTRG.16941	1.99	2.19	1.75	0.89	0.69	0.91	0.92	0.68	1.11	78	125	78	39	28	32	41	30	53	--	hypothetical protein EJD97_011742 [Solanum chilense]	-	-	-	-	-	-	-
MSTRG.16947	2.93	3.56	3.69	4.08	3.48	2.65	3.68	3.87	3.52	73	129	105	114	90	59	105	109	107	--	-	-	-	-	-	-	-	-
MSTRG.16980	17.63	17.26	15.5	17.39	15.75	16.38	16.54	15.44	17.87	308	438	307	341	284	254	332	305	381	--	cytochrome P450 90A1 isoform X1 [Solanum pennellii]	Metabolism;Metabolism	Global and overview maps;Metabolism of terpenoids and polyketides	ko01110//Biosynthesis of secondary metabolites;ko00905//Brassinosteroid biosynthesis	K09588;K09588	GO:0016020//membrane	GO:0004497//monooxygenase activity;GO:0016705//oxidoreductase activity, acting on paired donors, with incorporation or reduction of molecular oxygen;GO:0046872//metal ion binding	GO:0009411//response to UV;GO:0009908//flower development;GO:0016049//cell growth;GO:0030154//cell differentiation;GO:0032989//cellular component morphogenesis;GO:0044238//primary metabolic process;GO:0044711//single-organism biosynthetic process;GO:0045229//external encapsulating structure organization;GO:0048646//anatomical structure formation involved in morphogenesis;GO:0060560//developmental…
MSTRG.16982	1.69	1.96	1.46	3.53	3.22	2.58	3.25	3	2.54	87	147	86	204	172	119	192	175	160	--	Transposon TX1 uncharacterized 149 kDa protein [Vitis vinifera]	-	-	-	-	-	-	-
MSTRG.16988	76.34	71.27	71.73	78.27	79.79	80.97	68.78	67.64	71.18	950	1285	1011	1090	1026	902	977	949	1074	--	-	-	-	-	-	-	-	-
MSTRG.16989	0.16	1.18	0.68	4.03	4.81	2.79	6.94	6.34	4.98	1	11	5	29	32	16	51	46	39	--	hypothetical protein EJD97_021325, partial [Solanum chilense]	-	-	-	-	-	-	-
MSTRG.16998	5.46	4.77	4.46	18.02	16.35	16.72	17.68	17	18.83	161	205	150	596	500	441	597	567	678	--	gag-pol polyprotein [Solanum lycopersicum]	-	-	-	-	-	-	-
MSTRG.17006	32.8	31.95	30.02	33.82	36.32	35.67	39.28	37.22	35.26	615	872	642	711	706	598	843	789	807	--	ATP-dependent RNA helicase DRS1-like [Solanum pennellii]	-	-	-	-	-	-	-
MSTRG.17029	3.51	3.62	4.12	4.79	3.14	4.56	3.83	4.25	3.59	68	102	91	104	63	79	85	93	85	--	-	-	-	-	-	-	-	-
MSTRG.17030	0.47	0.52	1.15	0	0	0	0.25	0	0.15	5	8	14	0	0	0	3	0	2	--	-	-	-	-	-	-	-	-
MSTRG.17033	0.94	1.95	1.14	2.53	1.25	2.38	1.75	1.36	1.55	8	24	11	24	11	18	17	13	16	--	hypothetical protein FXO38_06938 [Capsicum annuum]	-	-	-	-	-	-	-
MSTRG.17046	1.22	2.26	1.9	0.92	0.36	1.68	0.41	0.17	0.08	13	35	23	11	4	16	5	2	1	--	putative anaphase-promoting complex subunit cdc20-like [Capsicum annuum]	-	-	-	-	-	-	-
MSTRG.17069	5.4	4.32	4.23	6.29	6.56	6	5.57	6.33	5.17	150.76	175.56	134.7	196.98	189.71	149.74	177.85	199.64	176.31	--	-	-	-	-	-	-	-	-
MSTRG.17071	7.73	7.31	6.85	6.86	7.23	7.29	6	6.73	7.52	197	271	199	196	191	166	175	194	234	--	PREDICTED: F-box protein At4g35733-like [Solanum tuberosum]	-	-	-	-	-	-	-
MSTRG.17080	3.43	1.67	2.23	1.58	1.5	2.23	1.55	1.86	1.72	31	22	23	16	14	18	16	19	19	--	-	-	-	-	-	-	-	-
MSTRG.17122	6.52	5.85	5.5	2.52	2.88	2.34	3.61	3.58	2.72	345	451	332	149.4	158	111	219	214	176	--	hypothetical protein EJD97_020470, partial [Solanum chilense]	-	-	-	-	-	-	-
MSTRG.17141	1.17	0.88	1.03	1.29	0.86	0.69	1.07	1.28	1.42	21	23	21	26	16	11	22	26	31	--	-	-	-	-	-	-	-	-
MSTRG.17520	1.36	1.61	0.86	1.02	0.73	0.91	1.28	0.87	1.47	25	43	18	21	14	15	27	18	33	--	-	-	-	-	-	-	-	-
MSTRG.17600	6.85	5.12	4.32	3.54	2.55	4.57	4.09	2.13	3.35	57	62	41	33	22	34	39	20	34	--	uncharacterized protein LOC112940866 [Solanum lycopersicum]	-	-	-	-	-	-	-
MSTRG.1786	104.56	108.34	117.5	406.66	404.68	413.27	132.92	137.42	143.6	1611.85	2431	2066	7029	6468	5697	2345.82	2395	2702.31	WIN2	wound-induced protein WIN1-like precursor [Solanum lycopersicum]	-	-	-	-	GO:0005773//vacuole	GO:0004518//nuclease activity;GO:0004553//hydrolase activity, hydrolyzing O-glycosyl compounds;GO:0097367//carbohydrate derivative binding	GO:0001101//response to acid chemical;GO:0006970//response to osmotic stress;GO:0009617//response to bacterium;GO:0009725//response to hormone;GO:0009814//defense response, incompatible interaction;GO:0015698//inorganic anion transport;GO:0016070//RNA metabolic process;GO:0050832//defense response to fungus
MSTRG.1787	0.09	0	0	0	0	0	0.08	0	0.29	1.15	0	0	0	0	0	1.18	0	4.69	WIN2	wound-induced protein WIN1-like precursor [Solanum lycopersicum]	-	-	-	-	GO:0005773//vacuole	GO:0004518//nuclease activity;GO:0004553//hydrolase activity, hydrolyzing O-glycosyl compounds	GO:0001101//response to acid chemical;GO:0006970//response to osmotic stress;GO:0009617//response to bacterium;GO:0009725//response to hormone;GO:0009814//defense response, incompatible interaction;GO:0015698//inorganic anion transport;GO:0016070//RNA metabolic process;GO:0050832//defense response to fungus
MSTRG.17982	1.71	0.44	0.37	0	0	1.2	2.05	1.7	1.58	8	3	2	0	0	5	11	9	9	--	-	-	-	-	-	-	-	-
MSTRG.18161	0.41	0.84	0.95	1.58	0.39	0.61	0.59	0.48	0.11	3	9	8	13	3	4	5	4	1	--	uncharacterized protein LOC107030134 [Solanum pennellii]	-	-	-	-	-	-	-
MSTRG.18216	1.02	0.7	1.35	0.49	0.35	0.25	0.61	0.84	0.63	28	28	42	15	10	6	19	26	21	--	-	-	-	-	-	-	-	-
MSTRG.18277	0	0	0	2.06	1.75	2.17	2.91	2.6	2.35	0	0	0	88	69	74	127	112	109	ycf2-A	Ycf2 [Solanum carolinense]	-	-	-	-	GO:0009532//plastid stroma	GO:0032550//purine ribonucleoside binding	-
MSTRG.18279	2.77	1.95	2.38	1.57	1.55	1.13	0.5	0.31	0.59	89	91	87.36	56.68	51.69	32.54	18.31	11.29	23	--	Ulp1 protease family, C-terminal catalytic domain containing protein [Solanum demissum]	-	-	-	-	-	-	-
MSTRG.18280	2.58	2.46	2.45	1.09	1.66	1.6	0.58	0.82	0.53	36	50	39	17	24	20	9.18	13	9	--	Ulp1 protease family, C-terminal catalytic domain containing protein [Solanum demissum]	-	-	-	-	-	-	-
MSTRG.18281	3.65	2.74	1.94	1.52	1.23	1.81	0.55	0.38	0.7	43	47	26	20	15	19	7.37	5	10	--	Ulp1 protease family, C-terminal catalytic domain containing protein [Solanum demissum]	-	-	-	-	-	-	-
MSTRG.18282	4.8	5.31	5.4	5.61	3.79	4.33	3.67	3.71	4.13	73.24	117.83	93.97	96	60	59	64	64	76.96	--	-	-	-	-	-	-	-	-
MSTRG.18302	2.14	2.24	1.92	2.13	1.38	2.28	1.42	1.13	1.34	42	64	43	47	28	40	32	25	32	--	-	-	-	-	-	-	-	-
MSTRG.18313	0.01	0.01	0	9.91	9.78	9.09	0	0.01	0	2	2	0	1177	1078	936	0	1	0	pol	DNA-directed DNA polymerase [Handroanthus impetiginosus]	-	-	-	-	-	-	-
MSTRG.18314	1.98	3.11	2.14	0	0	0	0	0	0	17	39	21	0	0	0	0	0	0	--	-	-	-	-	-	-	-	-
MSTRG.18316	0	0.71	1.35	0	0	0	0	0	0	0	6	9	0	0	0	0	0	0	--	hypothetical protein EJD97_023725 [Solanum chilense]	-	-	-	-	-	-	-
MSTRG.18321	0.26	0.72	1.1	0.65	1.08	1.91	0.75	1.4	1.24	4	16	19	11	17	26	13	24	23	--	-	-	-	-	-	-	-	-
MSTRG.18330	7.2	8.3	7.66	6.42	5.83	7.9	8.98	7.84	9.58	56	94	68	56	47	55	80	69	91	--	-	-	-	-	-	-	-	-
MSTRG.18336	1.61	0.87	1.53	1.07	0.65	1.2	1.4	0.83	1.15	24	19	26	18	10	16	24	14	21	--	-	-	-	-	-	-	-	-
MSTRG.18339	0.23	0.53	0.2	0.07	0.15	0.09	0.81	0.61	0.82	3	10	3	1	2	1	12	9	13	--	retrovirus-related pol polyprotein from transposon tnt 1-94 [Nicotiana attenuata]	-	-	-	-	-	-	-
MSTRG.18343	0	0	0	0.4	0.22	0	0	0.39	0.55	0	0	0	2	1	0	0	2	3	--	protein argonaute 2-like isoform X1 [Solanum lycopersicum]	-	-	-	-	-	-	-
MSTRG.18349	9.02	9.73	9.12	8.93	7.62	7.66	12.25	10.48	9.66	137	215	158	152	120	104	213	180	179	--	polyubiquitin-like [Medicago truncatula]	-	-	-	-	-	-	-
MSTRG.18355	0.15	0	0.13	0.13	0.42	0.16	0.13	0	0	1	0	1	1	3	1	1	0	0	--	hypothetical protein EJD97_013450 [Solanum chilense]	-	-	-	-	-	-	-
MSTRG.18370	5.09	8.63	7.44	9.81	7.53	7.14	9.31	8.47	8.84	75	185	125	162	115	94	157	141	159	--	-	-	-	-	-	-	-	-
MSTRG.18371	6.24	5.77	5.68	4.11	3.75	4.63	1.46	1.57	1.65	417	561	433	308	260	277	112	119	135	--	transposon-like protein [Beta vulgaris]	-	-	-	-	-	-	-
MSTRG.18375	0.15	0	1.02	0	0	0	0.2	0.22	0.92	2.59	0	20.82	0	0	0	4.03	4.18	19.31	--	-	-	-	-	-	-	-	-
MSTRG.18376	3.99	3.54	2.15	2.88	2.1	3.25	3.8	5.13	4.47	60.41	78	37.18	49	33	44	65.97	87.82	82.69	--	-	-	-	-	-	-	-	-
MSTRG.18381	10.03	9.48	10.23	9.98	10.17	8.97	9.11	9.43	11.53	250	344	291	279	263	200	260	266	351	--	hypothetical protein EJD97_004975 [Solanum chilense]	-	-	-	-	-	-	-
MSTRG.18389	0.16	0.18	0	4.14	3.52	5.13	6.94	7.58	7.86	3	5	0	70	57	71	138	151	167	--	hypothetical protein EJD97_008837 [Solanum chilense]	-	-	-	-	-	-	-
MSTRG.18417	0	0	0	0	0	0	2.53	3.29	3.45	0	0	0	0	0	0	19	24	28	--	-	-	-	-	-	-	-	-
MSTRG.18425	2.31	2.05	2.87	2.49	2.14	3.13	2.1	2.47	3.39	24	31	34	29	23	29	25	29	43	--	-	-	-	-	-	-	-	-
MSTRG.18426	2.88	1.64	1.66	2.05	1.74	3.68	2.37	2.4	2.02	35	29	23	28	22	40	33	33	30	--	-	-	-	-	-	-	-	-
MSTRG.18432	1.76	2.31	2.21	0.82	1.13	1.22	1.54	0.67	1.79	21	40	30	11	14	13	21	9	26	--	-	-	-	-	-	-	-	-
MSTRG.18435	15.41	21.09	16.01	11.3	11.95	11.1	12.36	12.56	12.4	281	560	333	231	226	181	258	259	276	--	DNA-directed RNA polymerase II subunit 1-like [Solanum pennellii]	-	-	-	-	-	-	-
MSTRG.18441	0	0	0	1.99	2.81	2.5	0	0.12	0	0	0	0	33	43	33	0	2	0	--	PREDICTED: protein kinase APK1A, chloroplastic [Solanum tuberosum]	-	-	-	-	-	GO:0004672//protein kinase activity	GO:0006464//cellular protein modification process;GO:0016310//phosphorylation
MSTRG.18456	5.66	5.53	5.54	3.7	3.67	3.62	4.05	3.69	4.22	266	378	297	195	179	152	218	196	242	Ub-CEP52-1	probable LRR receptor-like serine/threonine-protein kinase At3g47570 [Solanum pennellii]	-	-	-	-	GO:0044424//intracellular part	-	-
MSTRG.18462	3.38	2.49	2.91	2.91	3.67	4.8	2.16	1.87	1.73	56	60	55	54	63	71	41	35	35	--	hypothetical protein FXO37_08854 [Capsicum annuum]	-	-	-	-	-	-	-
MSTRG.18473	3.01	2.51	2.31	1.29	0.52	0.72	1.88	1.66	1.58	56	68	49	27	10	12	40	35	36	--	-	-	-	-	-	-	-	-
MSTRG.18480	1.47	1.69	2.16	1.31	1.13	1.97	0.31	0.26	0.67	25	42	42	25	20	30	6	5	14	--	hypothetical protein EJD97_015628, partial [Solanum chilense]	-	-	-	-	-	-	-
MSTRG.18485	12.82	15.56	13.47	15.26	16	12.56	15.33	12.27	13.09	146	258	175	195	189	128	200	158	182	--	-	-	-	-	-	-	-	-
MSTRG.18488	25.1	24.53	23.51	24.58	27	21.71	22.29	23.43	24.33	234	333	250	257	261	181	238	247	277	--	-	-	-	-	-	-	-	-
MSTRG.18508	1.06	1.74	1.08	0.68	0.85	1.31	0.98	0.68	1.73	18	43	21	13	15	20	19	13	36	--	-	-	-	-	-	-	-	-
MSTRG.18549	3.95	4.13	3.13	4.87	4.98	5.41	4.06	5.07	5.33	208	317	188	288	272	255	245	302	343	--	gag/pol polyprotein [Gossypium australe]	-	-	-	-	-	GO:0003824//catalytic activity	GO:0006259//DNA metabolic process
MSTRG.18553	0.85	1.02	1.16	0.91	1.27	1.05	0.63	1.05	1.22	20	35	31	24	31	22	17	28	35	--	Chitin elicitor receptor kinase 1 [Capsicum annuum]	-	-	-	-	-	GO:0005488//binding	-
MSTRG.18556	2.27	2.29	1.9	0.26	0.24	0.33	0.13	0.21	0.12	238	350	227	30	26	31	16	25	16	--	Gag-pro-like protein [Cucumis melo var. makuwa] [Cucumis melo]	-	-	-	-	-	-	-
MSTRG.18573	0.24	0.08	0.21	2.16	2.45	1.9	0.32	0.11	0.6	2	1	2	20	21	14	3	1	6	--	-	-	-	-	-	-	-	-
MSTRG.18576	0.17	0.11	0.29	0.45	0.16	1.86	0.73	0	0.27	1	1	2	3	1	10	5	0	2	--	-	-	-	-	-	-	-	-
MSTRG.18596	16.01	19.31	16.16	11.7	11.34	13.54	13.13	13.78	12.19	410	720	472	336	301	310	385	399	381	--	-	-	-	-	-	-	-	-
MSTRG.18601	10.07	10.8	9.87	8.18	8.22	8.14	6.81	8.05	7.42	995	1554	1113	907	842	719	770	900	895	--	reverse transcriptase [Gossypium australe]	-	-	-	-	-	-	-
MSTRG.18631	1.18	0.8	0.36	1.94	1.92	1.17	1.71	1.92	1.71	34	34	12	64	58	31	57	64	61	--	protein FAR-RED IMPAIRED RESPONSE 1-like [Solanum pennellii]	-	-	-	-	-	-	-
MSTRG.18667	4.84	4.05	4.07	0.93	0.76	0.59	1.54	1.91	1.23	74	90	71	16	12	8	27	33	23	--	PREDICTED: probable disease resistance protein At4g27220 isoform X1 [Solanum tuberosum]	Organismal Systems	Environmental adaptation	ko04626//Plant-pathogen interaction	K13459	-	-	-
MSTRG.18694	2.7	1.32	1.94	1.06	1.3	1.81	1.19	1.53	1.18	64	73	84	45	36	29	45	44	38	GIP	Zinc finger CCCH domain-containing protein 14 [Capsicum chinense]	Metabolism	Global and overview maps	ko01100//Metabolic pathways	K02350	-	-	-
MSTRG.18735	6.75	5.78	3.73	6.24	7.15	5.22	5.1	5.01	6.01	81	101	51	84	89	56	70	68	88	--	-	-	-	-	-	-	-	-
MSTRG.18767	1.47	1.38	1.34	1.02	0.53	0.55	0.52	1.16	1.16	27	37	28	21	10	9	11	24	26	--	-	-	-	-	-	-	-	-
MSTRG.18809	6.38	4.28	4.9	2.62	2.21	1.52	1.56	2.22	2.11	89	87	78	41	32	19	25	35	36	--	uncharacterized protein LOC114075148 [Solanum pennellii]	-	-	-	-	-	-	-
MSTRG.18976	2.69	3.17	3.15	3.2	2.76	2.92	2.6	3.21	3.14	66	113	88	88	70	64	73	89	94	--	-	-	-	-	-	-	-	-
MSTRG.19166	3.23	3.1	3.6	0.98	1.17	0.72	3.02	2.99	2.92	85	119	108	29	32	17	91	89	94	PTL	trihelix transcription factor PTL-like [Solanum lycopersicum]	-	-	-	-	GO:0043231//intracellular membrane-bounded organelle	GO:0001071//nucleic acid binding transcription factor activity;GO:0003676//nucleic acid binding;GO:0046983//protein dimerization activity	GO:0000741//karyogamy;GO:0009799//specification of symmetry;GO:0009933//meristem structural organization;GO:0009943//adaxial/abaxial axis specification;GO:0010243//response to organonitrogen compound;GO:0010468//regulation of gene expression;GO:0045926//negative regulation of growth;GO:0048438//floral whorl development;GO:0048449//floral organ formation;GO:0048509//regulation of meristem developm…
MSTRG.1925	7.41	7.04	6.82	5.96	6.5	6.33	6.25	6.21	6.3	377	521	396	340	343	288	364	357	391	LOX1.5	linoleate 9S-lipoxygenase-like [Solanum lycopersicum]	Metabolism	Lipid metabolism	ko00591//Linoleic acid metabolism	K15718	GO:0009536//plastid	GO:0016702//oxidoreductase activity, acting on single donors with incorporation of molecular oxygen, incorporation of two atoms of oxygen;GO:0043169//cation binding	GO:0002832//negative regulation of response to biotic stimulus;GO:0006633//fatty acid biosynthetic process;GO:0006950//response to stress;GO:0009694//jasmonic acid metabolic process;GO:0009791//post-embryonic development;GO:0055114//oxidation-reduction process
MSTRG.19392	0.13	0.96	0.78	0.11	0.24	0	0.77	0.45	0.41	1	11	7	1	2	0	7	4	4	--	-	-	-	-	-	-	-	-
MSTRG.19531	0.41	1.08	0.78	0.61	1.31	0.68	0.59	0.84	0.39	6	23	13	10	20	9	10	14	7	--	probable inositol oxygenase isoform X1 [Solanum lycopersicum]	-	-	-	-	-	-	GO:0044710//single-organism metabolic process
MSTRG.19746	0.24	0.49	0.55	0.07	0.31	0.35	0.28	0.35	0.84	3	9	8	1	4	4	4	5	13	--	-	-	-	-	-	-	-	-
MSTRG.19851	3.65	2.82	3.33	3.68	4.12	3.84	3.29	2.79	3.56	131	147	136	148	153	123	135	113	156	At1g13570	F-box/FBD/LRR-repeat protein At1g13570-like [Solanum pennellii]	-	-	-	-	-	-	-
MSTRG.19854	8.78	9.59	7.23	9.01	9.23	8.27	11.48	11.78	12.9	246	391	231	283	268	207	368	373	441	At5g56420	F-box/FBD/LRR-repeat protein At1g13570 isoform X1 [Solanum lycopersicum]	-	-	-	-	-	-	-
MSTRG.19855	4.49	4.99	5.02	5.16	4.36	4.44	4.94	3.73	4.07	131	212	167	169	132	116	165	123	145	At4g26340	F-box/FBD/LRR-repeat protein At1g13570 [Solanum lycopersicum]	-	-	-	-	-	-	-
MSTRG.19983	0.81	0.6	0.58	0.86	0.93	1.04	1.1	1.14	1.23	27	29	22	32	32	31	42	43	50	--	putative protein disulfide-isomerase SCO2-like isoform X1 [Capsicum annuum]	-	-	-	-	-	-	-
MSTRG.19998	1.49	1.7	1.57	1.01	1.44	1.43	2.45	2.55	2.72	41	68	49	31	41	35	77	79	91	--	-	-	-	-	-	-	-	-
MSTRG.20079	1.74	1.91	1.87	1.46	2.01	1.55	2.58	2.57	2.44	70	112	86	66	84	56	119	117	120	--	-	-	-	-	-	-	-	-
MSTRG.20090	0.42	0.29	0	0	0.13	0.16	0.12	0.25	0.69	3	3	0	0	1	1	1	2	6	--	-	-	-	-	-	-	-	-
MSTRG.20097	3.2	3.1	3.44	5.58	5.33	6.83	5.02	3.09	4.17	44	62	54	86	76	84	79	48	70	--	hypothetical protein EJD97_022628 [Solanum chilense]	-	-	-	-	-	-	-
MSTRG.20099	0.89	0.87	1.21	1.04	1.47	1.2	1.38	1.46	1.27	35	50	54	46	60	42	62	65	61	--	-	-	-	-	-	-	-	-
MSTRG.20101	19.74	13.15	20.73	15.98	15.37	16.59	20.58	16.3	17.1	147.79	143.34	177	134.17	119.31	111.06	176.42	138	156.31	--	-	-	-	-	-	-	-	-
MSTRG.20111	1.45	1.87	2.1	1.04	1.31	1.05	1.11	1.66	2.03	31	58	51	25	29	20	27	40	53	--	-	-	-	-	-	-	-	-
MSTRG.20140	3.96	3.03	3.73	4.91	4.6	3.78	3.4	4.74	3.73	54	60	58	75	65	46	53	73	62	--	UBN2 domain-containing protein [Cucumis melo var. makuwa] [Cucumis melo]	-	-	-	-	-	-	-
MSTRG.20147	3.03	3.27	3.02	6.42	6.36	6.18	3.06	3.22	3.33	531	833	604	1262	1155	969	615	639	712	TY3B-I	gag-pol polyprotein [Solanum lycopersicum]	-	-	-	-	-	-	-
MSTRG.20156	2.55	2.07	2.38	1.92	1.46	1.16	1.22	1.42	2.32	67	86	76	63	41	27	35	47	73	--	Stomatin-like protein 2, mitochondrial [Capsicum annuum]	-	-	-	-	-	-	-
MSTRG.20158	0.08	0.06	0.15	1.51	1.14	0.66	0.15	0	0.35	1	1	2	20	14	7	2	0	5	--	-	-	-	-	-	-	-	-
MSTRG.20161	21.41	19.45	21.58	18.66	18.02	19.04	24.9	22.46	23.67	220	291	253	215	192	175	293	261	297	--	-	-	-	-	-	-	-	-
MSTRG.20162	0.93	0.11	0	0.14	1.64	0	0.81	0.96	1.4	6	1	0	1	11	0	6	7	11	--	-	-	-	-	-	-	-	-
MSTRG.20168	1.86	1.44	1.39	0.36	0.29	0.48	0.94	0.39	0.61	25.11	28.19	21.42	5.42	4	5.83	14.51	6	10.09	RPS5A	40S ribosomal protein S5 [Hibiscus syriacus]	Genetic Information Processing	Translation	ko03010//Ribosome	K02989	GO:0005911//cell-cell junction;GO:0009536//plastid;GO:0015935//small ribosomal subunit;GO:0030312//external encapsulating structure;GO:0031090//organelle membrane	GO:0003676//nucleic acid binding;GO:0005198//structural molecule activity	GO:0009725//response to hormone;GO:0010467//gene expression
MSTRG.20169	4.25	4.14	4.25	1.35	1.12	1.05	0.84	1.44	1.07	54.89	77.81	62.58	19.58	15	12.17	12.49	21	16.91	RPS5A	40S ribosomal protein S5 [Hibiscus syriacus]	Genetic Information Processing	Translation	ko03010//Ribosome	K02989	GO:0005911//cell-cell junction;GO:0009536//plastid;GO:0015935//small ribosomal subunit;GO:0030312//external encapsulating structure;GO:0031090//organelle membrane	GO:0003676//nucleic acid binding;GO:0005198//structural molecule activity	GO:0009725//response to hormone;GO:0010467//gene expression
MSTRG.20175	2.73	2.59	2.71	3.42	2.92	2.35	2.66	2.66	2.18	71	100	82	99	78	56	81	79	70	--	inward rectifier potassium channel-like protein, partial [Solanum tuberosum]	-	-	-	-	-	-	-
MSTRG.20180	0	0.31	0.34	0.32	0	0.61	0.06	0.09	0.11	0	34.19	26.34	26.21	0	44.16	5.54	8.39	10.85	pol	gag-pol polyprotein [Solanum lycopersicum]	-	-	-	-	-	-	-
MSTRG.20181	21.04	15.78	15.05	15.2	16.81	15.03	15	18.53	17.28	531.4	683.71	581.8	626.29	595.79	526.82	466.75	549.98	552.37	pol	gag-pol polyprotein [Solanum lycopersicum]	-	-	-	-	-	-	-
MSTRG.20182	1.71	2.28	1.95	2.16	1.8	1.4	1.14	0.89	0.66	50.6	98.04	65.71	71.5	55.21	37.09	38.63	29.63	23.76	--	hypothetical protein EJD97_009231 [Solanum chilense]	-	-	-	-	-	-	-
MSTRG.20187	0.57	0.96	0.73	0.34	0	0.07	0.06	0.06	0.05	9	22	13	6	0	1	1	1	1	--	-	-	-	-	-	-	-	-
MSTRG.20194	2.23	2.84	3.56	1.77	1.99	2.67	3.68	3.45	2.41	28	52	51	25	26	30	53	49	37	--	-	-	-	-	-	-	-	-
MSTRG.20202	0.26	0.25	0.14	0.42	0.71	0.35	0.6	0.79	0.95	5	7	3	9	14	6	13	17	22	--	-	-	-	-	-	-	-	-
MSTRG.20203	1.47	1.53	1.91	1.78	1.1	1.06	0	0	0.04	31	47	46	42	24	20	0	0	1	--	-	-	-	-	-	-	-	-
MSTRG.20204	3.38	3.68	3.36	0	0.06	0	0	0	0	53	84	60	0	1	0	0	0	0	--	uncharacterized protein LOC107025477 isoform X1 [Solanum pennellii]	-	-	-	-	-	-	-
MSTRG.2021	0.96	1.27	1.62	0.51	1.23	0.86	1	1.47	1.46	15	29	29	9	20	12	18	26	28	--	-	-	-	-	-	-	-	-
MSTRG.20232	3.42	4.42	4.65	2.48	1.91	2	1.56	1.85	2.12	94	169	136	73	51	43	50	50	67	--	TGACG-sequence-specific DNA-binding protein TGA-2.1 [Capsicum chinense]	-	-	-	-	-	-	-
MSTRG.20261	0	0	0.16	0	0	0	0	1.63	0	0	0	1	0	0	0	0	10	0	--	ENTH/ANTH/VHS superfamily protein [Gossypium australe]	-	-	-	-	-	-	-
MSTRG.20290	6.37	4.03	5.69	3.34	5.66	4.75	5.56	7.51	5.83	51	47	52	30	47	34	51	68	57	--	PREDICTED: zinc finger BED domain-containing protein RICESLEEPER 3-like [Nicotiana tabacum]	-	-	-	-	-	-	-
MSTRG.20303	0.4	0.58	0.48	0.79	0.81	1.07	0.96	0.97	1.17	11	23	15	24	23	26	30	30	39	--	-	-	-	-	-	-	-	-
MSTRG.20307	2.41	2	2.75	2.4	1.71	2.46	3.84	2.42	3.33	19	23	25	21	14	17	35	22	32	--	-	-	-	-	-	-	-	-
MSTRG.20320	0.44	1.08	1.55	0.56	0.55	0.14	0.17	0	0.21	7	25	28	10	9	2	3	0	4	--	Cell differentiation protein RCD1 -like protein [Capsicum annuum]	-	-	-	-	-	-	-
MSTRG.20336	23.85	21.3	20.55	18.53	18.43	19.24	21.34	23.08	21.51	287	373	282	250	230	207	294	314	316	--	zinc finger BED domain-containing protein RICESLEEPER 2-like [Solanum pennellii]	-	-	-	-	-	-	-
MSTRG.20352	1.43	2.28	1.29	1.97	2.53	1.96	1.57	1.51	2.11	31	72	32	48	57	38	39	37	56	--	PREDICTED: uncharacterized protein LOC107060384 [Solanum tuberosum]	-	-	-	-	-	-	-
MSTRG.20356	5.81	6.58	7.04	3.64	4.71	4.21	0	0.05	0	94	155	130	66	79	61	0	1	0	--	orf185 [Solanum commersonii]	-	-	-	-	-	-	-
MSTRG.20361	0.65	1.19	0.8	0.78	0.29	0.63	0.76	1.35	1.14	15	40	21	20	7	13	20	35	32	--	Protein STRICTOSIDINE SYNTHASE-LIKE 10 [Capsicum baccatum]	-	-	-	-	-	-	-
MSTRG.20370	6.37	6.32	6.17	2.15	1.69	1.37	0.11	0.06	0.07	463	668	511	175	127	89	9	5	6	RE1	Retrovirus-related Pol polyprotein from transposon TNT 1-94 [Cajanus cajan]	-	-	-	-	-	GO:0016772//transferase activity, transferring phosphorus-containing groups	-
MSTRG.20507	0	0	0	0	0	1.43	0	0	0	0	0	0	0	0	5	0	0	0	--	-	-	-	-	-	-	-	-
MSTRG.2052	37.88	33.35	29.62	31.15	31.3	31.61	30.26	29.13	27.29	398	510	355	367	341	297	364	346	350	--	T-cell immunoglobulin and mucin domain-containing protein [Actinidia chinensis var. chinensis] [Actinidia chinensis]	-	-	-	-	-	-	-
MSTRG.2054	1.86	1.73	1.72	0.77	1.08	0.69	0.44	1.18	1.04	26.43	35.8	27.84	12.23	15.84	8.7	7.09	18.85	18.01	IMPA1	importin subunit alpha-4 [Solanum lycopersicum]	-	-	-	-	GO:0012505//endomembrane system;GO:0030312//external encapsulating structure;GO:0043231//intracellular membrane-bounded organelle;GO:0043232//intracellular non-membrane-bounded organelle;GO:0044444//cytoplasmic part	GO:0005488//binding;GO:0022892//substrate-specific transporter activity	GO:0006006//glucose metabolic process;GO:0006305//DNA alkylation;GO:0006498//N-terminal protein lipidation;GO:0006605//protein targeting;GO:0006858//extracellular transport;GO:0006865//amino acid transport;GO:0007017//microtubule-based process;GO:0009608//response to symbiont;GO:0015672//monovalent inorganic cation transport;GO:0015748//organophosphate ester transport;GO:0016482//cytoplasmic tran…
MSTRG.20621	0.51	0.7	1.45	3.19	1.91	1.78	0.78	0.51	0.68	8	16	26	56	31	25	14	9	13	--	PREDICTED: G2/mitotic-specific cyclin S13-7 [Prunus dulcis]	-	-	-	-	GO:0043231//intracellular membrane-bounded organelle	-	GO:0009628//response to abiotic stimulus
MSTRG.20706	3.85	3.42	4.95	5.33	4.04	3.71	2.84	3.58	2.56	58	75	85	90	63	50	49	61	47	--	disease resistant protein [Solanum lycopersicum]	-	-	-	-	-	-	-
MSTRG.20771	18.74	18.26	18.67	15.38	14.25	13.43	11.96	12.01	13.77	777	1102.37	882.89	715	612.89	498	567.62	563	696.9	RPPL1	I2C-5 [Solanum pimpinellifolium]	-	-	-	-	-	-	-
MSTRG.20996	0	0.09	0.12	0.12	0	0	0.71	1.07	0.88	0	1	1	1	0	0	6	9	8	--	-	-	-	-	-	-	-	-
MSTRG.21035	70.78	67.93	67.66	61.63	64.29	61.16	67.1	61.54	65.71	1184	1654	1291	1156	1115	915	1285	1164	1342	ARF6	auxin response factor 6-like isoform X1 [Solanum pennellii]	-	-	-	-	GO:0043231//intracellular membrane-bounded organelle	GO:0001071//nucleic acid binding transcription factor activity;GO:0005515//protein binding	GO:0003002//regionalization;GO:0009755//hormone-mediated signaling pathway;GO:0009799//specification of symmetry;GO:0009933//meristem structural organization;GO:0010468//regulation of gene expression;GO:0034645//cellular macromolecule biosynthetic process;GO:0044765//single-organism transport;GO:0048580//regulation of post-embryonic development;GO:0090567//reproductive shoot system development
MSTRG.21108	23.07	24.78	23.53	14.19	14.52	13.97	20.12	18.64	20.36	648	1013	754	447	423	351	647	592	698	--	-	-	-	-	-	-	-	-
MSTRG.21226	2.54	2.04	2.67	1.94	1.89	1.78	1.71	1.86	1.31	35	41	42	30	27	22	27	29	22	--	-	-	-	-	-	-	-	-
MSTRG.21379	27.4	26.54	29.97	23.16	15.92	13.49	45.81	49.36	56.42	327	461	408	310	197	144	626	666	822	--	PREDICTED: nucleolar protein 58 [Nicotiana sylvestris]	-	-	-	-	-	-	-
MSTRG.21435	2.13	2.56	3	3.06	1.84	3.49	1.33	0.67	1.43	28	49	45	45	25	41	20	10	23	--	hypothetical protein EJD97_024126 [Solanum chilense]	-	-	-	-	-	-	-
MSTRG.21462	0	0	0	0.27	0.59	1.02	0.8	1.76	0.38	0	0	0	2	4	6	6	13	3	--	-	-	-	-	-	-	-	-
MSTRG.21472	1.64	1.5	1.84	1.83	2.1	2.07	1.18	1.93	1.28	40	53	51	50	53	45	33	53	38	--	phospholipase a2-alpha [Nicotiana attenuata]	-	-	-	-	-	-	-
MSTRG.21521	0.68	0.66	0.12	1.95	0.92	1.53	0.48	0.6	0.45	5	7	1	16	7	10	4	5	4	--	-	-	-	-	-	-	-	-
MSTRG.21533	1.86	2.47	2.3	0.23	0.09	0.07	0.19	0.06	0.18	59	114	83	8	3	2	7	2	7	--	PREDICTED: ribonuclease H-like [Capsicum annuum]	-	-	-	-	-	-	-
MSTRG.21550	1.41	0.58	0.68	0.56	0.88	0.79	2.89	2.43	2.48	20	12	11	9	13	10	47	39	43	--	F-box family protein [Striga asiatica]	-	-	-	-	-	-	-
MSTRG.21558	0.12	1.37	0.87	0.11	0.6	0.7	0.44	0.55	0.41	1	16	8	1	5	5	4	5	4	--	PREDICTED: mediator of RNA polymerase II transcription subunit 20a-like [Solanum tuberosum]	-	-	-	-	GO:0043234//protein complex;GO:0044424//intracellular part	-	GO:0006355//regulation of transcription, DNA-templated
MSTRG.21560	13.15	13.95	14.09	15.9	14.47	18.07	11.57	11.17	12.08	149	230	182	202	170	183	150	143	167	--	-	-	-	-	-	-	-	-
MSTRG.21564	15.38	14.3	14.02	14.76	16.5	16.76	17.35	17.1	16.13	622	841	646	670	691	607	802	782	797	wdr91	WD repeat-containing protein 91 homolog isoform X12 [Solanum lycopersicum]	-	-	-	-	-	-	-
MSTRG.21578	3.79	5.61	4.35	2.69	3.27	2.52	2.69	3.79	3.37	73.43	158.08	95.94	58.32	65.65	43.54	59.7	83.04	79.56	--	-	-	-	-	-	-	-	-
MSTRG.21579	1.38	1.27	1.26	0.68	0.52	0.71	1	0.96	1.05	59.57	79.92	62.06	32.68	23.35	27.46	49.3	46.96	55.44	--	-	-	-	-	-	-	-	-
MSTRG.21581	0	0	0	10.29	8.82	12.27	0	0	0	0	0	0	82	65	78	0	0	0	--	-	-	-	-	-	-	-	-
MSTRG.21594	12.41	12.91	9.57	8.41	9.79	11.37	12.94	10.45	12.08	178	269	157	135	145	145	213	170	211	--	-	-	-	-	-	-	-	-
MSTRG.21597	4.29	5.13	4.27	4.27	4.97	4.64	2.84	3.78	4.95	86	149	106	119	105	83	70	86	123	--	-	-	-	-	-	-	-	-
MSTRG.21598	0	0	0	1.28	0	0	0	0.16	0.15	0	0	0	8	0	0	0	1	1	--	-	-	-	-	-	-	-	-
MSTRG.21599	0	0	0	2.39	2.46	3.56	13.92	12.22	12.67	0	0	0	25	25	27.84	152	130	151	--	uncharacterized protein LOC101261775 [Solanum lycopersicum]	-	-	-	-	-	-	-
MSTRG.21619	17.54	17.47	16.48	11.52	12.79	12.48	13.05	16.25	16.5	209	303	224	154	158	133	178	219	240	--	-	-	-	-	-	-	-	-
MSTRG.21629	0.26	0.77	0.64	0.71	0.06	1.04	0.87	0.7	0.6	4	17	11	12	1	14	15	12	11	--	-	-	-	-	-	-	-	-
MSTRG.21631	3.87	3.51	3.45	2.96	3.2	3.71	3.08	2.99	3.73	56	74	57	48	48	48	51	49	66	--	uncharacterized protein LOC104648303 [Solanum lycopersicum]	-	-	-	-	-	-	-
MSTRG.21646	3.19	3.04	3.66	2.61	2.14	2.72	3.49	4.13	2.71	166	279	218	211	159	171	258	285	242	RE1	Cysteine-rich RLK (receptor-like protein kinase) 8 [Artemisia annua]	-	-	-	-	-	-	-
MSTRG.21649	7.87	8.47	7.04	0	0	0	0	0	0	143	224	146	0	0	0	0	0	0	--	hypothetical protein EJD97_020729 [Solanum chilense]	-	-	-	-	-	-	-
MSTRG.21651	0.89	0.51	0.39	0.33	0.79	1.08	1.17	0.79	0.43	12	10	6	5	11	13	18	12	7	--	uncharacterized protein LOC114074852 [Solanum pennellii]	-	-	-	-	-	-	-
MSTRG.21663	10.82	10.81	13.79	8.36	9.25	9.48	9.94	8.09	9.23	97	141	141	84	86	76	102	82	101	--	-	-	-	-	-	-	-	-
MSTRG.21664	0.22	0.35	0.64	0.33	0.64	0.33	0.26	0.26	0.3	3	7	10	5	9	4	4	4	5	--	-	-	-	-	-	-	-	-
MSTRG.21670	2.85	3.11	4.72	3.19	3.69	2.49	2.61	2.24	4.27	42	51	59	56	41	37	39	40	63	--	-	-	-	-	-	-	-	-
MSTRG.21689	1.93	1.23	1.21	0.37	0.13	0.34	0.6	0.49	0.9	14	13	10	3	1	2.19	5	4	8	--	-	-	-	-	-	-	-	-
MSTRG.21715	13.07	13.75	13.6	11.29	13.08	12.95	12.17	10.6	13	220	335	260	212	228	195	234	201	267	--	hypothetical protein EJD97_014599 [Solanum chilense]	-	-	-	-	-	-	-
MSTRG.21723	1.46	1.67	1.58	1.55	1.54	1.08	0.61	0.8	0.57	21	35	26	25	23	14	10	13	10	--	-	-	-	-	-	-	-	-
MSTRG.21724	5.63	4.52	5.87	0.25	0.23	0.31	0.14	0.66	0.16	132	175	138	7	6	3	4	14	5	--	ty1-copia retrotransposon protein [Cucumis melo var. makuwa] [Cucumis melo]	-	-	-	-	-	-	-
MSTRG.21730	7.52	7.92	9.26	0	0	0.14	0	0	0.1	62	95	87	0	0	1	0	0	1	--	-	-	-	-	-	-	-	-
MSTRG.21731	2.2	1.1	0.7	0.09	0.48	0.67	0.09	0.18	0.57	22	16	8	1	5	6	1	2	7	--	PREDICTED: pre-rRNA-processing protein esf2-like [Solanum tuberosum]	-	-	-	-	-	-	-
MSTRG.21735	5.05	4.77	3.74	10.56	12.4	9.97	3.65	3.7	5.04	64	88	54	150	163	113	53	53	78	--	hypothetical protein EJD97_013520, partial [Solanum chilense]	-	-	-	-	-	-	-
MSTRG.21740	7.1	6.71	7.24	2.62	2.86	1.96	12.17	11.61	11.76	271	373	315	112	113	67	532	501	548	--	proline transporter 3 [Capsicum annuum]	-	-	-	-	-	-	-
MSTRG.21747	1	0.48	0.35	0.89	0.48	1.34	0.96	0.18	0.65	10	7	4	10	5	12	11	2	8	--	-	-	-	-	-	-	-	-
MSTRG.21752	0	0	0	2.07	1.93	1.77	2.42	2.03	1.62	0	0	0	88	76	60	105	87	75	--	gag-pol polyprotein [Solanum lycopersicum]	-	-	-	-	-	-	-
MSTRG.21781	0	0.32	0.83	0	0	0	0	0	0	0	2	4	0	0	0	0	0	0	--	-	-	-	-	-	-	-	-
MSTRG.21784	0.22	0.15	0.19	0.1	0.1	0	0.19	0.29	1.15	2	2	2	1	1	0	2	3	13	--	PREDICTED: DNA polymerase eta isoform X4 [Capsicum annuum]	-	-	-	-	-	-	-
MSTRG.21787	2.47	2.81	2.16	2.99	3.38	2.92	1.85	2.97	2.14	50	83	50	68	71	53	43	68	53	--	rust resistance kinase Lr10-like [Solanum pennellii]	-	-	-	-	-	-	-
MSTRG.21843	7.12	7.82	6.86	4.32	4.3	4.16	6.12	6.42	6.62	377	599	410	250	230	191	364	377.76	419	--	-	-	-	-	-	-	-	-
MSTRG.21867	1.72	1.53	1.15	1.62	1.95	2.49	1.32	1.16	1.24	17	22	13	18	20	22	15	13	15	--	-	-	-	-	-	-	-	-
MSTRG.21895	35.68	35.03	48.48	25.68	25.61	17.06	33.67	35.21	28.57	622	889	964	502	463	266	672	694	608	--	-	-	-	-	-	-	-	-
MSTRG.21896	7.41	8.07	7.58	4.38	4.49	3.36	4.38	4.67	4.14	1019	1621	1189	675	641	415	689	727	696	Tf2-12	gag-pol polyprotein [Solanum lycopersicum]	-	-	-	-	-	-	-
MSTRG.21935	1.72	2.19	2.35	1.77	1.35	1.21	0.61	0.73	1.67	27	50	42	31	22	17	11	13	32	--	-	-	-	-	-	-	-	-
MSTRG.22068	3.8	3.79	5.87	2.87	2.17	1.62	2.81	2.32	2.41	71	103	125	60	42.03	27	60	49	55	PUP1	purine permease 3-like [Solanum pennellii]	-	-	-	-	GO:0031224//intrinsic component of membrane	-	GO:0051234//establishment of localization
MSTRG.22155	94.81	96.39	86.81	88.08	91.13	86.6	84.85	86.03	84.88	1463	2165	1528	1524	1458	1195	1499	1501	1599	--	thioredoxin superfamily protein [Striga asiatica]	-	-	-	-	GO:0030312//external encapsulating structure;GO:0043231//intracellular membrane-bounded organelle;GO:0044444//cytoplasmic part	-	-
MSTRG.2238	31.66	30.68	27.82	29.19	28.55	27.15	26.17	25.05	28.21	446	629	447	461	417	342	422	399	485	ATS3A	embryo-specific protein ATS3A [Solanum lycopersicum]	-	-	-	-	GO:0005911//cell-cell junction;GO:0031090//organelle membrane;GO:0031224//intrinsic component of membrane;GO:0043231//intracellular membrane-bounded organelle	GO:0003676//nucleic acid binding;GO:0017111//nucleoside-triphosphatase activity	GO:0006950//response to stress;GO:0009694//jasmonic acid metabolic process;GO:0016070//RNA metabolic process
MSTRG.2249	168.13	173.37	161.29	321.48	314.95	304.53	179.3	181.17	187.07	1507	2262	1649	3231	2927	2441	1840	1836	2047	--	12S seed storage protein CRD [Solanum lycopersicum]	-	-	-	-	-	-	-
MSTRG.2268	0.25	0.17	0.44	0.89	1.09	1.54	0.33	0	0.72	2	2	4	8	9	11	3	0	7	--	-	-	-	-	-	-	-	-
MSTRG.2322	8.51	7.99	9.82	3.31	3.9	3.39	4.56	4.99	6.49	101	138	133	44	48	36	62	67	94	--	-	-	-	-	-	-	-	-
MSTRG.2586	2.85	2.46	2.87	3.88	3.51	2.97	3.45	3.1	3.12	101	127	116	154	129	94	140	124	135	--	-	-	-	-	-	-	-	-
MSTRG.2603	12.31	13.36	12.8	11.65	11.75	10.5	13.54	13.74	13.8	667	1054	791	708	660	509	840	842	913	CXE7	carboxylesterase 1 [Solanum chmielewskii]	-	-	-	-	-	-	-
MSTRG.2670	13.11	13.01	15.25	5.52	4.04	1.83	17.42	14.98	11.78	144	208	191	68	46	18	219	186	158	--	Organ specific protein [Cynara cardunculus var. scolymus] [Cynara cardunculus]	-	-	-	-	-	-	GO:0030001//metal ion transport
MSTRG.2776	3.47	3.64	3.97	2.8	2.67	2.76	3.42	3.35	3.53	232	353.8	302.92	210	185	165	262	253	288	SAUR21	Auxin-responsive protein SAUR21 [Capsicum annuum]	Environmental Information Processing	Signal transduction	ko04075//Plant hormone signal transduction	K14488	-	-	-
MSTRG.2926	0	0	0	4.04	2.42	3.48	0	0	0	0	0	0	83	46	57	0	0	0	--	TNP2, partial [Antirrhinum majus]	-	-	-	-	-	-	-
MSTRG.2932	8.7	7.57	8.82	5.52	4.85	5.62	7.6	9.06	11.56	45	57	52	32	26	26	45	53	73	REM6	B3 domain-containing protein REM5-like [Solanum lycopersicum]	-	-	-	-	GO:0009526//plastid envelope	-	-
MSTRG.2936	3.4	2.64	3.11	3.56	4.21	4.05	3.29	3.2	3.75	46	52	48	54	59	49	51	49	62	--	hAT transposon superfamily [Striga asiatica]	-	-	-	-	-	-	-
MSTRG.2950	0.34	0.12	1.34	0	0	0	0	0	0	2	1	9	0	0	0	0	0	0	--	-	-	-	-	-	-	-	-
MSTRG.2952	0	0	0	2.97	2.98	3.51	0	0.04	0	0	0	0	70	65	66	0	1	0	--	-	-	-	-	-	-	-	-
MSTRG.2956	0	0	0	0.35	0.75	0.58	0.9	0.46	0.42	0	0	0	3	6	4	8	4	4	--	-	-	-	-	-	-	-	-
MSTRG.2962	5.14	5.22	4.35	0.42	0.51	0.39	4.29	5.48	4.35	88	130	85	8	9	6	84	106	91	--	-	-	-	-	-	-	-	-
MSTRG.2983	1.09	1.36	1.3	0.18	0.29	0.33	1.13	0.97	0.73	11	20	15	2	3	3	13	11	9	--	-	-	-	-	-	-	-	-
MSTRG.3005	1	0.14	0.35	0	0.39	0	0.17	0	0.16	5	1	2	0	2	0	1	0	1	--	replication protein A 70 kDa DNA-binding subunit A-like [Solanum pennellii]	-	-	-	-	-	-	-
MSTRG.3014	0.95	1.19	1.14	2.37	2.16	1.2	0	0	0	13	24	18	37	31	15	0	0	0	--	hypothetical protein EJD97_012868, partial [Solanum chilense]	Metabolism;Metabolism;Metabolism	Global and overview maps;Global and overview maps;Carbohydrate metabolism	ko01100//Metabolic pathways;ko01110//Biosynthesis of secondary metabolites;ko00500//Starch and sucrose metabolism	K00705;K00705;K00705	-	-	-
MSTRG.3026	0.37	0.11	0.42	0.19	0.1	0.71	0.05	0.23	0.09	7	3	9	4	2	12	1	5	2	--	girdin-like [Solanum pennellii]	-	-	-	-	-	-	-
MSTRG.3027	1.78	1.56	1.5	0.69	0.55	0.48	0.75	0.95	0.92	127	162	122	55	41	31	61	77	80	RE2	Retrovirus-related Pol polyprotein from transposon TNT 1-94, partial [Cajanus cajan]	-	-	-	-	-	-	-
MSTRG.3032	14.6	12.54	12.73	10.92	12.52	9.07	10.91	11.41	12.62	180	225	179	151	160	100	154	159	190	--	-	-	-	-	-	-	-	-
MSTRG.3042	3.38	3.4	3.2	1.72	1.61	1.52	1.59	1.26	1.26	152	223	164	87	75	61	82	64	69	ORF	OSJNBa0017B10.4 [Oryza sativa Japonica Group]	-	-	-	-	-	-	-
MSTRG.3043	0	0	0	0	0	0	0.17	1.06	0.49	0	0	0	0	0	0	1	6	3	--	-	-	-	-	-	-	-	-
MSTRG.3073	0.35	0.6	0.46	0.7	0.17	0.29	0.91	0.46	0.43	4	10	6	9	2	3	12	6	6	--	PREDICTED: uncharacterized mitochondrial protein AtMg00810-like [Nicotiana tabacum]	-	-	-	-	-	-	-
MSTRG.3123	0.9	1.34	1.57	2.8	2.02	5.36	0.65	1.46	2.94	6	13	12	21	14	32	5	11	24	--	uncharacterized protein LOC112940907 [Solanum lycopersicum]	-	-	-	-	-	-	-
MSTRG.3124	13.69	15.05	12.01	14.74	16.94	16.79	13.94	16.87	14.31	145	232	145	175	186	159	169	202	185	--	-	-	-	-	-	-	-	-
MSTRG.3160	7.94	8.16	8.79	0.43	0.66	0.49	0	0.04	0	163	244	206	10	14	9	0	1	0	--	PREDICTED: cytochrome c biogenesis protein CCS1, chloroplastic [Solanum tuberosum]	-	-	-	-	-	-	-
MSTRG.3165	2.77	2.11	2.24	3.85	3.39	2.17	3.93	3.47	4.3	55.68	56	44	67	66	38	76	76	89	--	gag-pol polyprotein [Solanum lycopersicum]	-	-	-	-	-	-	-
MSTRG.3171	1.82	1.25	0.58	1.03	0.96	2.41	0.87	1.17	1.08	11	11	4	7	6	13	6	8	8	--	hypothetical protein BAE44_0024461 [Dichanthelium oligosanthes]	-	-	-	-	-	-	-
MSTRG.3182	3.97	3.53	3.62	5.99	4.9	4.4	5.11	5.3	5.01	224	281	228	366	282	214	324	327	335	--	Ulp1 protease family, C-terminal catalytic domain containing protein [Solanum demissum]	-	-	-	-	-	-	-
MSTRG.3202	1.76	2.39	1.86	1.97	1.7	1.46	2.52	1.84	2.44	39	77	47	49	39	29	64	46	66	--	-	-	-	-	-	-	-	-
MSTRG.3204	2.43	1.51	0.81	0.41	1.11	0.39	1.31	1.53	1.51	21	19	8	4	10	3	13	15	16	--	-	-	-	-	-	-	-	-
MSTRG.3270	2.07	1.67	1.62	2.24	1.64	1.37	1.73	1.83	2.33	74	87	66	90	61	44	71	74	102	--	SPX domain-containing protein 4 [Capsicum chinense]	-	-	-	-	-	-	-
MSTRG.3274	39.37	37.43	38.97	33.35	34.63	36.55	46.61	43.58	38.74	318	440	359	302	290	264	431	398	382	--	probable serine/threonine protein kinase IRE4 isoform X10 [Durio zibethinus]	-	-	-	-	GO:0043231//intracellular membrane-bounded organelle	-	-
MSTRG.3327	1.6	0.77	0.67	0	0	0	0	0.11	0.23	11.21	7.83	5.39	0	0	0	0	0.89	2	ACS3	1-aminocyclopropane-1-carboxylate synthase 7 [Solanum lycopersicum]	Metabolism;Metabolism;Metabolism	Global and overview maps;Global and overview maps;Amino acid metabolism	ko01100//Metabolic pathways;ko01110//Biosynthesis of secondary metabolites;ko00270//Cysteine and methionine metabolism	K01762;K01762;K01762	-	GO:0016846//carbon-sulfur lyase activity;GO:0043168//anion binding;GO:0046983//protein dimerization activity	GO:0009692//ethylene metabolic process;GO:0009725//response to hormone;GO:0010039//response to iron ion;GO:0010243//response to organonitrogen compound;GO:0010608//posttranscriptional regulation of gene expression;GO:0018871//1-aminocyclopropane-1-carboxylate metabolic process;GO:0048731//system development
MSTRG.3352	6.06	5.75	6.76	4.6	5.22	4.07	3.34	4.03	3.6	116	162	149	99	104	70	74	87	85	--	-	-	-	-	-	-	-	-
MSTRG.3381	0.73	0.67	0.74	0.65	0.58	1.35	1.27	1.39	1.69	6	8	7	6	5	10	12	13	17	--	-	-	-	-	-	-	-	-
MSTRG.3563	6.24	5.85	6.2	20.57	21.77	22.16	11.08	11.99	14.14	129	174	144	477	474	418	269.96	286	357	XA21	LRR receptor-like serine/threonine-protein kinase FLS2 [Solanum lycopersicum]	-	-	-	-	-	-	-
MSTRG.3573	0.1	0.54	0.78	0.53	1.14	1.21	0.52	1.39	1.77	1	8	9	6	12	11	6	16	22	--	-	-	-	-	-	-	-	-
MSTRG.3787	4.64	5.45	5.09	5.83	5.04	5.18	4.41	4.37	4.5	589	1006	736	830	663	588	640	627	697	--	Retrotransposon, unclassified-like protein [Theobroma cacao]	-	-	-	-	-	-	-
MSTRG.4118	21.71	23.1	21.53	5.88	7.05	5.74	11.37	12.62	12.12	677.62	1049.23	766.47	205.93	228.22	160.13	406.31	445.39	461.85	PME18	pectinesterase [Solanum lycopersicum]	Metabolism;Metabolism	Global and overview maps;Carbohydrate metabolism	ko01100//Metabolic pathways;ko00040//Pentose and glucuronate interconversions	K01051;K01051	GO:0005618//cell wall;GO:0031090//organelle membrane;GO:0044444//cytoplasmic part	GO:0030597//RNA glycosylase activity;GO:0052689//carboxylic ester hydrolase activity	GO:0000272//polysaccharide catabolic process;GO:0001906//cell killing;GO:0006417//regulation of translation;GO:0006950//response to stress;GO:0009620//response to fungus;GO:0009664//plant-type cell wall organization;GO:0009892//negative regulation of metabolic process;GO:0010383//cell wall polysaccharide metabolic process
MSTRG.4308	1.93	1.93	1.29	1.62	2.19	1.74	1.93	2.28	2.42	68	99	52	64	80	55	78	91	104	SAC6	PREDICTED: phosphoinositide phosphatase SAC6-like [Capsicum annuum]	Metabolism;Environmental Information Processing;Metabolism	Global and overview maps;Signal transduction;Carbohydrate metabolism	ko01100//Metabolic pathways;ko04070//Phosphatidylinositol signaling system;ko00562//Inositol phosphate metabolism	K21797;K21797;K21797	-	GO:0016791//phosphatase activity	GO:0006796//phosphate-containing compound metabolic process
MSTRG.4352	0.79	1.72	1.82	1.4	1.45	1.36	1.06	0.76	1.29	11	35	29	22	21	17	17	12	22	--	Vacuolar ATP synthase catalytic subunit-related / V-ATPase-related / vacuolar proton pump-related [Theobroma cacao]	-	-	-	-	-	GO:0016491//oxidoreductase activity;GO:0046906//tetrapyrrole binding	GO:0044710//single-organism metabolic process
MSTRG.4430	7.73	7.76	7.69	6.08	7.2	7.33	6.98	7.01	7.45	119	174	135	105	115	101	123	122	140	--	uncharacterized protein LOC107024761 [Solanum pennellii]	-	-	-	-	-	-	-
MSTRG.4435	4.52	3.97	3.38	3.24	3.22	2.32	4.01	3.21	4.61	61	78	52	49	45	28	62	49	76	--	hypothetical protein EJD97_020470, partial [Solanum chilense]	-	-	-	-	-	-	-
MSTRG.444	0	0.7	0.18	0	0	0	0	0	0	0	5	1	0	0	0	0	0	0	--	-	-	-	-	-	-	-	-
MSTRG.4449	0	0	0.26	1.48	0.29	0.17	0	0	0	0	0	2	11	2	1	0	0	0	--	high mobility group B protein 10 isoform X1 [Solanum lycopersicum]	-	-	-	-	-	-	-
MSTRG.4514	2.44	1.47	1.26	1.58	1.37	1.43	1	2.67	1.99	23	19	13	16	12	11	10	25	21	--	-	-	-	-	-	-	-	-
MSTRG.4531	3.53	3.15	3.58	3.17	2.97	2.73	3.23	3.36	2.93	127	165	147	128	111	88	133	137	129	RCE2	DNA mismatch repair protein MLH3 [Capsicum chinense]	Genetic Information Processing	Replication and repair	ko03430//Mismatch repair	K08739	-	GO:0005488//binding;GO:0019787//ubiquitin-like protein transferase activity	GO:0003006//developmental process involved in reproduction;GO:0009725//response to hormone;GO:0044238//primary metabolic process;GO:0044260//cellular macromolecule metabolic process
MSTRG.4558	93.97	86.54	88.99	289.18	278.65	293.79	158.14	145.15	155.59	1138.42	1526.21	1229.78	3928.46	3500.25	3183.04	2193.53	1988.27	2301.2	RBCS-3A/3C	ribulose bisphosphate carboxylase small chain 3A/3C, chloroplastic [Solanum lycopersicum]	Metabolism;Metabolism;Metabolism;Metabolism	Global and overview maps;Global and overview maps;Carbohydrate metabolism;Energy metabolism	ko01100//Metabolic pathways;ko01200//Carbon metabolism;ko00630//Glyoxylate and dicarboxylate metabolism;ko00710//Carbon fixation in photosynthetic organisms	K01602;K01602;K01602;K01602	GO:0005576//extracellular region;GO:0005840//ribosome;GO:0009532//plastid stroma;GO:0042170//plastid membrane;GO:0044434//chloroplast part;GO:0044436//thylakoid part	GO:0016491//oxidoreductase activity;GO:0016831//carboxy-lyase activity;GO:0046914//transition metal ion binding	GO:0006950//response to stress;GO:0009639//response to red or far red light;GO:0015977//carbon fixation;GO:0043094//cellular metabolic compound salvage;GO:0070271//protein complex biogenesis
MSTRG.4622	2.02	0.54	0.69	1.17	1.69	0.79	0.77	0.7	1.29	23	9	9	15	20	8	10	9	18	--	-	-	-	-	-	-	-	-
MSTRG.4635	0.46	0.63	0.67	0.34	0.29	0	0.47	0.41	0.44	6	12	10	5	4	0	7	6	7	--	-	-	-	-	-	-	-	-
MSTRG.464	27.6	28.27	26.73	23.91	24.21	27.64	25.79	31.59	26.64	327	488	362	318	298	293	350	424	386	--	uncharacterized protein LOC101258587 isoform X2 [Solanum lycopersicum]	-	-	-	-	-	-	-
MSTRG.4682	1.67	0.73	0.82	1.26	0.68	0.72	1.09	1.22	1.39	52	33	29	44	22	20	39	43	53	--	DNA mismatch repair protein MLH3 [Capsicum annuum]	-	-	-	-	-	-	-
MSTRG.475	4.08	4.09	5.85	3.47	3.45	3.38	2.81	2.35	3.06	37	54	60	35	32	27	29	24	34	--	-	-	-	-	-	-	-	-
MSTRG.4809	3.94	4.44	3.72	3.14	3.35	3.77	5.19	5.92	5.34	158	259	170	141	139	135	238	268	261	--	PREDICTED: DNA mismatch repair protein MLH3-like [Nicotiana sylvestris]	Genetic Information Processing	Replication and repair	ko03430//Mismatch repair	K08739	-	-	-
MSTRG.481	0.62	1.07	1.23	0.69	1.2	0.52	0.95	2.06	2.42	4	10	9	5	8	3	7	15	19	--	uncharacterized protein LOC107016149 isoform X1 [Solanum pennellii]	-	-	-	-	-	-	-
MSTRG.4816	2.31	3.56	2.27	2.72	2.14	3	3.47	4.41	3.81	25	56	28	33	24	29	43	54	50	CDI	PREDICTED: protein CDI-like [Nicotiana tomentosiformis]	-	-	-	-	-	-	-
MSTRG.486	3.5	4.31	3.45	0	0	0.04	0	0	0	96	172	108	0	0	1	0	0	0	--	-	-	-	-	-	-	-	-
MSTRG.4931	2.1	1.79	2.03	1.93	1.72	2.7	2.5	3.03	3.1	66	82	73	68	56	76	90	108	119	--	high mobility group B protein 10-like isoform X1 [Solanum pennellii]	-	-	-	-	-	-	-
MSTRG.496	3.73	2.78	3.63	1.64	1.98	2.61	5.99	6.43	4.55	60	67	72	33	33	39	115	120	100	--	PREDICTED: glutamic acid-rich protein-like [Solanum tuberosum]	-	-	-	-	-	-	-
MSTRG.498	4.66	6.25	4.66	4.84	4.12	4.72	3.92	2.71	3.05	85	166	97	99	78	77	82	56	68	--	-	-	-	-	-	-	-	-
MSTRG.500	5.67	6.02	5.68	8.02	6.87	8.62	8.26	8.63	7.13	97	150	111	154	122	132	162	167	149	--	-	-	-	-	-	-	-	-
MSTRG.510	3.54	3.29	2.86	3.84	3.88	3.57	3.33	3.19	3.07	51	69	47	62	58	46	55	52	54	--	-	-	-	-	-	-	-	-
MSTRG.515	0	0	0	0.19	0.05	0.18	1.22	0.95	1.14	0	0	0	4	1	3	26	20	26	--	-	-	-	-	-	-	-	-
MSTRG.522	7.16	7.3	5.79	5.08	5.09	4.06	5.32	5.75	6.04	361	536	333	287	266	183	307	328	372	--	uncharacterized protein LOC112942081 [Solanum lycopersicum]	-	-	-	-	-	-	-
MSTRG.5226	3.95	4.17	3.36	4.6	5.57	5	2.93	4.19	4.23	147	214	134	148	148	115	103	147	150	--	hypothetical protein EJD97_001697 [Solanum chilense]	-	-	-	-	-	-	-
MSTRG.523	4.4	5.55	5.76	4.79	6.86	6	7.22	5.81	7.16	73	134	109	89	118	89	137	109	145	--	-	-	-	-	-	-	-	-
MSTRG.526	6.3	7.14	9.21	3.23	3.71	3.39	4.28	3.61	4.3	54	89	90	31	33	26	42	35	45	--	ATP-dependent RNA helicase DRS1-like [Solanum pennellii]	-	-	-	-	-	-	-
MSTRG.5282	2.19	1.03	0.93	0	0.06	0.07	0.05	0	0.05	35	24	17	0	1	1	1	0	1	IAA3	IAA21 [Solanum lycopersicum]	Environmental Information Processing	Signal transduction	ko04075//Plant hormone signal transduction	K14484	GO:0043231//intracellular membrane-bounded organelle	GO:0000975//regulatory region DNA binding;GO:0001071//nucleic acid binding transcription factor activity;GO:0005515//protein binding	GO:0000226//microtubule cytoskeleton organization;GO:0009755//hormone-mediated signaling pathway;GO:0010608//posttranscriptional regulation of gene expression;GO:0014070//response to organic cyclic compound;GO:0034645//cellular macromolecule biosynthetic process;GO:0048528//post-embryonic root development
MSTRG.5300	2.13	2.95	3.13	2.12	1.79	1.23	2.16	2.37	2.76	62	125	104	69	54	32	72	78	98	--	-	-	-	-	-	-	-	-
MSTRG.533	2.29	2.17	1.93	1.02	1.15	0.93	1.74	2.27	1.93	225	310	217	112	117	82	196	252	232	RE1	GATA zinc finger domain-containing protein 14-like [Solanum lycopersicum]	-	-	-	-	-	-	-
MSTRG.540	7.24	6.3	7.79	7.32	6.24	7.02	7.93	9.95	9.92	150	190	184	170	134	130	188	233	251	--	-	-	-	-	-	-	-	-
MSTRG.541	0.51	1.24	1.8	0.34	0.37	0.14	0.34	0.11	0.63	4	14	16	3	3	1	3	1	6	--	-	-	-	-	-	-	-	-
MSTRG.5418	3.83	4.14	4.05	4.76	4.46	4.86	5.62	4.85	6.02	131	207	160	185	159	151	222	189	253	--	uncharacterized protein LOC107012615 isoform X1 [Solanum pennellii]	-	-	-	-	-	-	-
MSTRG.552	0.67	0.32	0.35	1.08	2.33	1.12	1.4	2.07	2.31	10	7	6	18	36	15	24	35	42	--	-	-	-	-	-	-	-	-
MSTRG.56	0	0.3	0	0	1.05	0	0.19	0	0.18	0	2	0	0	5	0	1	0	1	--	NAD(P)-binding Rossmann-fold superfamily protein [Prunus dulcis]	-	-	-	-	-	-	-
MSTRG.5630	17.34	15.25	16.71	17.36	18.64	19.14	30.88	29.85	30.02	541.52	693.06	595.06	607.73	603.61	534.49	1103.72	1053.63	1144.43	HMG3	3-hydroxy-3-methylglutaryl-coenzyme A reductase 3 [Solanum lycopersicum]	Metabolism;Metabolism;Metabolism	Global and overview maps;Global and overview maps;Metabolism of terpenoids and polyketides	ko01100//Metabolic pathways;ko01110//Biosynthesis of secondary metabolites;ko00900//Terpenoid backbone biosynthesis	K00021;K00021;K00021	GO:0009526//plastid envelope;GO:0031090//organelle membrane;GO:0031224//intrinsic component of membrane	GO:0000166//nucleotide binding;GO:0016616//oxidoreductase activity, acting on the CH-OH group of donors, NAD or NADP as acceptor;GO:0048037//cofactor binding	GO:0006084//acetyl-CoA metabolic process;GO:0006694//steroid biosynthetic process;GO:0006722//triterpenoid metabolic process;GO:0006970//response to osmotic stress;GO:0006996//organelle organization;GO:0009699//phenylpropanoid biosynthetic process;GO:0060147//regulation of posttranscriptional gene silencing;GO:0070838//divalent metal ion transport
MSTRG.565	0.43	0.18	0.38	0.39	0.42	0.39	0.15	0.23	0.71	5	3	5	5	5	4	2	3	10	--	uncharacterized protein LOC101255521 [Solanum lycopersicum]	-	-	-	-	-	-	-
MSTRG.566	0	0	0	1.33	0.91	0.39	1.04	1.49	1.22	0	0	0	30	19	7	24	34	30	--	zinc finger CCCH domain-containing protein 66-like, partial [Trifolium pratense]	-	-	-	-	-	-	-
MSTRG.5696	1.14	1.28	2.71	1.81	1.1	1.18	0.64	1.15	1.46	14	23	38	25	14	13	9	16	22	--	PREDICTED: AAA-ATPase At3g50940-like [Solanum tuberosum]	-	-	-	-	-	-	-
MSTRG.570	1.47	1.71	1.67	1.35	0.81	0.5	1.4	1.26	2.15	33	56	43	34	19	10	36	32	59	--	-	-	-	-	-	-	-	-
MSTRG.571	0.07	0.52	1.02	0.18	0.46	0.08	0.24	0.24	0	1	11	17	3	7	1	4	4	0	--	PREDICTED: uncharacterized protein LOC107060538 [Solanum tuberosum]	-	-	-	-	-	-	-
MSTRG.5728	2.13	1.63	1.43	1.45	0.72	1.26	1.42	1.94	2.26	34	38	26	26	12	18	26	35	44	--	uncharacterized protein LOC114075148 [Solanum pennellii]	-	-	-	-	-	-	-
MSTRG.5742	11.43	13.61	13.14	12.34	14.56	11.96	13.1	12.15	15.97	109	189	143	132	144	102	143	131	186	--	-	-	-	-	-	-	-	-
MSTRG.5774	0.62	1.37	1.09	0.78	0.24	0.14	0.33	0.33	1.43	5	16	10	7	2	1	3	3	14	--	-	-	-	-	-	-	-	-
MSTRG.5781	0.41	0.19	0.36	0.49	0.13	0.46	0.24	0.84	0	3	2	3	4	1	3	2	7	0	--	-	-	-	-	-	-	-	-
MSTRG.5808	3.47	4.6	2.49	4.01	3.72	1.85	3.24	2.65	2.71	44	85	36	57	49	21	47	38	42	--	-	-	-	-	-	-	-	-
MSTRG.5813	4.98	5.92	5.49	0.39	0.4	0.41	0.06	0.08	0.06	218	377	274	19	18	16	3	4	3	--	-	-	-	-	-	-	-	-
MSTRG.5816	0	0.07	0.04	0.27	0.53	0.28	1.88	1.11	1.11	0	2	1	6	11	5	43	25	27	--	-	-	-	-	-	-	-	-
MSTRG.5823	1.42	1.44	1.03	2.09	1.78	2.07	2.31	1.85	2.12	23	34	19	38	30	30	43	34	42	--	hypothetical protein EJD97_016077, partial [Solanum chilense]	-	-	-	-	-	-	-
MSTRG.5834	1.23	1.04	1.43	0.79	0.95	0.64	1.05	1.21	1.03	82	101	109	59	66	38	80	91	84	TY3B-I	DNA/RNA polymerases superfamily protein [Theobroma cacao]	-	-	-	-	-	GO:0046872//metal ion binding	GO:0043170//macromolecule metabolic process;GO:0044238//primary metabolic process
MSTRG.5836	2.74	2.24	2.78	1.15	1.57	1.72	1.87	1.67	2.74	32	38	37	15	19	18	25	22	39	--	-	-	-	-	-	-	-	-
MSTRG.5846	0.71	0.61	0.78	1.74	0.69	0.6	1.4	0.79	1.16	4	5	5	11	4	3	9	5	8	--	-	-	-	-	-	-	-	-
MSTRG.5850	4.53	4.52	4.66	3.57	3.72	3.13	3.21	4.1	3.81	450	654	528	398	384	278	365	461	463	GIP	Retrovirus-related Pol polyprotein from transposon TNT 1-94 [Vitis vinifera]	-	-	-	-	-	-	-
MSTRG.5888	0.94	1.07	1.37	0.07	0.38	0.44	0.89	0.9	0.58	12	20	20	1	5	5	13	13	9	--	-	-	-	-	-	-	-	-
MSTRG.589	0.64	0.81	0.76	0.08	0.09	0.1	0.32	0.24	0.26	14	26	19	2	2	2	8	6	7	--	PREDICTED: DNA mismatch repair protein MLH3 isoform X1 [Nicotiana attenuata]	-	-	-	-	-	-	-
MSTRG.5896	24.72	24.13	24.2	34.04	31.23	31.28	36.25	36.14	38.98	228.02	324.05	254.64	352.15	298.73	258.11	382.87	376.97	439.01	--	-	-	-	-	-	-	-	-
MSTRG.5897	1.87	1.85	3.02	3.22	1.73	3.52	3.9	5.18	1.05	15.98	22.95	29.36	30.85	15.27	26.89	38.13	50.03	10.99	--	-	-	-	-	-	-	-	-
MSTRG.5900	0	0	0	0.36	0.33	1.66	0.24	0.54	0.44	0	0	0	6	5	22	4	9	8	--	hypothetical protein EJD97_016077, partial [Solanum chilense]	-	-	-	-	-	-	-
MSTRG.5903	7.27	3.8	10.96	2.59	1.4	1.95	8	9	7.5	50	38	86	20	10	12	63	70	63	--	-	-	-	-	-	-	-	-
MSTRG.5909	18.97	17.74	16.55	12.15	13.57	15.83	12.29	13.94	13.57	213	290	212	153	158	159	158	177	186	--	-	-	-	-	-	-	-	-
MSTRG.5915	15.04	14.71	15.98	11.31	12.67	9.43	11.08	11.55	10.64	198	282	240	167	173	111	167	172	171	--	-	-	-	-	-	-	-	-
MSTRG.5929	0.6	3.9	1.24	0	0.78	0.89	0.75	1.4	1.52	5.43	51.48	12.79	0	7.35	7.2	7.76	14.33	16.9	--	-	-	-	-	-	-	-	-
MSTRG.5930	7.8	6.71	6.67	7.2	6.89	6.13	4.93	6.33	5.32	463.57	620.52	477.21	467	381.65	307.8	349.24	417.67	421.1	--	transcription factor MYB14-like [Solanum pennellii]	-	-	-	-	-	-	-
MSTRG.5936	7.22	6.52	4.84	9.48	8.47	8.08	10.15	13.53	10.91	51	67	39	75	62	51	82	108	94	--	-	-	-	-	-	-	-	-
MSTRG.5939	0.42	1.12	1.11	0.59	0.53	1.22	0.58	0.16	0.45	7	27	21	11	9	18	11	3	9	--	hypothetical protein EJD97_009309, partial [Solanum chilense]	-	-	-	-	-	-	-
MSTRG.5949	11.34	11.96	9.42	9.26	9.96	10.24	6.96	7.78	8.45	184	279	176	166	163	145	127	140	164	--	cylicin-2-like [Solanum pennellii]	-	-	-	-	-	-	-
MSTRG.5953	2.84	2.37	2.58	0.35	0.06	0.12	2.12	1.74	1.97	137	166	142	19	3	5	117	95	116	--	Ulp1 protease family, C-terminal catalytic domain containing protein [Solanum demissum]	-	-	-	-	-	-	-
MSTRG.596	2.1	0.95	0.94	2.19	1.78	1.83	1.12	1.09	0.92	41	27	21	48	36	32	25	24	22	--	Glutamate synthase 1 [NADH], chloroplastic [Capsicum annuum]	-	-	-	-	-	-	-
MSTRG.5976	3.03	2.26	2.6	1.46	1.4	1.41	1.82	2.34	1.65	48	52	47	26	23	20	33	42	32	--	hypothetical protein EJD97_023461, partial [Solanum chilense]	-	-	-	-	-	-	-
MSTRG.5992	1.08	0.42	0.27	1.23	0.15	1.38	0.4	0.95	1.26	7	4	2	9	1	8	3	7	10	--	-	-	-	-	-	-	-	-
MSTRG.6011	2.13	2.3	1.74	2.31	3.97	1.87	3.06	4.04	3.62	14	22	13	17	27	11	23	30	29	--	PREDICTED: mucin-17-like isoform X1 [Nicotiana sylvestris]	-	-	-	-	-	-	-
MSTRG.6012	2.22	1.77	1.54	1.73	1.37	1.28	1.89	2.14	2.05	121	139	95	99	74	59	113	128	134	--	PREDICTED: 14.7 kDa ribonuclease H-like protein [Solanum tuberosum]	-	-	-	-	-	-	-
MSTRG.6018	7.72	9.04	7.31	3.91	5.18	5.87	5.18	4.81	5.36	125	213	135	71	87	85	96	88	106	--	uncharacterized protein LOC112941074 [Solanum lycopersicum]	-	-	-	-	-	-	-
MSTRG.6031	0	0.08	0	1.32	1.19	0.97	0	0	0	0	1	0	12	10	7	0	0	0	--	-	-	-	-	-	-	-	-
MSTRG.604	4.47	3.87	4	3.32	2.52	3.11	3.21	3.14	3.04	173	219	175	145	101	105	142	140	148	--	COP9 signalosome complex subunit 2 [Capsicum annuum]	-	-	-	-	-	-	-
MSTRG.6046	2.04	1.98	1.76	1.67	1.47	1.41	0.11	0.09	0.08	63	89	62	58	47	39	4	3	3	--	-	-	-	-	-	-	-	-
MSTRG.6068	1.88	2.67	2.18	2.27	3.3	2.85	2.05	2.25	2.91	28	58	37	38	51	38	35	38	53	--	-	-	-	-	-	-	-	-
MSTRG.610	1.46	1.41	1.67	0.39	0.28	1.31	1.02	1.3	1.8	10	14	13	3	2	8	8	10	15	--	-	-	-	-	-	-	-	-
MSTRG.613	0.29	0.24	0.11	0.45	0.69	0.53	2.52	2.72	2.97	6	10	6	17	17	13	82	99	107	--	Retrovirus-related Pol polyprotein from transposon TNT 1-94 [Vitis vinifera]	-	-	-	-	-	-	-
MSTRG.614	10.74	9.3	12.62	6.61	5.49	6.25	16.52	15.01	11.62	100	126	134	69	53	52	176	158	132	--	-	-	-	-	-	-	-	-
MSTRG.6211	1.46	0.67	1.28	0.61	0.38	0.87	2.46	1.81	2.31	15	10	15	7	4	8	29	21	29	--	PREDICTED: uncharacterized protein LOC107062778 [Solanum tuberosum]	-	-	-	-	-	-	-
MSTRG.623	0.32	0.33	0.7	0.99	0	0	1.39	1.68	0.26	2	3	5	7	0	0	10	12	2	--	-	-	-	-	-	-	-	-
MSTRG.6248	0.74	0	0.98	0	0	0	0	0	0	4	0	6	0	0	0	0	0	0	--	hypothetical protein EJD97_009309, partial [Solanum chilense]	-	-	-	-	-	-	-
MSTRG.6295	2.28	2.59	2.85	2.62	2.75	2.31	3.18	3.88	3.53	52	86	74	67	65	47	83	100	98	--	-	-	-	-	-	-	-	-
MSTRG.6312	4.67	6.42	7.59	5.05	5.65	4.46	10.45	7.6	7.65	75	150	139	91	94	64	192	138	150	--	-	-	-	-	-	-	-	-
MSTRG.633	0	0	0	2.29	2.07	1.07	0.37	0.48	0.15	0	0	0	43	36	16	7	9	3	--	TNP2, partial [Antirrhinum majus]	-	-	-	-	-	-	-
MSTRG.6330	5.68	6.07	5.45	1.35	1.11	1.1	0.3	0.1	0.46	203	314	221	54	41	35	12	4	20	--	E3 ubiquitin protein ligase RIE1 [Capsicum annuum]	-	-	-	-	-	-	-
MSTRG.6372	0.78	0.59	0.48	0.9	0.98	1.74	0.89	0.97	1.09	10	11	7	13	13	20	13	14	17	--	uncharacterized protein LOC101266006 [Solanum lycopersicum]	-	-	-	-	-	-	-
MSTRG.6379	2.9	2.44	4.7	2.52	2.73	1.69	1.53	1.25	2.76	44	67	69	48	58	31	36	29	49	--	Low affinity sulfate transporter 3 [Capsicum annuum]	-	-	-	-	-	-	-
MSTRG.6426	0.3	0.41	1.71	0.27	0.29	0	0.26	0.27	0.12	2	4	13	2	2	0	2	2	1	--	hypothetical protein SDM1_29t00007 [Solanum demissum]	-	-	-	-	-	-	-
MSTRG.6489	0.86	0.79	0.25	1.79	0.97	0.96	0.63	1.14	2	6	8	2	14	7	6	5	9	17	--	-	-	-	-	-	-	-	-
MSTRG.6511	2.96	3.45	3.02	3.76	3.1	2.99	3.08	3.57	3.12	115	195	134	164	125	104	137	157	148	--	F-box protein interaction domain containing protein [Solanum demissum]	-	-	-	-	-	-	-
MSTRG.652	0	0.19	0	0	0	0	0.49	0	0	0	1	0	0	0	0	2	0	0	--	-	-	-	-	-	-	-	-
MSTRG.658	1.05	1.3	1.72	1.8	1.59	1.14	1.81	1.39	1.03	40	72	75	77	63	39	79	60	48	GIP	hypothetical retrotransposon [Ipomoea batatas]	-	-	-	-	-	GO:0016787//hydrolase activity	GO:0043170//macromolecule metabolic process;GO:0044238//primary metabolic process
MSTRG.6587	15.86	17.11	17.03	25.7	26.12	27.51	13.37	12.22	13.22	511.94	804	627	930	874	794	493.94	446	521	MLS	malate synthase, glyoxysomal [Solanum lycopersicum]	Metabolism;Metabolism;Metabolism;Metabolism;Metabolism	Global and overview maps;Global and overview maps;Global and overview maps;Carbohydrate metabolism;Carbohydrate metabolism	ko01100//Metabolic pathways;ko01110//Biosynthesis of secondary metabolites;ko01200//Carbon metabolism;ko00620//Pyruvate metabolism;ko00630//Glyoxylate and dicarboxylate metabolism	K01638;K01638;K01638;K01638;K01638	GO:0005777//peroxisome	GO:0046912//transferase activity, transferring acyl groups, acyl groups converted into alkyl on transfer	GO:0006101//citrate metabolic process;GO:0044262//cellular carbohydrate metabolic process
MSTRG.660	1.68	3.21	2.39	3.04	2.99	3.52	3.01	2.3	2.06	42.27	117.84	68.83	86.14	78.34	79.46	87.02	65.64	63.35	--	PREDICTED: protein PXR1-like [Solanum tuberosum]	-	-	-	-	-	-	-
MSTRG.661	4.33	3.91	3.59	4.19	5.11	5.12	3.1	3.96	5.21	48.73	64.16	46.17	52.86	59.66	51.54	39.98	50.36	71.65	--	PREDICTED: protein PXR1-like [Solanum tuberosum]	-	-	-	-	-	-	-
MSTRG.6613	0.33	0	0	0.1	0	0.12	0	0	0.18	3	0	0	1	0	1	0	0	2	--	-	-	-	-	-	-	-	-
MSTRG.664	9.3	9.71	8.54	6.44	6.29	6.55	4.83	5.77	5.34	335	509	351	260	235	211	199	235	235	--	Prolyl endopeptidase [Capsicum chinense]	-	-	-	-	-	-	-
MSTRG.678	6.79	7.15	5.39	9.75	7.02	6.71	8.07	7.75	6.29	87	132	78	139	92	76	118	112	98	--	-	-	-	-	-	-	-	-
MSTRG.679	0.92	0.4	0.29	0.3	0.56	0.47	1.31	1.18	0.62	11	7	4	4	7	5	18	16	9	--	hypothetical protein EJD97_025821 [Solanum chilense]	-	-	-	-	-	-	-
MSTRG.682	1.06	0.73	1.11	0.38	0.82	0.24	0.18	0.56	1.21	5	5	6	2	4	1	1	3	7	--	-	-	-	-	-	-	-	-
MSTRG.6853	0.34	0.33	0.04	0.74	0.99	0.49	0.47	0.3	0.28	7	10	1	17	21	9	11	7	7	--	Cinnamoyl-CoA reductase 1 [Capsicum chinense]	-	-	-	-	-	-	-
MSTRG.697	12.7	13.7	11.57	9.72	9.92	10.19	11.18	11.73	10.23	414	650	430	355	335	297	417	432	407	ROS3	RNA recognition motif domain [Macleaya cordata]	-	-	-	-	-	-	GO:0010467//gene expression
MSTRG.6983	13.49	14.46	14.33	7.66	7.95	7.58	8.96	8.32	8.84	677.97	1058	801	443	420	339	493	476	547	--	PREDICTED: uncharacterized mitochondrial protein AtMg00810-like [Solanum tuberosum]	-	-	-	-	-	-	-
MSTRG.699	2.25	3.35	2.35	2.77	1.88	2.18	2.55	3.34	3.39	37	80	44	51	32	32	48	62	68	MED15A	PREDICTED: E3 ubiquitin-protein ligase RNF216-like isoform X5 [Nicotiana tabacum]	-	-	-	-	-	GO:0016772//transferase activity, transferring phosphorus-containing groups	GO:0008152//metabolic process
MSTRG.705	2.02	4.21	3.36	2.97	3.27	2.73	2.86	3.02	3.43	60	159	115	92	85	66	98	101	111	--	Geraniol 8-hydroxylase [Capsicum baccatum]	-	-	-	-	-	-	-
MSTRG.706	5.4	4.53	3.47	4.81	3.47	4.29	4.66	4.61	5.06	90	110	66	90	60	64	89	87	103	--	-	-	-	-	-	-	-	-
MSTRG.719	0.57	1.36	0.56	0	0.18	0	0.11	0.11	0.26	9	31	10	0	3	0	2	2	5	--	Retrotransposon gag protein [Solanum demissum]	-	-	-	-	-	-	-
MSTRG.7200	3.09	1.67	3.28	5.65	1.72	2.36	2.13	1.87	2	19	15	23	39	11	13	15	13	15	--	-	-	-	-	-	-	-	-
MSTRG.731	1.05	0.57	1.18	0.67	0.29	0.75	1.77	3.12	2.77	14	11	18	10	4	9	27	47	45	--	-	-	-	-	-	-	-	-
MSTRG.7341	18.85	17.79	16.93	24.68	22.45	25.08	32.67	32.98	30	647	889	663	950	799	770	1284	1280	1257	NPF1.2	protein NRT1/ PTR FAMILY 1.2-like isoform X2 [Solanum lycopersicum]	-	-	-	-	GO:0016020//membrane	-	GO:0006810//transport
MSTRG.742	0.75	0.09	0.44	0	0	0	0.22	0	0.1	6	1	4	0	0	0	2	0	1	--	-	-	-	-	-	-	-	-
MSTRG.745	0.88	0.72	0.99	1.42	0.89	1.26	0.91	0.78	0.72	21	25	27	38	22	27	25	21	21	--	PREDICTED: CLIP-associated protein-like [Nicotiana attenuata]	-	-	-	-	-	-	-
MSTRG.748	0.04	0.01	0.02	4.75	4.42	3.88	5.35	4.83	4.6	2	1	2	354	302	230	384	352	370	--	Retrovirus-related Pol polyprotein from transposon TNT 1-94 [Vitis vinifera]	-	-	-	-	-	GO:0003824//catalytic activity;GO:0097159//organic cyclic compound binding;GO:1901363//heterocyclic compound binding	GO:0008152//metabolic process;GO:0009987//cellular process
MSTRG.7507	1.32	2.11	1.41	2.86	4.1	2.49	2.5	2.47	1.66	19	44	23	46	61	32	41	40	29	--	-	-	-	-	-	-	-	-
MSTRG.7576	28.59	26.54	27.41	17.14	17.43	17.54	32.16	28.93	31.88	299	404	327	201	189	164	385	342	407	--	Chaperonin 60 subunit beta 4 [Morus notabilis]	-	-	-	-	GO:0044424//intracellular part	GO:0032550//purine ribonucleoside binding	GO:0006457//protein folding
MSTRG.7639	0.61	0.58	0.67	1.09	0.52	0.6	1.2	0.27	1	8	11	10	16	7	7	18	4	16	--	late blight resistance protein Rpi-amr3 [Solanum americanum]	-	-	-	-	-	-	-
MSTRG.7726	6.52	4.25	7.03	6.33	6.21	5.79	9.85	8.35	7.8	78	74	96	85	77	62	135	113	114	--	hexose transporter [Gossypium australe]	-	-	-	-	-	-	-
MSTRG.7729	19.23	18.98	17.48	20.94	22.39	21.69	13.71	12.19	13.48	353	507	366	431	426	356	288	253	302	ZFP4	zinc finger protein 4-like [Solanum pennellii]	-	-	-	-	-	GO:0000975//regulatory region DNA binding;GO:0046872//metal ion binding	GO:0010468//regulation of gene expression
MSTRG.7749	1.77	1.8	1.97	1.49	1.38	1.21	1.65	1.74	1.76	90	133	114	85	73	55	96	100	109	OBE3	protein OBERON 3-like [Solanum lycopersicum]	-	-	-	-	-	-	-
MSTRG.781	28.33	30.11	27.95	35.03	35.69	29.88	31.5	35.34	33.53	1076	1665	1211	1492	1405.59	1015	1370	1518	1555	--	-	-	-	-	-	-	-	-
MSTRG.7818	4.86	5.01	3.2	3.65	4.13	3.72	3.41	3.57	3.83	76	114	57	64	67	52	61	63	73	--	-	-	-	-	-	-	-	-
MSTRG.7859	4.9	5.79	5.68	7.53	7.2	6.67	12.35	10.96	11.2	307	528	406	529	468	374	886	777	857	XA21	receptor kinase-like protein Xa21 [Solanum lycopersicum]	-	-	-	-	-	GO:0016301//kinase activity	GO:0008152//metabolic process
MSTRG.7881	0.83	0.54	0.89	2.49	1.75	1.6	1.22	1.5	1.45	22	21	27	74	48	38	37	45	47	--	loricrin-like [Solanum lycopersicum]	-	-	-	-	-	-	-
MSTRG.7895	39.7	41.75	39.61	42.95	45.28	44.87	41.86	41.41	44.26	825	1263	939	1001	975.81	834	996	973	1123	RBM42	RNA-binding protein 42 [Solanum lycopersicum]	-	-	-	-	-	GO:0003676//nucleic acid binding	-
MSTRG.7926	5.22	4.93	6.13	3.74	3.06	1.67	9.21	7.43	6.95	56	77	75	45	34	16	113	90	91	OST4A	Dolichyl-diphosphooligosaccharide--protein glycosyltransferase subunit 4A [Capsicum baccatum]	-	-	-	-	GO:0009536//plastid;GO:0031090//organelle membrane;GO:0031224//intrinsic component of membrane	GO:0003824//catalytic activity	-
MSTRG.7951	168.94	196.97	161.94	85.2	86.01	80.37	134.45	127.04	136.86	1542	2617	1686	872	814	656	1405	1311	1525	--	hypothetical protein EJD97_014098 [Solanum chilense]	-	-	-	-	-	-	-
MSTRG.8084	13.78	11.85	12.55	16.56	18.37	17.68	15.43	17.43	16.49	230	288	239	310	318	264	295	329	336	--	-	-	-	-	-	-	-	-
MSTRG.8092	5.4	5.71	5.5	5.72	6.31	7	6.84	7.39	6.55	327	503	380	388	396	379	474	506	484	XA21	receptor kinase-like protein Xa21 [Solanum lycopersicum]	Organismal Systems;Environmental Information Processing	Environmental adaptation;Signal transduction	ko04626//Plant-pathogen interaction;ko04016//MAPK signaling pathway - plant	K13420;K13420	-	GO:0016301//kinase activity	GO:0008152//metabolic process
MSTRG.8121	21.86	22.91	21.54	31.52	32.67	35.05	23.26	21.52	22.29	371	566	417	600	575	532	452	413	462	CBP	probable calcium-binding protein CML50 [Solanum lycopersicum]	Organismal Systems	Environmental adaptation	ko04626//Plant-pathogen interaction	K13448	-	-	-
MSTRG.814	2.68	2.38	2.67	1.03	1.28	1.1	1.3	1.38	0.88	48	63	56	21	23	18	27	29	19	--	-	-	-	-	-	-	-	-
MSTRG.8147	2.51	2.87	2.05	0	0	0	0	0	0	30	50	28	0	0	0	0	0	0	--	-	-	-	-	-	-	-	-
MSTRG.815	3.04	3.35	3.37	2.24	2.83	2.69	2.29	2.16	2.34	166	266	210	137	160	131	143	133	156	--	-	-	-	-	-	-	-	-
MSTRG.8150	3.53	4.39	3.75	0.24	0.13	0.53	0.12	0.12	0.06	52	94	63	4	2	7	2	2	1	--	-	-	-	-	-	-	-	-
MSTRG.8152	1.39	0.37	0.28	0	0	0	0	0	0	13	5	3	0	0	0	0	0	0	--	-	-	-	-	-	-	-	-
MSTRG.8154	3.95	3.77	3.54	6.73	6.13	6.45	4.19	4.14	4.61	84	117	84	167	133	134	104	99	120	--	PREDICTED: uncharacterized protein LOC102583947 [Solanum tuberosum]	-	-	-	-	-	-	-
MSTRG.8164	1.49	1.84	1.11	1.19	1.72	2.08	1.43	1.32	2.38	20	36	17	18	24	25	22	20	39	--	-	-	-	-	-	-	-	-
MSTRG.8166	2.55	2.64	2	2.23	1.77	1.65	1.91	2.37	2.2	57	86	51	56	41	33	49	60	60	--	-	-	-	-	-	-	-	-
MSTRG.8170	2.48	2.83	2.45	1.6	1.54	1.56	1.95	2.58	2.16	62	103	70	45	40	35	56	73	66	--	proline-rich receptor-like protein kinase PERK10 [Solanum pennellii]	-	-	-	-	-	-	-
MSTRG.8175	1.37	1.08	1.2	1.77	1.57	1.53	1.84	1.7	1.75	156	178	156	226	185	156	240	218	243	--	Retrovirus-related Pol polyprotein from transposon TNT 1-94 [Cucumis melo var. makuwa] [Cucumis melo]	-	-	-	-	-	-	-
MSTRG.8189	1.49	2.38	1.52	3.42	2.75	0.28	2.81	2.19	2.54	12	28	14	31	23	2	26	20	25	--	-	-	-	-	-	-	-	-
MSTRG.820	5.41	5.23	4.57	5	6.38	3.14	5.78	4.96	6.4	27	38	26	28	33	14	33	28	39	--	-	-	-	-	-	-	-	-
MSTRG.8206	1.17	1.49	1.32	2.05	1.61	1.78	0.91	0.89	1.03	28	52	36	55	40	38	25	24	30	--	PREDICTED: ATP-dependent DNA helicase PIF2-like [Nicotiana attenuata]	-	-	-	-	-	-	-
MSTRG.8209	0.43	1.27	0.75	0.63	1.51	0.32	0.5	0.88	1.52	3	13	6	5	11	2	4	7	13	--	serine/threonine-protein kinase STY13-like [Solanum lycopersicum]	-	-	-	-	-	-	-
MSTRG.8212	3.22	2.82	2.57	3.45	3.39	3.6	2.15	2.95	3.26	55	70	50	66	60	55	42	57	68	--	-	-	-	-	-	-	-	-
MSTRG.8234	0.96	1.29	1.19	0.67	0.68	1.1	0.75	1.25	1.09	14	26	18	12	10	13	13	21	19	--	hypothetical protein EJD97_013582 [Solanum chilense]	-	-	-	-	-	-	-
MSTRG.8236	0	0	0	4.25	2.83	2.92	5.53	4.17	3.03	0	0	0	42	26	23	56	42	33	--	-	-	-	-	-	-	-	-
MSTRG.8241	6.79	7.42	5.62	5.63	7.66	3.42	4.34	5.07	5.87	71	113	67	66	83	32	52	60	75	--	-	-	-	-	-	-	-	-
MSTRG.8242	6.74	7	5.15	9.32	9.75	6.76	7.4	8.25	10.05	78	118	68	121	117	70	98	108	142	--	-	-	-	-	-	-	-	-
MSTRG.8244	5.64	6	4.59	6.1	5.96	4.38	6.4	5.97	5.94	137	212	127	166	150	95	178	164	176	RE1	retrovirus-related pol polyprotein from transposon tnt 1-94, partial [Nicotiana attenuata]	-	-	-	-	-	-	-
MSTRG.8252	0.58	0.59	0.62	0.85	1.41	1.32	1.61	1.79	1.75	26	39	32	43	66	53	83	91	96	--	DNA/RNA polymerases superfamily protein [Theobroma cacao]	-	-	-	-	-	-	-
MSTRG.8254	0.31	0.7	1.16	0.73	0.88	0.91	0.8	0.81	1.25	3	10	13	8	9	8	9	9	15	--	PREDICTED: uncharacterized protein LOC102598429 [Solanum tuberosum]	-	-	-	-	-	-	-
MSTRG.8256	5.48	3.34	5.24	0.11	0.36	0.56	0.11	0.22	1.02	44	39	48	1	3	4	1	2	10	--	-	-	-	-	-	-	-	-
MSTRG.8258	7.43	10.09	7.39	8.25	6.39	7.2	8.19	7.85	7.42	119	235	135	148	106	103	150	142	145	--	-	-	-	-	-	-	-	-
MSTRG.8289	19.59	21.82	16.2	16.94	18.89	16.01	17.3	16.34	18.42	264	428	249	256	264	193	267	249	303	--	-	-	-	-	-	-	-	-
MSTRG.8294	0.56	0.81	1.28	0.5	1.01	0.7	1.34	1.05	0.74	8	17	21	8	15	9	22	17	13	--	-	-	-	-	-	-	-	-
MSTRG.8298	0	0	0	0.26	0.41	0.24	0.75	0.76	1.17	0	0	0	4	6	3	12	12	20	--	-	-	-	-	-	-	-	-
MSTRG.8299	0.85	1.12	0.97	0	0	0.1	0.52	1.28	1.61	10	19	13	0	0	1	7	17	23	--	-	-	-	-	-	-	-	-
MSTRG.8315	5.02	4.99	5.99	5.96	5.94	5.77	4.25	3.92	5.3	69	100	94	92	84.76	71	67	61	89	--	uncharacterized protein LOC101261775 [Solanum lycopersicum]	-	-	-	-	-	-	-
MSTRG.8330	0.02	0	0	2.18	2.08	2.11	2.5	2.38	2.16	1	0	0	110	97	85	129	121	119	--	extensin-2-like [Solanum pennellii]	-	-	-	-	-	-	-
MSTRG.8333	2.7	2.13	2	2.48	1.43	1.54	1.81	2.27	2.47	59	87	63	52	36	37	55	64	76	PBL27	probable serine/threonine-protein kinase PBL7 isoform X1 [Solanum pennellii]	-	-	-	-	GO:0016020//membrane	GO:0004672//protein kinase activity;GO:0032550//purine ribonucleoside binding	GO:0006355//regulation of transcription, DNA-templated;GO:0006468//protein phosphorylation;GO:0009967//positive regulation of signal transduction
MSTRG.8379	4.18	4.59	4.55	2.92	3.25	4.14	3.11	3.27	3.66	87	139	108	68	70	77	74	77	93	--	-	-	-	-	-	-	-	-
MSTRG.8401	2.32	1.91	2.36	1.2	1.44	1.47	1.36	1.35	1.43	76	91	88	44	49	43	51	50	57	--	Retrovirus-related Pol polyprotein from transposon RE1 [Vitis vinifera]	-	-	-	-	-	GO:0046872//metal ion binding	GO:0044237//cellular metabolic process
MSTRG.8433	1.01	1.35	1.24	1.39	1.5	0.83	2.66	2.39	1.88	15	29	21	23	23	11	45	40	34	--	PREDICTED: LOW QUALITY PROTEIN: ABC transporter G family member 35-like [Solanum tuberosum]	-	-	-	-	-	-	-
MSTRG.8443	3.75	4.12	4.53	8.4	9.13	8.44	15.3	13.87	13.82	82	131	113	206	207	165	383	343	369	--	hypothetical protein EJD97_004970 [Solanum chilense]	-	-	-	-	-	-	-
MSTRG.8449	0.54	1.36	1.51	1.91	2.8	2.22	1.27	1.33	1.98	10	37	32	40	54	37	27	28	45	--	hypothetical protein MTR_0030s0420 [Medicago truncatula]	-	-	-	-	-	-	-
MSTRG.8472	32.29	26.56	37.31	32.62	36.05	30.72	29.78	31.64	40.2	276.21	330.66	364	312.83	319.69	234.94	291.58	306	419.69	--	-	-	-	-	-	-	-	-
MSTRG.8506	35.57	33.67	36.2	26.56	26.86	29.28	25.17	21.39	24.87	553	762	642	463	433	407	448	376	472	PLAT1	PLAT domain-containing protein 2 [Solanum lycopersicum]	-	-	-	-	-	-	-
MSTRG.8540	1.79	1.21	1.22	0.48	0.88	0.88	0.9	0.44	0.82	80	79	62	24	41	35	46	22	45	Tf2-11	DNA/RNA polymerases superfamily protein [Gossypium australe]	-	-	-	-	-	-	-
MSTRG.8567	3.93	3.05	3.7	1.61	1.63	1.98	3.53	3.22	3.34	109	123	117	50	47	49	112	101	113	CAC3	acetyl-coenzyme A carboxylase carboxyl transferase subunit alpha, chloroplastic-like isoform X2 [Solanum pennellii]	Metabolism;Metabolism;Metabolism;Metabolism;Metabolism;Metabolism;Metabolism	Global and overview maps;Global and overview maps;Global and overview maps;Carbohydrate metabolism;Global and overview maps;Lipid metabolism;Carbohydrate metabolism	ko01100//Metabolic pathways;ko01110//Biosynthesis of secondary metabolites;ko01200//Carbon metabolism;ko00620//Pyruvate metabolism;ko01212//Fatty acid metabolism;ko00061//Fatty acid biosynthesis;ko00640//Propanoate metabolism	K01962;K01962;K01962;K01962;K01962;K01962;K01962	GO:0009528//plastid inner membrane;GO:0009532//plastid stroma	GO:0016421//CoA carboxylase activity	GO:0006631//fatty acid metabolic process;GO:0006743//ubiquinone metabolic process;GO:0009108//coenzyme biosynthetic process;GO:0044711//single-organism biosynthetic process;GO:1901576//organic substance biosynthetic process
MSTRG.8568	6.94	8.31	7.05	65.9	68.07	65.88	23.87	24.28	25.86	326	568	378	3472	3316	2768	1284	1290	1483	--	UBN2_3 domain-containing protein [Cephalotus follicularis]	-	-	-	-	-	-	-
MSTRG.8606	14.21	14.72	12.55	12.06	13.14	11.29	12.09	10.96	12.26	266	401	268	253	255	189	259	232	280	At3g23880	F-box/kelch-repeat protein At3g23880 isoform X2 [Solanum lycopersicum]	-	-	-	-	-	-	-
MSTRG.8700	136.44	134.84	133.46	210.96	207.08	207.36	141.61	134.88	136.63	2696.81	3879.46	3008.8	4675.55	4243.8	3665.18	3204.47	3014.13	3296.83	--	Abscicic acid stress ripening protein 4 [Solanum lycopersicum]	-	-	-	-	GO:0043231//intracellular membrane-bounded organelle;GO:0044444//cytoplasmic part	-	GO:0050896//response to stimulus
MSTRG.8701	1.64	2.19	2.16	2.31	2.66	1.23	1.71	1.9	3.4	28.19	54.54	42.2	44.45	47.2	18.82	33.53	36.87	71.17	--	Abscicic acid stress ripening protein 4 [Solanum lycopersicum]	-	-	-	-	GO:0044424//intracellular part	-	-
MSTRG.8708	0.16	0.78	0.14	0.43	1.09	0	1.98	0.43	1.46	1	7	1	3	7	0	14	3	11	--	PREDICTED: fruit-specific protein-like [Nicotiana sylvestris]	-	-	-	-	-	-	-
MSTRG.885	2.48	2.33	3.34	2.95	1.84	2.78	2.53	2.78	2.64	30	41	46	40	23	30	35	38	39	CUL1	cullin 1 [Striga asiatica]	Genetic Information Processing;Genetic Information Processing	Folding, sorting and degradation;Folding, sorting and degradation	ko04141//Protein processing in endoplasmic reticulum;ko04120//Ubiquitin mediated proteolysis	K03347;K03347	GO:0000228//nuclear chromosome;GO:0015630//microtubule cytoskeleton;GO:0044444//cytoplasmic part	GO:0005488//binding	GO:0001101//response to acid chemical;GO:0006464//cellular protein modification process;GO:0007049//cell cycle;GO:0009755//hormone-mediated signaling pathway;GO:0009793//embryo development ending in seed dormancy;GO:0009888//tissue development;GO:0034645//cellular macromolecule biosynthetic process;GO:0043623//cellular protein complex assembly;GO:0044765//single-organism transport;GO:0048827//phy…
MSTRG.9355	0.92	0.46	0.07	0.45	0.48	0.94	1.02	0.81	0.55	11	8	1	6	6	10	14	11	8	--	-	-	-	-	-	-	-	-
MSTRG.943	68.68	71.5	68.17	0.1	0.09	0.08	0.08	0.05	0.09	9834	14936	11165	16	13	10	13	9	16	pol	Enzymatic polyprotein [Cucumis melo var. makuwa] [Cucumis melo]	-	-	-	-	-	-	-
MSTRG.944	0.65	0.84	1.11	0.84	1.06	1.2	1.43	1.1	0.77	26	49	51	38	44	43	66	50	38	ORF	RVP domain-containing protein [Cephalotus follicularis]	-	-	-	-	-	-	-
MSTRG.946	0	0	0	0	0.13	0.15	0	0	0.54	0	0	0	0	1	1	0	0	5	--	PREDICTED: probable helicase MAGATAMA 3 [Solanum tuberosum]	-	-	-	-	-	-	-
MSTRG.9463	0.14	0.39	0.13	0.64	1.52	0.48	0.88	1.39	0.7	1	4	1	5	11	3	7	11	6	HIPP30	heavy metal-associated isoprenylated plant protein 30-like [Solanum lycopersicum]	-	-	-	-	-	GO:0043169//cation binding	-
MSTRG.9716	0.71	0.68	0.56	0.19	0.2	0.24	0.68	0.56	0.87	10	14	9	3	3	3	11	9	15	--	-	-	-	-	-	-	-	-
MSTRG.9727	0.41	0.09	0	0.24	1.31	0.91	0.36	0	0.45	3	1	0	2	10	6	3	0	4	--	-	-	-	-	-	-	-	-
MSTRG.9734	5.06	5.17	3.96	5.85	4.18	5.45	6.31	4.84	4.29	84	125	75	109	72	81	120	91	87	At1g66480	PREDICTED: At1g66480 [Prunus dulcis]	-	-	-	-	-	-	-
MSTRG.9848	10.9	15.34	11.64	11.37	12.89	12.48	23.11	25.81	22.25	124	254	151	145	152	127	301	332	309	--	-	-	-	-	-	-	-	-
MSTRG.9881	0	0	0	0	0.24	0.14	0	0.11	0	0	0	0	0	2	1	0	1	0	--	PREDICTED: uncharacterized protein LOC107847078 isoform X1 [Capsicum annuum]	-	-	-	-	-	-	-
Solyc00g005280.1	0	0	0	0	0	0	0	0	0	0	0	0	0	0	0	0	0	0	--	-	-	-	-	-	-	-	-
Solyc00g006650.1	0	0	0	0	0	0	0	0	0	0	0	0	0	0	0	0	0	0	--	-	-	-	-	-	-	-	-
Solyc00g007330.1	0	0	0	0	0	0	0	0	0	0	0	0	0	0	0	0	0	0	--	PREDICTED: zinc finger CCCH domain-containing protein 6-like [Solanum pennellii]	-	-	-	-	-	-	-
Solyc00g007340.1	0	0	0	0	0	0	0	0	0	0	0	0	0	0	0	0	0	0	--	-	-	-	-	-	-	-	-
Solyc00g007350.1	0	0	0	0	0	0	0	0	0	0	0	0	0	0	0	0	0	0	At3g51180	PREDICTED: zinc finger CCCH domain-containing protein 6-like [Solanum lycopersicum]	-	-	-	-	-	-	-
Solyc00g007450.1	0	0	0	0	0	0	0	0	0	0	0	0	0	0	0	0	0	0	--	PREDICTED: zinc finger CCCH domain-containing protein 6-like [Solanum lycopersicum]	-	-	-	-	-	-	-
Solyc00g007920.1	0	0	0	0	0	0	0	0	0	0	0	0	0	0	0	0	0	0	--	-	-	-	-	-	-	-	-
Solyc00g007930.1	0	0	0	0	0	0	0	0	0	0	0	0	0	0	0	0	0	0	--	-	-	-	-	-	-	-	-
Solyc00g007940.1	0	0	0	0	0	0	0	0	0	0	0	0	0	0	0	0	0	0	--	-	-	-	-	-	-	-	-
Solyc00g011560.1	0	0	0	0	0	0	0	0	0	0	0	0	0	0	0	0	0	0	At5g37930	PREDICTED: E3 ubiquitin-protein ligase SINA-like 10 [Solanum lycopersicum]	Genetic Information Processing	Folding, sorting and degradation	ko04120//Ubiquitin mediated proteolysis	K04506	GO:0043231//intracellular membrane-bounded organelle	GO:0003824//catalytic activity;GO:0046914//transition metal ion binding	GO:0019941//modification-dependent protein catabolic process;GO:0032446//protein modification by small protein conjugation;GO:0044707//single-multicellular organism process
Solyc00g011660.1	0.07	0.22	0	0	0	0.21	0	0	0	1	5	0	0	0	2.86	0	0	0	--	PREDICTED: B3 domain-containing transcription factor VRN1-like isoform X2 [Solanum lycopersicum]	-	-	-	-	-	-	-
Solyc00g011670.1	0	0	0	0	0	0	0	0	0	0	0	0	0	0	0	0	0	0	--	-	-	-	-	-	-	-	-
Solyc00g012540.1	0	0	0	0	0	0	0	0	0	0	0	0	0	0	0	0	0	0	At1g19860	PREDICTED: zinc finger CCCH domain-containing protein 6-like [Solanum lycopersicum]	-	-	-	-	-	-	-
Solyc00g013100.1	0	0	0	0	0	0	0	0	0	0	0	0	0	0	0	0	0	0	--	-	-	-	-	-	-	-	-
Solyc00g013110.1	0	0	0	0	0	0	0	0	0	0	0	0	0	0	0	0	0	0	--	-	-	-	-	-	-	-	-
Solyc00g013170.1	0	0	0	0	0	0	0	0	0	0	0	0	0	0	0	0	0	0	--	hypothetical protein (mitochondrion) [Vicia faba]	-	-	-	-	-	-	-
Solyc00g013180.1	0	0.08	0	0	0	0.13	0.2	0	0.09	0	1	0	0	0	1	2	0	1	ND4	NADH dehydrogenase subunit 4 (mitochondrion) [Nicotiana tabacum]	Metabolism;Metabolism	Global and overview maps;Energy metabolism	ko01100//Metabolic pathways;ko00190//Oxidative phosphorylation	K03881;K03881	GO:0019866//organelle inner membrane;GO:0031224//intrinsic component of membrane;GO:0044455//mitochondrial membrane part	GO:0050136//NADH dehydrogenase (quinone) activity	GO:0016070//RNA metabolic process;GO:0022904//respiratory electron transport chain
Solyc00g014290.1	0	0	0	0	0	0	0	0	0	0	0	0	0	0	0	0	0	0	--	-	-	-	-	-	-	-	-
Solyc00g014790.2	0	0	0	0	0	0	0.06	0	0	0	0	0	0	0	0	1	0	0	--	hypothetical protein NitaMp047 [Nicotiana tabacum]	-	-	-	-	-	-	-
Solyc00g014800.1	0	0	0	0	0	0	0	0	0	0	0	0	0	0	0	0	0	0	ZFP4	PREDICTED: zinc finger protein 8-like [Solanum tuberosum]	-	-	-	-	-	-	-
Solyc00g014810.1	0	0	0	0	0	0	0	0	0	0	0	0	0	0	0	0	0	0	--	conserved hypothetical protein [Ricinus communis]	-	-	-	-	-	-	-
Solyc00g014850.1	0	0	0	0	0	0	0	0	0	0	0	0	0	0	0	0	0	0	--	orf86 [Vitis vinifera]	-	-	-	-	-	-	-
Solyc00g014860.1	0	0	0	0	0	0	0	0	0	0	0	0	0	0	0	0	0	0	--	-	-	-	-	-	-	-	-
Solyc00g015600.1	0	0	0	0	0	0	0	0	0	0	0	0	0	0	0	0	0	0	--	-	-	-	-	-	-	-	-
Solyc00g016590.1	0	0	0	0	0	0	0	0	0	0	0	0	0	0	0	0	0	0	--	-	-	-	-	-	-	-	-
Solyc00g019730.1	0	0	0	0.16	0.03	0	0	0	0.24	0	0	0	1.28	0.2	0	0	0	2.07	COX3	cytochrome oxidase subunit 3 (mitochondrion) [Capsicum annuum]	Metabolism;Metabolism	Global and overview maps;Energy metabolism	ko01100//Metabolic pathways;ko00190//Oxidative phosphorylation	K02262;K02262	GO:0019866//organelle inner membrane;GO:0031224//intrinsic component of membrane;GO:0044455//mitochondrial membrane part	GO:0009055//electron carrier activity;GO:0016491//oxidoreductase activity;GO:0022857//transmembrane transporter activity	GO:0015992//proton transport;GO:0022904//respiratory electron transport chain
Solyc00g019750.1	0	0	0	0	0	0	0	0	0	0	0	0	0	0	0	0	0	0	--	-	-	-	-	-	-	-	-
Solyc00g019950.1	0	0	0.19	0	0	0	0	0.39	0.09	0	0	2	0	0	0	0	4	1	NAD9	NADH dehydrogenase (mitochondrion) [Solanum tuberosum]	Metabolism;Metabolism	Global and overview maps;Energy metabolism	ko01100//Metabolic pathways;ko00190//Oxidative phosphorylation	K03936;K03936	GO:0019866//organelle inner membrane;GO:0044434//chloroplast part;GO:0044455//mitochondrial membrane part	GO:0050136//NADH dehydrogenase (quinone) activity	GO:0016070//RNA metabolic process;GO:0022904//respiratory electron transport chain
Solyc00g019970.2	0.13	0	0	0.06	0.13	0.37	0	0	0.05	2	0	0	1	2	5	0	0	1	--	-	-	-	-	-	-	-	-
Solyc00g019980.2	0	0.1	0	0	0.07	0	0	0.06	0	0	2	0	0	1	0	0	1	0	--	ribosomal protein L2 (chloroplast) [Lavandula angustifolia]	Metabolism;Metabolism	Global and overview maps;Energy metabolism	ko01100//Metabolic pathways;ko00190//Oxidative phosphorylation	K05577;K05577	-	-	-
Solyc00g019990.1	0	0	0	0	0	0	0	0	0	0	0	0	0	0	0	0	0	0	--	hypothetical protein AMTR_s05716p00004100, partial [Amborella trichopoda]	-	-	-	-	-	-	-
Solyc00g020000.1	0	0	0	0	0	0	0	0	0	0	0	0	0	0	0	0	0	0	--	-	-	-	-	-	-	-	-
Solyc00g020010.1	0	0	0	0	0	0	0	0	0	0	0	0	0	0	0	0	0	0	--	-	-	-	-	-	-	-	-
Solyc00g020020.2	0.43	0	0	0.13	0	0.32	0	0.06	0.41	6	0	0	2	0	4	0	1	7	--	PREDICTED: uncharacterized protein LOC108945874 [Nicotiana tomentosiformis]	Metabolism;Metabolism;Metabolism;Genetic Information Processing	Global and overview maps;Nucleotide metabolism;Nucleotide metabolism;Transcription	ko01100//Metabolic pathways;ko00230//Purine metabolism;ko00240//Pyrimidine metabolism;ko03020//RNA polymerase	K03046;K03046;K03046;K03046	-	-	-
Solyc00g020030.1	0	0	0	0	0	0	0	0	0	0	0	0	0	0	0	0	0	0	--	hypothetical protein B456_001G165500 [Gossypium raimondii]	-	-	-	-	-	-	-
Solyc00g020040.1	0	0	0	0	0	0	0	0	0	0	0	0	0	0	0	0	0	0	--	cytochrome c maturation protein CcmB (mitochondrion) [Capsicum annuum]	-	-	-	-	GO:0043231//intracellular membrane-bounded organelle	GO:0051184//cofactor transporter activity	GO:0043623//cellular protein complex assembly;GO:0051181//cofactor transport
Solyc00g021630.1	0	0.19	0.33	0.08	0	0.1	0.41	0.08	0.15	0	3	4	1	0	1	5	1	2	ND6	NADH dehydrogenase subunit 6 (mitochondrion) [Capsicum annuum]	Metabolism;Metabolism	Global and overview maps;Energy metabolism	ko01100//Metabolic pathways;ko00190//Oxidative phosphorylation	K03884;K03884	GO:0031224//intrinsic component of membrane;GO:0044455//mitochondrial membrane part	GO:0050136//NADH dehydrogenase (quinone) activity	GO:0016070//RNA metabolic process;GO:0044710//single-organism metabolic process
Solyc00g021640.2	0.04	0.25	0.28	0.11	0.35	0.18	0.04	0.11	0.13	1	9	8	3	9	4	1	3	4	RPS4	PREDICTED: ribosomal protein S4, mitochondrial [Nicotiana tabacum]	Genetic Information Processing	Translation	ko03010//Ribosome	K02986	GO:0000314//organellar small ribosomal subunit;GO:0009536//plastid	GO:0003723//RNA binding;GO:0005198//structural molecule activity	GO:0010467//gene expression
Solyc00g021650.1	0	0	0	0	0	0	0	0	0	0	0	0	0	0	0	0	0	0	--	-	-	-	-	-	-	-	-
Solyc00g021660.1	0	0	0	0	0	0	0	0	0	0	0	0	0	0	0	0	0	0	INVB	alkalineneutral invertase cinv1 [Nicotiana attenuata]	Genetic Information Processing	Translation	ko03010//Ribosome	K02986	GO:0016020//membrane;GO:0043231//intracellular membrane-bounded organelle;GO:0044444//cytoplasmic part	GO:0004564//beta-fructofuranosidase activity;GO:0005488//binding	GO:0000302//response to reactive oxygen species;GO:0005985//sucrose metabolic process;GO:0009699//phenylpropanoid biosynthetic process;GO:0010038//response to metal ion;GO:0019752//carboxylic acid metabolic process;GO:0044767//single-organism developmental process
Solyc00g022070.1	0	0	0	0	0	0	0	0	0	0	0	0	0	0	0	0	0	0	--	hypothetical protein TSUD_291890 [Trifolium subterraneum]	-	-	-	-	-	-	-
Solyc00g022080.1	0	0	0	0	0	0	0	0	0	0	0	0	0	0	0	0	0	0	--	-	-	-	-	-	-	-	-
Solyc00g022090.1	0	0.12	0	0	0	0	0	0	0	0	1	0	0	0	0	0	0	0	--	-	-	-	-	-	-	-	-
Solyc00g022100.1	0	0.32	0.46	0	0.37	0.14	0.22	0.2	0.48	0	3.69	4.14	0	3	1	2	1.79	4.66	YMF1	ribosomal protein L10 (mitochondrion) [Capsicum annuum]	-	-	-	-	GO:0030529//intracellular ribonucleoprotein complex	-	-
Solyc00g023570.1	0	0	0	0	0	0	0	0	0	0	0	0	0	0	0	0	0	0	--	-	-	-	-	-	-	-	-
Solyc00g023580.1	0	0	0	0	0	0	0	0	0	0	0	0	0	0	0	0	0	0	--	-	-	-	-	-	-	-	-
Solyc00g023590.2	0	0	0	0	0	0	0.05	0	0	0	0	0	0	0	0	1	0	0	--	hypothetical protein (mitochondrion) [Capsicum annuum]	-	-	-	-	-	-	-
Solyc00g023600.1	0	0	0	0	0	0	0	0	0	0	0	0	0	0	0	0	0	0	--	hypothetical protein NitaMp055 [Nicotiana tabacum]	-	-	-	-	-	-	-
Solyc00g023700.2	0	0	0	0	0	0	0	0	0	0	0	0	0	0	0	0	0	0	--	-	-	-	-	-	-	-	-
Solyc00g023710.1	0	0	0	0	0	0	0	0	0	0	0	0	0	0	0	0	0	0	--	-	-	-	-	-	-	-	-
Solyc00g025290.1	0.25	0.43	0.16	0.56	0	0	0	0	0.38	2	5	1.49	5	0	0	0	0	3.68	AtMg00660	orf176 (mitochondrion) [Beta vulgaris subsp. vulgaris] [Beta vulgaris]	-	-	-	-	GO:0044391//ribosomal subunit	GO:0004645//phosphorylase activity;GO:0005198//structural molecule activity	GO:0010467//gene expression;GO:0044238//primary metabolic process
Solyc00g025300.1	0	0	0	0	0	0	0	0	0	0	0	0	0	0	0	0	0	0	AtMg01010	orf322 (mitochondrion) [Eruca vesicaria subsp. sativa] [Eruca vesicaria]	-	-	-	-	GO:0043231//intracellular membrane-bounded organelle	-	-
Solyc00g025400.2	0	0	0	0.15	0	0	0	0.07	0	0	0	0	2	0	0	0	1	0	--	-	-	-	-	-	-	-	-
Solyc00g028960.1	6.05	5.63	4.28	5.22	3.95	6.11	5.12	5.35	6.4	31	42	25	30	21	28	30	31	40	GRXS1	PREDICTED: monothiol glutaredoxin-S1-like [Solanum lycopersicum]	-	-	-	-	-	GO:0015036//disulfide oxidoreductase activity;GO:0030611//arsenate reductase activity;GO:0043169//cation binding;GO:0051536//iron-sulfur cluster binding	GO:0003006//developmental process involved in reproduction;GO:0006089//lactate metabolic process;GO:0019725//cellular homeostasis
Solyc00g032030.1	0	0	0	0	0	0	0	0	0	0	0	0	0	0	0	0	0	0	At5g37930	PREDICTED: E3 ubiquitin-protein ligase SINA-like 10, partial [Solanum pennellii]	Genetic Information Processing	Folding, sorting and degradation	ko04120//Ubiquitin mediated proteolysis	K04506	GO:0044424//intracellular part	-	GO:0044267//cellular protein metabolic process
Solyc00g036520.1	0	0	0	0	0	0	0	0	0	0	0	0	0	0	0	0	0	0	--	-	-	-	-	-	-	-	-
Solyc00g036530.1	0	0	0	0	0	0	0	0	0	0	0	0	0	0	0	0	0	0	--	-	-	-	-	-	-	-	-
Solyc00g047180.1	0	0	0	0	0	0	0	0	0	0	0	0	0	0	0	0	0	0	--	-	-	-	-	-	-	-	-
Solyc00g047190.1	0	0	0	0	0	0	0	0	0	0	0	0	0	0	0	0	0	0	--	-	-	-	-	-	-	-	-
Solyc00g047200.1	0	0	0	0	0	0	0	0	0	0	0	0	0	0	0	0	0	0	MT-CYB	apocytochrome b (mitochondrion) [Solanum tuberosum]	Metabolism;Metabolism	Global and overview maps;Energy metabolism	ko01100//Metabolic pathways;ko00190//Oxidative phosphorylation	K00412;K00412	GO:0019866//organelle inner membrane;GO:0031224//intrinsic component of membrane;GO:0043231//intracellular membrane-bounded organelle	GO:0003824//catalytic activity;GO:0043169//cation binding	GO:0006260//DNA replication;GO:0006396//RNA processing;GO:0022900//electron transport chain
Solyc00g049210.1	0.1	0.07	0.08	0.06	0.07	0	0.05	0.18	0.08	3	3	2.68	2	2	0	1.51	6	3	CCMFN1	cytochrome c maturation protein CcmFN (mitochondrion) [Capsicum annuum]	-	-	-	-	GO:0019866//organelle inner membrane;GO:0030529//intracellular ribonucleoprotein complex;GO:0043231//intracellular membrane-bounded organelle	GO:0005198//structural molecule activity;GO:0046906//tetrapyrrole binding;GO:0051184//cofactor transporter activity	GO:0010467//gene expression;GO:0043623//cellular protein complex assembly;GO:0051181//cofactor transport
Solyc00g049220.1	0	0	0	0	0	0	0	0	0	0	0	0	0	0	0	0	0	0	--	orf148 (mitochondrion) [Eruca vesicaria subsp. sativa] [Eruca vesicaria]	-	-	-	-	-	-	-
Solyc00g052430.2	0	0.15	0.05	0	0	0.12	0.18	0.05	0.04	0	4.11	1	0	0	2	4	1	1	CCMFC	cytochrome c maturation protein CcmFc (mitochondrion) [Capsicum annuum]	-	-	-	-	GO:0043231//intracellular membrane-bounded organelle	-	GO:0017004//cytochrome complex assembly
Solyc00g052530.2	0	0	0	0	0	0	0	0	0	0	0	0	0	0	0	0	0	0	--	-	-	-	-	-	-	-	-
Solyc00g052540.1	0	0	0	0	0	0	0	0	0	0	0	0	0	0	0	0	0	0	--	-	-	-	-	-	-	-	-
Solyc00g069880.2	0	0	0	0	0	0	0	0	0	0	0	0	0	0	0	0	0	0	--	-	-	-	-	-	-	-	-
Solyc00g072800.2	0	0.07	0	0	0	0	0	0	0	0	1	0	0	0	0	0	0	0	-	-	-	-	-	-	-	-	-
Solyc00g076250.1	0	0	0	0	0	0	0	0	0	0	0	0	0	0	0	0	0	0	--	PREDICTED: uncharacterized protein LOC107868102 isoform X7 [Capsicum annuum]	-	-	-	-	-	-	-
Solyc00g094520.1	0	0	0	0	0	0	0	0	0	0	0	0	0	0	0	0	0	0	--	orf101b (mitochondrion) [Batis maritima]	-	-	-	-	-	-	-
Solyc00g094530.1	0	0.21	0	0	0	0.35	0	0	0.13	0	2	0	0	0	2	0	0	1	ND1	NADH dehydrogenase subunit 1, partial (mitochondrion) [Nicotiana tabacum/Hyoscyamus niger cybrid]	Metabolism;Metabolism	Global and overview maps;Energy metabolism	ko01100//Metabolic pathways;ko00190//Oxidative phosphorylation	K03878;K03878	GO:0019866//organelle inner membrane;GO:0031224//intrinsic component of membrane;GO:0044455//mitochondrial membrane part	GO:0050136//NADH dehydrogenase (quinone) activity	GO:0022904//respiratory electron transport chain
Solyc00g094540.1	0	0	0	0	0	0	0	0	0.15	0	0	0	0	0	0	0	0	1	--	-	-	-	-	-	-	-	-
Solyc00g094550.1	0	0	0	0	0	0	0	0	0	0	0	0	0	0	0	0	0	0	--	hypothetical protein A4A49_53431 [Nicotiana attenuata]	-	-	-	-	-	-	-
Solyc00g112190.2	0	0	0	0	0	0	0	0	0	0	0	0	0	0	0	0	0	0	--	hypothetical protein NitaMp131 [Nicotiana tabacum]	-	-	-	-	-	-	-
Solyc00g118680.2	0	0	0	0	0	0	0.11	0.11	0	0	0	0	0	0	0	1	1	0	--	Photosystem antenna protein-like protein [Corchorus olitorius]	-	-	-	-	-	-	-
Solyc00g118690.1	0	0	0	0	0	0	0	0	0	0	0	0	0	0	0	0	0	0	ND1	orf142 (mitochondrion) [Panax ginseng]	Metabolism;Metabolism	Global and overview maps;Energy metabolism	ko01100//Metabolic pathways;ko00190//Oxidative phosphorylation	K03878;K03878	GO:0019866//organelle inner membrane;GO:0031224//intrinsic component of membrane;GO:0043231//intracellular membrane-bounded organelle	GO:0050136//NADH dehydrogenase (quinone) activity	GO:0044710//single-organism metabolic process
Solyc00g125980.1	0	0	0.26	0	0	0	0	0	0	0	0	1	0	0	0	0	0	0	ND2	nadh-ubiquinone oxidoreductase chain 2 [Nicotiana attenuata]	-	-	-	-	GO:0043231//intracellular membrane-bounded organelle;GO:0044425//membrane part	GO:0016491//oxidoreductase activity	-
Solyc00g125990.1	0.09	0.13	0.08	0.08	0.18	0.11	0.16	0	0.46	1	2	1	1	2	1	2	0	6	ND2	PREDICTED: NADH-ubiquinone oxidoreductase chain 2 [Solanum tuberosum]	Metabolism;Metabolism	Global and overview maps;Energy metabolism	ko01100//Metabolic pathways;ko00190//Oxidative phosphorylation	K03879;K03879	GO:0009536//plastid;GO:0019866//organelle inner membrane;GO:0031224//intrinsic component of membrane;GO:0044455//mitochondrial membrane part	GO:0050136//NADH dehydrogenase (quinone) activity	GO:0022904//respiratory electron transport chain
Solyc00g126000.1	0	0	0	0	0	0	0	0	0	0	0	0	0	0	0	0	0	0	ND2	orf300 gene product (mitochondrion) [Beta vulgaris subsp. vulgaris] [Beta vulgaris]	Metabolism;Metabolism	Global and overview maps;Energy metabolism	ko01100//Metabolic pathways;ko00190//Oxidative phosphorylation	K03879;K03879	GO:0019866//organelle inner membrane;GO:0031224//intrinsic component of membrane;GO:0043231//intracellular membrane-bounded organelle	GO:0050136//NADH dehydrogenase (quinone) activity	GO:0044710//single-organism metabolic process
Solyc00g126010.1	0	0	0	0	0	0	0	0	0	0	0	0	0	0	0	0	0	0	AtMg01330	PREDICTED: purple acid phosphatase 15-like [Arachis ipaensis]	-	-	-	-	-	-	-
Solyc00g142160.1	0	0	0	0	0	0	0	0	0	0	0	0	0	0	0	0	0	0	--	PREDICTED: LOW QUALITY PROTEIN: uncharacterized mitochondrial protein AtMg01110-like [Solanum pennellii]	-	-	-	-	-	-	-
Solyc00g142170.2	0	0	0	0	0	0	0	0	0	0	0	0	0	0	0	0	0	0	AtMg01110	PREDICTED: LOW QUALITY PROTEIN: uncharacterized mitochondrial protein AtMg01110-like [Solanum pennellii]	-	-	-	-	-	-	-
Solyc00g153980.1	0	0	0	0	0	0	0	0	0	0	0	0	0	0	0	0	0	0	--	-	-	-	-	-	-	-	-
Solyc00g164580.1	0	0	0	0	0	0	0	0	0	0	0	0	0	0	0	0	0	0	--	-	-	-	-	-	-	-	-
Solyc00g180440.1	0	0	0	0	0	0.27	0	0	0	0	0	0	0	0	1	0	0	0	rpl20	ribosomal protein L20 (chloroplast) [Capsicum lycianthoides]	Genetic Information Processing	Translation	ko03010//Ribosome	K02887	GO:0009536//plastid;GO:0030529//intracellular ribonucleoprotein complex	GO:0003723//RNA binding;GO:0005198//structural molecule activity	GO:0010467//gene expression;GO:0022618//ribonucleoprotein complex assembly
Solyc00g181240.1	0	0	0	0	0	0	0	0	0	0	0	0	0	0	0	0	0	0	--	-	-	-	-	-	-	-	-
Solyc00g181250.2	0	0	0	0.07	0	0	0	0	0	0	0	0	1	0	0	0	0	0	--	PREDICTED: uncharacterized protein LOC109118910 [Solanum lycopersicum]	Genetic Information Processing	Translation	ko03010//Ribosome	K02952	-	-	-
Solyc00g198360.1	0	0	0	0	0	0	0	0	0	0	0	0	0	0	0	0	0	0	--	PREDICTED: zinc finger CCCH domain-containing protein 6-like [Solanum lycopersicum]	-	-	-	-	-	-	-
Solyc00g210860.1	0	0	0	0	0	0	0	0	0	0	0	0	0	0	0	0	0	0	--	hypothetical protein AMTR_s00510p00011440 [Amborella trichopoda]	-	-	-	-	-	-	-
Solyc00g230060.1	0	0	0.13	0	0	0	0	0	0	0	0	2	0	0	0	0	0	0	--	PREDICTED: uncharacterized protein LOC104217776 [Nicotiana sylvestris]	-	-	-	-	-	-	-
Solyc00g230070.1	0	0	0	0	0	0	0	0	0	0	0	0	0	0	0	0	0	0	psbC	photosystem II CP43 chlorophyll apoprotein, partial (plastid) [Navia saxicola]	Metabolism;Metabolism	Global and overview maps;Energy metabolism	ko01100//Metabolic pathways;ko00195//Photosynthesis	K02705;K02705	GO:0009523//photosystem II;GO:0009526//plastid envelope;GO:0009534//chloroplast thylakoid;GO:0031224//intrinsic component of membrane	GO:0009055//electron carrier activity;GO:0043169//cation binding;GO:0046906//tetrapyrrole binding	GO:0006464//cellular protein modification process;GO:0009767//photosynthetic electron transport chain;GO:0032774//RNA biosynthetic process;GO:0043623//cellular protein complex assembly
Solyc00g230080.1	0	0	0	0	0.33	0	0	0	0	0	0	0	0	2	0	0	0	0	psbD	Photosynthetic reaction centre, L/M [Corchorus olitorius]	Metabolism;Metabolism	Global and overview maps;Energy metabolism	ko01100//Metabolic pathways;ko00195//Photosynthesis	K02705;K02705	GO:0009521//photosystem;GO:0031224//intrinsic component of membrane;GO:0031976//plastid thylakoid;GO:0044434//chloroplast part	GO:0003824//catalytic activity;GO:0009055//electron carrier activity;GO:0043169//cation binding;GO:0046906//tetrapyrrole binding	GO:0006464//cellular protein modification process;GO:0009765//photosynthesis, light harvesting;GO:0009767//photosynthetic electron transport chain;GO:0032774//RNA biosynthetic process;GO:0043623//cellular protein complex assembly
Solyc00g244280.1	0	0	0	0	0	0	0	0	0	0	0	0	0	0	0	0	0	0	--	PREDICTED: senescence-associated carboxylesterase 101-like isoform X1 [Ziziphus jujuba]	-	-	-	-	-	-	-
Solyc00g244290.1	0	0	0	0	0.48	0.14	0	0	0.71	0	0	0	0	4	1	0	0	7	ND2	PREDICTED: NADH-ubiquinone oxidoreductase chain 2 [Prunus mume]	Metabolism;Metabolism	Global and overview maps;Energy metabolism	ko01100//Metabolic pathways;ko00190//Oxidative phosphorylation	K03879;K03879	GO:0019866//organelle inner membrane;GO:0031224//intrinsic component of membrane;GO:0044455//mitochondrial membrane part	GO:0050136//NADH dehydrogenase (quinone) activity	GO:0022904//respiratory electron transport chain
Solyc00g244300.1	0	0	0.21	0	0	0	0	0	0	0	0	1	0	0	0	0	0	0	--	NADH dehydrogenase subunit [Dorcoceras hygrometricum]	-	-	-	-	-	-	-
Solyc00g254910.1	0	0	0	0	0	0	0	0	0	0	0	0	0	0	0	0	0	0	JAR1	PREDICTED: jasmonic acid-amido synthetase JAR1-like [Solanum lycopersicum]	Environmental Information Processing	Signal transduction	ko04075//Plant hormone signal transduction	K14506	GO:0043231//intracellular membrane-bounded organelle	GO:0005515//protein binding;GO:0016779//nucleotidyltransferase activity;GO:0016881//acid-amino acid ligase activity;GO:0032550//purine ribonucleoside binding	GO:0000302//response to reactive oxygen species;GO:0001101//response to acid chemical;GO:0002218//activation of innate immune response;GO:0007602//phototransduction;GO:0009411//response to UV;GO:0009611//response to wounding;GO:0009636//response to toxic substance;GO:0009639//response to red or far red light;GO:0009733//response to auxin;GO:0009814//defense response, incompatible interaction;GO:0…
Solyc00g266110.1	0	0	0	0	0	0	0	0	0	0	0	0	0	0	0	0	0	0	GH3.5	PREDICTED: jasmonic acid-amido synthetase JAR1-like [Solanum lycopersicum]	Environmental Information Processing	Signal transduction	ko04075//Plant hormone signal transduction	K14506	-	-	GO:0009416//response to light stimulus;GO:0042221//response to chemical;GO:0045087//innate immune response;GO:0048583//regulation of response to stimulus
Solyc00g277510.1	0	0	0	0	0.15	0.55	0	0	0	0	0	0	0	0.52	1.62	0	0	0	psbA	Photosynthetic reaction centre, L/M, partial [Corchorus olitorius]	Metabolism;Metabolism	Global and overview maps;Energy metabolism	ko01100//Metabolic pathways;ko00195//Photosynthesis	K02703;K02703	GO:0009521//photosystem;GO:0009526//plastid envelope;GO:0031224//intrinsic component of membrane;GO:0031976//plastid thylakoid;GO:0044434//chloroplast part	GO:0009055//electron carrier activity;GO:0016491//oxidoreductase activity;GO:0046906//tetrapyrrole binding;GO:0046914//transition metal ion binding	GO:0006464//cellular protein modification process;GO:0006950//response to stress;GO:0009767//photosynthetic electron transport chain;GO:0032774//RNA biosynthetic process;GO:0043623//cellular protein complex assembly
Solyc00g281110.1	0	0	0	0	0	0	0	0	0	0	0	0	0	0	0	0	0	0	--	hypothetical protein (mitochondrion) [Capsicum annuum]	-	-	-	-	-	-	-
Solyc00g284510.1	0	0	0	0	0	0	0	0	0	0	0	0	0	0	0	0	0	0	--	PREDICTED: zinc finger CCCH domain-containing protein 6-like [Solanum lycopersicum]	-	-	-	-	-	-	-
Solyc00g308530.1	0	0	0	0	0	0	0	0	0	0	0	0	0	0	0	0	0	0	--	-	-	-	-	-	-	-	-
Solyc00g309530.1	0	0	0	0	0	0	0	0	0	0	0	0	0	0	0	0	0	0	--	-	-	-	-	-	-	-	-
Solyc00g316530.1	0	0	0	0.23	0	0	0	0	0.63	0	0	0	1	0	0	0	0	3	--	hypothetical protein GlmaxMp02 (mitochondrion) [Glycine max]	-	-	-	-	-	-	-
Solyc00g320430.1	0	0	0	0	0	0	0	0	0	0	0	0	0	0	0	0	0	0	--	-	-	-	-	-	-	-	-
Solyc00g322630.1	0	0	0	0	0	0	0	0	0	0	0	0	0	0	0	0	0	0	GH3.5	PREDICTED: jasmonic acid-amido synthetase JAR1-like [Solanum lycopersicum]	Environmental Information Processing	Signal transduction	ko04075//Plant hormone signal transduction	K14506	-	-	GO:0009416//response to light stimulus;GO:0042221//response to chemical;GO:0045087//innate immune response;GO:0048583//regulation of response to stimulus
Solyc00g500001.1	0.45	0	0	0.12	0	0	0	0	0	5	0	0	1.49	0	0	0	0	0	AtMg00810	PREDICTED: uncharacterized mitochondrial protein AtMg00810-like [Solanum pennellii]	-	-	-	-	-	-	-
Solyc00g500002.1	0	0	0	0	0	0	0	0	0	0	0	0	0	0	0	0	0	0	AtMg00810	PREDICTED: uncharacterized mitochondrial protein AtMg00810-like [Solanum pennellii]	-	-	-	-	-	-	-
Solyc00g500003.1	0.59	0.58	0.58	0.59	0.18	0.7	0.67	0.39	0.42	16	23	18	18	5	17	21	12	14	--	JHL23C09.7 [Jatropha curcas]	-	-	-	-	-	-	-
Solyc00g500004.1	0	0	0	0	0	0	0	0	0	0	0	0	0	0	0	0	0	0	--	-	-	-	-	-	-	-	-
Solyc00g500005.1	0	0	0	0	0	0	0	0	0	0	0	0	0	0	0	0	0	0	--	-	-	-	-	-	-	-	-
Solyc00g500006.1	0	0	0	0	0	0	0	0	0	0	0	0	0	0	0	0	0	0	--	-	-	-	-	-	-	-	-
Solyc00g500007.1	0	0	0	0	0	0	0	0	0	0	0	0	0	0	0	0	0	0	--	-	-	-	-	-	-	-	-
Solyc00g500008.1	0	0	0	0	0	0	0	0	0	0	0	0	0	0	0	0	0	0	--	-	-	-	-	-	-	-	-
Solyc00g500009.1	0	0	0	0	0	0	0	0	0	0	0	0	0	0	0	0	0	0	--	-	-	-	-	-	-	-	-
Solyc00g500010.1	0	0	0	0	0	0	0	0	0	0	0	0	0	0	0	0	0	0	--	-	-	-	-	-	-	-	-
Solyc00g500011.1	0	0	0	0	0	0	0	0	0	0	0	0	0	0	0	0	0	0	--	-	-	-	-	-	-	-	-
Solyc00g500012.1	0	0	0	0	0	0	0	0	0	0	0	0	0	0	0	0	0	0	--	-	-	-	-	-	-	-	-
Solyc00g500013.1	0	0	0	0	0	0	0	0	0	0	0	0	0	0	0	0	0	0	--	-	-	-	-	-	-	-	-
Solyc00g500014.1	0	0	0	0	0	0	0	0	0	0	0	0	0	0	0	0	0	0	--	-	-	-	-	-	-	-	-
Solyc00g500015.1	0	0	0	0	0	0	0	0	0	0	0	0	0	0	0	0	0	0	--	-	-	-	-	-	-	-	-
Solyc00g500016.1	0	0	0	0	0	0	0	0	0	0	0	0	0	0	0	0	0	0	--	-	-	-	-	-	-	-	-
Solyc00g500017.1	0	0	0	0	0	0	0	0	0	0	0	0	0	0	0	0	0	0	--	-	-	-	-	-	-	-	-
Solyc00g500018.1	0	0	0	0	0	0	0	0	0	0	0	0	0	0	0	0	0	0	--	-	-	-	-	-	-	-	-
Solyc00g500019.1	0	0	0	0	0	0	0	0	0	0	0	0	0	0	0	0	0	0	ycf4	photosystem I assembly protein ycf4 (chloroplast) [Dunalia obovata]	-	-	-	-	GO:0009521//photosystem;GO:0031224//intrinsic component of membrane;GO:0044434//chloroplast part	-	GO:0044237//cellular metabolic process
Solyc00g500020.1	0.16	0.14	0.16	0.12	0.2	0.1	0.02	0.08	0.08	3.5	4.5	4	3	4.5	2	0.5	2	2	petA	cytochrome f [Solanum bulbocastanum]	Metabolism;Metabolism	Global and overview maps;Energy metabolism	ko01100//Metabolic pathways;ko00195//Photosynthesis	K02634;K02634	GO:0016021//integral component of membrane;GO:0034357//photosynthetic membrane;GO:0044434//chloroplast part	GO:0043169//cation binding;GO:0046906//tetrapyrrole binding	GO:0044237//cellular metabolic process;GO:0044710//single-organism metabolic process
Solyc00g500021.1	0	0.13	0	0.34	0.18	0.21	0.08	0.08	0.31	0	1	0	2	1	1	0.5	0.5	2	psbE	cytochrome b559 subunit alpha, partial [Genlisea aurea]	Metabolism;Metabolism	Global and overview maps;Energy metabolism	ko01100//Metabolic pathways;ko00195//Photosynthesis	K02707;K02707	GO:0009523//photosystem II;GO:0009526//plastid envelope;GO:0031224//intrinsic component of membrane;GO:0031976//plastid thylakoid;GO:0044434//chloroplast part	GO:0046906//tetrapyrrole binding;GO:0046914//transition metal ion binding	GO:0009765//photosynthesis, light harvesting;GO:0022900//electron transport chain;GO:0032774//RNA biosynthetic process
Solyc00g500022.1	0.83	0.26	0.13	0.27	0.58	0.17	0.33	0.4	0.37	11	5	2	4	8	2	5	6	6	rps18	ribosomal protein S18 [Nicotiana tabacum]	Genetic Information Processing	Translation	ko03010//Ribosome	K02963	GO:0009523//photosystem II;GO:0030529//intracellular ribonucleoprotein complex;GO:0031224//intrinsic component of membrane;GO:0044434//chloroplast part	GO:0003723//RNA binding;GO:0005198//structural molecule activity;GO:0043169//cation binding;GO:0046906//tetrapyrrole binding	GO:0010467//gene expression;GO:0022900//electron transport chain
Solyc00g500023.1	0.36	0.65	0.31	0.21	0.34	0.73	0.42	0.37	0.24	6	16	6	4	6	11	8	7	5	clpP	clp protease proteolytic subunit (chloroplast) [Solanum lycopersicum]	-	-	-	-	GO:0009532//plastid stroma	GO:0070011//peptidase activity, acting on L-amino acid peptides	GO:0019538//protein metabolic process
Solyc00g500024.1	0.14	0.21	0.14	0.28	0.13	0.07	0.19	0.09	0.15	3.5	7.5	4	8	3.5	1.5	5.5	2.5	4.5	psbB	PREDICTED: LOW QUALITY PROTEIN: photosystem II CP47 reaction center protein-like [Gossypium hirsutum]	Metabolism;Metabolism	Global and overview maps;Energy metabolism	ko01100//Metabolic pathways;ko00195//Photosynthesis	K02704;K02704	GO:0009523//photosystem II;GO:0031224//intrinsic component of membrane;GO:0031976//plastid thylakoid;GO:0044434//chloroplast part	GO:0046906//tetrapyrrole binding	GO:0006464//cellular protein modification process;GO:0022900//electron transport chain;GO:0032774//RNA biosynthetic process;GO:0043623//cellular protein complex assembly
Solyc00g500025.1	0	0	0	0	0	0	0	0	0	0	0	0	0	0	0	0	0	0	--	hypothetical protein BAE44_0019501, partial [Dichanthelium oligosanthes]	-	-	-	-	-	-	-
Solyc00g500026.1	0	0	0	0	0	0	0	0	0	0	0	0	0	0	0	0	0	0	psbH	photosystem II protein H [Nicotiana tabacum]	Metabolism;Metabolism	Global and overview maps;Energy metabolism	ko01100//Metabolic pathways;ko00195//Photosynthesis	K02709;K02709	GO:0009521//photosystem;GO:0031224//intrinsic component of membrane;GO:0044434//chloroplast part	GO:0043168//anion binding	GO:0022900//electron transport chain;GO:0031647//regulation of protein stability
Solyc00g500027.1	0.35	0.18	0.23	0.23	0	0.39	0	0	0	4	3	3	3	0	4	0	0	0	petB	PREDICTED: cytochrome b6 [Nicotiana tabacum]	Metabolism;Metabolism	Global and overview maps;Energy metabolism	ko01100//Metabolic pathways;ko00195//Photosynthesis	K02635;K02635	GO:0031224//intrinsic component of membrane;GO:0034357//photosynthetic membrane;GO:0044434//chloroplast part	GO:0003824//catalytic activity;GO:0009055//electron carrier activity;GO:0046906//tetrapyrrole binding;GO:0046914//transition metal ion binding	GO:0022900//electron transport chain
Solyc00g500028.1	0.14	0	0	0	0.13	0.45	0	0	0.11	1	0	0	0	1	3	0	0	1	petD	cytochrome b6/f complex subunit IV (chloroplast) [Dunalia spathulata]	Metabolism;Metabolism	Global and overview maps;Energy metabolism	ko01100//Metabolic pathways;ko00195//Photosynthesis	K02637;K02637	GO:0031224//intrinsic component of membrane;GO:0034357//photosynthetic membrane;GO:0044434//chloroplast part	GO:0003824//catalytic activity;GO:0009055//electron carrier activity	GO:0022900//electron transport chain
Solyc00g500029.1	0	0	0	0	0	0	0	0.2	0	0	0	0	0	0	0	0	1	0	rpoA	RNA polymerase alpha subunit (chloroplast) [Solanum nigrum]	Metabolism;Metabolism;Metabolism;Genetic Information Processing	Global and overview maps;Nucleotide metabolism;Nucleotide metabolism;Transcription	ko01100//Metabolic pathways;ko00230//Purine metabolism;ko00240//Pyrimidine metabolism;ko03020//RNA polymerase	K03040;K03040;K03040;K03040	GO:0009536//plastid	GO:0003676//nucleic acid binding;GO:0005515//protein binding;GO:0034062//RNA polymerase activity	GO:0034645//cellular macromolecule biosynthetic process
Solyc00g500030.1	0	0	0.06	0	0	0	0	0	0	0	0	0.5	0	0	0	0	0	0	rps11	ribosomal protein S11 [Solanum bulbocastanum]	Genetic Information Processing	Translation	ko03010//Ribosome	K02948	GO:0009536//plastid;GO:0030529//intracellular ribonucleoprotein complex	GO:0003723//RNA binding;GO:0005198//structural molecule activity	GO:0010467//gene expression
Solyc00g500031.1	0.04	0	0.21	0.07	0.08	0	0	0.03	0.1	0.5	0	3	1	1	0	0	0.5	1.5	rps8	ribosomal protein S8 [Solanum tuberosum]	Genetic Information Processing	Translation	ko03010//Ribosome	K02994	GO:0009536//plastid;GO:0030529//intracellular ribonucleoprotein complex	GO:0003723//RNA binding;GO:0005198//structural molecule activity	GO:0010467//gene expression
Solyc00g500032.1	0.09	0	0	0.15	0	0	0	0.23	0	0.5	0	0	1	0	0	0	1.5	0	rpl16	ribosomal protein L16 (chloroplast) [Solanum carolinense]	Genetic Information Processing	Translation	ko03010//Ribosome	K02878	GO:0009536//plastid;GO:0030529//intracellular ribonucleoprotein complex	GO:0003723//RNA binding;GO:0005198//structural molecule activity	GO:0010467//gene expression
Solyc00g500033.1	0	0	0	0	0	0	0	0	0	0	0	0	0	0	0	0	0	0	ycf72-1	orf137 (chloroplast) [Pharus latifolius]	-	-	-	-	GO:0009536//plastid	-	-
Solyc00g500034.1	0.17	0	0.4	0.21	0.28	0.13	0.1	0.05	0.24	3	0	8	4	5	2	2	1	5	rps3	ribosomal protein S3 (chloroplast) [Solanum lycopersicum]	Genetic Information Processing	Translation	ko03010//Ribosome	K02982	GO:0009536//plastid;GO:0044391//ribosomal subunit	GO:0003723//RNA binding;GO:0005198//structural molecule activity	GO:0010467//gene expression
Solyc00g500035.1	0.12	0.22	0.32	0.41	0.25	0	0.44	0.92	0.99	0.88	2.22	2.61	3.24	1.82	0.02	3.51	7.31	8.52	rpl2-A	ribosomal protein L2 (chloroplast) [Iochroma calycinum]	Genetic Information Processing	Translation	ko03010//Ribosome	K02886	GO:0009536//plastid;GO:0044391//ribosomal subunit	GO:0003723//RNA binding;GO:0003824//catalytic activity;GO:0005198//structural molecule activity	GO:0010467//gene expression
Solyc00g500036.1	0.17	0.57	0.53	0.46	0.32	0.48	1	0.51	1.2	1.14	5.52	4.02	3.43	2.16	2.86	7.54	3.84	9.64	rpl2-B	ribosomal protein L2 (chloroplast) [Solanum lycopersicum]	Genetic Information Processing	Translation	ko03010//Ribosome	K02886	GO:0009536//plastid;GO:0044391//ribosomal subunit	GO:0003723//RNA binding;GO:0003824//catalytic activity;GO:0005198//structural molecule activity	GO:0010467//gene expression
Solyc00g500037.1	0	0.01	0.01	0.01	0.01	0.01	0.01	0.01	0	0.17	2.17	1	1.33	1.5	1.17	1.17	1.67	0.33	ycf2-A	Ycf2 (chloroplast) [Paeonia brownii]	-	-	-	-	GO:0009532//plastid stroma	GO:0032550//purine ribonucleoside binding	-
Solyc00g500038.1	0	0	0	0	0	0	0	0	0	0	0	0	0	0	0	0	0	0	ycf15-A	Ycf15 (chloroplast) [Helwingia himalaica]	-	-	-	-	GO:0009536//plastid	-	-
Solyc00g500039.1	0	0	0	0	0	0	0	0	0	0	0	0	0	0	0	0	0	0	--	BnaC09g26910D [Brassica napus]	-	-	-	-	GO:0043231//intracellular membrane-bounded organelle	-	-
Solyc00g500040.1	0	0	0	0.09	0	0	0.05	0	0	0	0	0	0.93	0	0	0.48	0	0	TIC214	Ycf1 (chloroplast) [Solanum habrochaites]	-	-	-	-	GO:0009528//plastid inner membrane;GO:0031224//intrinsic component of membrane	-	GO:0008104//protein localization;GO:0051234//establishment of localization
Solyc00g500041.1	0	0.21	0	0	0.59	0	0.15	0	0	0	5.51	0	0	11	0	2.99	0	0	ndhA	NADH-plastoquinone oxidoreductase subunit 1 (chloroplast) [Solanum lycopersicum]	Metabolism;Metabolism	Global and overview maps;Energy metabolism	ko01100//Metabolic pathways;ko00190//Oxidative phosphorylation	K05572;K05572	GO:0031224//intrinsic component of membrane;GO:0044434//chloroplast part	GO:0003954//NADH dehydrogenase activity;GO:0048037//cofactor binding	GO:0006091//generation of precursor metabolites and energy;GO:0044710//single-organism metabolic process
Solyc00g500042.1	0.04	0.11	0.21	0.33	0.14	0.11	0.09	0.19	0.02	2	8	12	19	7.56	5	5	11	1	TIC214	ycf1 protein (chloroplast) [Solanum lycopersicum]	-	-	-	-	GO:0009528//plastid inner membrane;GO:0031224//intrinsic component of membrane	-	GO:0008104//protein localization;GO:0051234//establishment of localization
Solyc00g500043.1	0	0	0	0.02	0	0	0.02	0	0	0	0	0	0.6	0	0	0.84	0	0	TIC214	hypothetical chloroplast RF1 (chloroplast) [Solanum lycopersicum]	-	-	-	-	GO:0009528//plastid inner membrane;GO:0031224//intrinsic component of membrane	-	GO:0008104//protein localization;GO:0051234//establishment of localization
Solyc00g500044.1	0	0	0	0	0	0	0	0	0	0	0	0	0	0	0	0	0	0	--	BnaC09g26910D [Brassica napus]	-	-	-	-	GO:0043231//intracellular membrane-bounded organelle	-	-
Solyc00g500045.1	0	0	0	0	0	0	0	0	0	0	0	0	0	0	0	0	0	0	ycf15-A	Ycf15 (chloroplast) [Helwingia himalaica]	-	-	-	-	GO:0009536//plastid	-	-
Solyc00g500046.1	0	0.01	0.01	0.01	0.01	0.01	0.01	0.01	0	0.17	2.17	1	1.33	1.5	1.17	1.17	1.67	0.33	ycf2-A	Ycf2 (chloroplast) [Paeonia brownii]	-	-	-	-	GO:0009532//plastid stroma	GO:0032550//purine ribonucleoside binding	-
Solyc00g500047.1	0.64	0.82	0.3	0.68	1.12	0.72	1.77	0.42	0.31	9.27	17.44	4.92	11	16.88	9.36	29.49	6.85	5.5	rpl2-A	ribosomal protein L2 (chloroplast) [Gynochthodes nanlingensis]	Genetic Information Processing	Translation	ko03010//Ribosome	K02886	GO:0009536//plastid;GO:0044391//ribosomal subunit	GO:0003723//RNA binding;GO:0003824//catalytic activity;GO:0005198//structural molecule activity	GO:0010467//gene expression
Solyc00g500048.1	0.02	0.05	0.01	0.02	0.08	0.02	0.02	0.03	0.04	0.4	1.6	0.2	0.6	1.8	0.4	0.6	0.8	1	matK	maturase K (chloroplast) [Solanum dioicum]	-	-	-	-	GO:0009536//plastid	GO:0003676//nucleic acid binding	GO:0006396//RNA processing;GO:0006399//tRNA metabolic process
Solyc00g500049.1	0	0	0.05	0.14	0	0	0	0	0	0	0	0.25	0.75	0	0	0	0	0	psbK	photosystem II protein K [Atropa belladonna]	Metabolism;Metabolism	Global and overview maps;Energy metabolism	ko01100//Metabolic pathways;ko00195//Photosynthesis	K02712;K02712	GO:0009523//photosystem II;GO:0044434//chloroplast part	-	GO:0044237//cellular metabolic process
Solyc00g500050.1	0.14	0	0.04	0.16	0.21	0.3	0.26	0	0.27	3.47	0	1.02	4.5	5.56	6.75	7.34	0	8.16	atpA	ATP synthase CF1 alpha subunit [Solanum bulbocastanum]	Metabolism;Metabolism;Metabolism	Global and overview maps;Energy metabolism;Energy metabolism	ko01100//Metabolic pathways;ko00190//Oxidative phosphorylation;ko00195//Photosynthesis	K02111;K02111;K02111	GO:0033178//proton-transporting two-sector ATPase complex, catalytic domain;GO:0044434//chloroplast part	GO:0015078//hydrogen ion transmembrane transporter activity;GO:0019829//cation-transporting ATPase activity;GO:0032550//purine ribonucleoside binding	GO:0006754//ATP biosynthetic process;GO:0015988//energy coupled proton transmembrane transport, against electrochemical gradient
Solyc00g500051.1	0.06	0.08	0.19	0.1	0.37	0	0.24	0.05	0.09	1	2	4	2	7	0	5	1	2	rps2	ribosomal protein S2 (chloroplast) [Solanum neorickii]	Metabolism;Metabolism;Metabolism	Global and overview maps;Energy metabolism;Energy metabolism	ko01100//Metabolic pathways;ko00190//Oxidative phosphorylation;ko00195//Photosynthesis	K02108;K02108;K02108	GO:0009536//plastid;GO:0044391//ribosomal subunit	-	GO:0010467//gene expression
Solyc00g500052.1	0	0	0	0	0	0	0	0	0	0	0.56	0	0	0	0	0	0	0	rpoC2	RNA polymerase beta' subunit (chloroplast) [Iochroma umbellatum]	Metabolism;Metabolism;Metabolism;Genetic Information Processing	Global and overview maps;Nucleotide metabolism;Nucleotide metabolism;Transcription	ko01100//Metabolic pathways;ko00230//Purine metabolism;ko00240//Pyrimidine metabolism;ko03020//RNA polymerase	K03046;K03046;K03046;K03046	GO:0009536//plastid	GO:0003676//nucleic acid binding;GO:0034062//RNA polymerase activity	GO:0034645//cellular macromolecule biosynthetic process
Solyc00g500053.1	0	0.19	0.08	0.08	0.26	0	0	0	0	0	3	1	1	3	0	0	0	0	rpoB	RNA polymerase beta chain [Dorcoceras hygrometricum]	Metabolism;Metabolism;Metabolism;Genetic Information Processing	Global and overview maps;Nucleotide metabolism;Nucleotide metabolism;Transcription	ko01100//Metabolic pathways;ko00230//Purine metabolism;ko00240//Pyrimidine metabolism;ko03020//RNA polymerase	K03043;K03043;K03043;K03043	GO:0009536//plastid	GO:0001882//nucleoside binding;GO:0003676//nucleic acid binding;GO:0034062//RNA polymerase activity	GO:0034645//cellular macromolecule biosynthetic process
Solyc00g500054.1	0.12	0.17	0.1	0.27	0.17	0.3	0.21	0.14	0.17	4.67	9.33	4.33	11.67	6.67	10.33	9	6	8	psbC	PREDICTED: LOW QUALITY PROTEIN: photosystem II CP43 reaction center protein-like [Prunus mume]	Metabolism;Metabolism	Global and overview maps;Energy metabolism	ko01100//Metabolic pathways;ko00195//Photosynthesis	K02705;K02705	GO:0009521//photosystem;GO:0031224//intrinsic component of membrane;GO:0044434//chloroplast part	GO:0009055//electron carrier activity;GO:0043169//cation binding;GO:0046906//tetrapyrrole binding	GO:0006464//cellular protein modification process;GO:0009767//photosynthetic electron transport chain
Solyc00g500055.1	0	0.04	0	0	0	0	0	0	0	0	0.33	0	0	0	0	0	0	0	rps14	ribosomal protein S14 (chloroplast) [Scopolia parviflora]	Genetic Information Processing	Translation	ko03010//Ribosome	K02954	GO:0009536//plastid;GO:0030529//intracellular ribonucleoprotein complex	GO:0003723//RNA binding;GO:0005198//structural molecule activity	GO:0010467//gene expression
Solyc00g500056.1	0.09	0.08	0.06	0.23	0.15	0.15	0.11	0.04	0.04	3.33	4.33	2.67	9.33	5.67	5	4.67	1.67	1.67	psaB	photosystem I P700 apoprotein A2 [Solanum bulbocastanum]	Metabolism;Metabolism	Global and overview maps;Energy metabolism	ko01100//Metabolic pathways;ko00195//Photosynthesis	K02690;K02690	GO:0009521//photosystem;GO:0031224//intrinsic component of membrane;GO:0044434//chloroplast part	GO:0003824//catalytic activity;GO:0046872//metal ion binding;GO:0046906//tetrapyrrole binding;GO:0051536//iron-sulfur cluster binding	GO:0006464//cellular protein modification process;GO:0044710//single-organism metabolic process
Solyc00g500057.1	0.11	0.15	0.15	0.09	0.06	0.12	0	0	0	3.5	7	5.5	3.13	2	3.5	0	0	0	psaA	photosystem I P700 apoprotein A1 [Solanum bulbocastanum]	Metabolism;Metabolism	Global and overview maps;Energy metabolism	ko01100//Metabolic pathways;ko00195//Photosynthesis	K02689;K02689	GO:0009521//photosystem;GO:0031224//intrinsic component of membrane;GO:0044434//chloroplast part	GO:0003824//catalytic activity;GO:0046872//metal ion binding;GO:0046906//tetrapyrrole binding;GO:0051536//iron-sulfur cluster binding	GO:0006464//cellular protein modification process;GO:0044710//single-organism metabolic process
Solyc00g500058.1	0	0	0	0	0	0	0	0	0	0	0	0	0	0	0	0	0	0	ycf3	hypothetical chloroplast RF34 (chloroplast) [Larrea tridentata]	-	-	-	-	GO:0034357//photosynthetic membrane;GO:0044434//chloroplast part	-	GO:0044237//cellular metabolic process
Solyc00g500059.1	0	0	0	0	0	0	0	0	0	0	0	0	0	0	0	0	0	0	ycf3	ycf3, partial (chloroplast) [Brassica napus]	-	-	-	-	GO:0009526//plastid envelope;GO:0034357//photosynthetic membrane;GO:0044434//chloroplast part	-	GO:0044237//cellular metabolic process
Solyc00g500060.1	0	0	0	0	0	0	0	0.13	0	0	0	0	0	0	0	0	2.74	0	-	-	-	-	-	-	-	-	-
Solyc00g500061.1	0.26	0.18	0	0.34	0	0	0.33	0.11	0	2	2	0	3	0	0	3	1	0	ndhJ	NADH-plastoquinone oxidoreductase subunit J (chloroplast) [Solanum lycopersicum]	Metabolism;Metabolism	Global and overview maps;Energy metabolism	ko01100//Metabolic pathways;ko00190//Oxidative phosphorylation	K05581;K05581	GO:0044434//chloroplast part	GO:0048037//cofactor binding;GO:0050136//NADH dehydrogenase (quinone) activity	GO:0006091//generation of precursor metabolites and energy;GO:0044710//single-organism metabolic process;GO:0051234//establishment of localization
Solyc00g500062.1	0	0	0.14	0	0.15	0.27	0.14	0.07	0.2	0	0	2	0	2	3	2	1	3	ndhK	NdhK (plastid) [Solanum melongena]	Metabolism;Metabolism	Global and overview maps;Energy metabolism	ko01100//Metabolic pathways;ko00190//Oxidative phosphorylation	K05582;K05582	GO:0016020//membrane;GO:0044434//chloroplast part	GO:0046914//transition metal ion binding;GO:0048037//cofactor binding;GO:0050136//NADH dehydrogenase (quinone) activity;GO:0051536//iron-sulfur cluster binding	GO:0006091//generation of precursor metabolites and energy;GO:0044710//single-organism metabolic process;GO:0051234//establishment of localization
Solyc00g500063.1	0.85	0.78	0.86	0.92	1.02	1.12	0.78	0.99	0.47	58	77	66.96	70	72	68.24	60.89	76.21	39.34	rbcL	ribulose-1,5-bisphosphate carboxylase/oxygenase large subunit (chloroplast) [Scopolia parviflora]	Metabolism;Metabolism;Metabolism;Metabolism	Global and overview maps;Global and overview maps;Carbohydrate metabolism;Energy metabolism	ko01100//Metabolic pathways;ko01200//Carbon metabolism;ko00630//Glyoxylate and dicarboxylate metabolism;ko00710//Carbon fixation in photosynthetic organisms	K01601;K01601;K01601;K01601	GO:0009536//plastid	GO:0016491//oxidoreductase activity;GO:0016831//carboxy-lyase activity;GO:0046872//metal ion binding	GO:0015977//carbon fixation;GO:0043094//cellular metabolic compound salvage
Solyc00g500064.1	0	0	0	0	0	0.63	0.61	0.24	0.52	0	0	0.04	0	0	13.76	17.11	6.79	15.66	atpB	ATP synthase CF1 beta subunit (chloroplast) [Solanum lycopersicum]	Metabolism;Metabolism;Metabolism	Global and overview maps;Energy metabolism;Energy metabolism	ko01100//Metabolic pathways;ko00190//Oxidative phosphorylation;ko00195//Photosynthesis	K02112;K02112;K02112	GO:0033178//proton-transporting two-sector ATPase complex, catalytic domain;GO:0044434//chloroplast part	GO:0015078//hydrogen ion transmembrane transporter activity;GO:0019829//cation-transporting ATPase activity;GO:0032550//purine ribonucleoside binding	GO:0006754//ATP biosynthetic process;GO:0015988//energy coupled proton transmembrane transport, against electrochemical gradient
Solyc00g500065.1	0.05	0.04	0.09	0.14	0	0	0.09	0	0	1	1	2	3	0	0	2	0	0	accD	acetyl-CoA carboxylase carboxyltransferase beta subunit (chloroplast) [Solanum lycopersicum]	Metabolism;Metabolism;Metabolism;Metabolism;Metabolism;Metabolism;Metabolism	Global and overview maps;Global and overview maps;Global and overview maps;Carbohydrate metabolism;Global and overview maps;Lipid metabolism;Carbohydrate metabolism	ko01100//Metabolic pathways;ko01110//Biosynthesis of secondary metabolites;ko01200//Carbon metabolism;ko00620//Pyruvate metabolism;ko01212//Fatty acid metabolism;ko00061//Fatty acid biosynthesis;ko00640//Propanoate metabolism	K01963;K01963;K01963;K01963;K01963;K01963;K01963	GO:0009532//plastid stroma	GO:0016421//CoA carboxylase activity;GO:0032550//purine ribonucleoside binding;GO:0046914//transition metal ion binding	GO:0006631//fatty acid metabolic process;GO:0015937//coenzyme A biosynthetic process
Solyc00g500066.1	0.18	0	0	0	0	0	0	0	0	1	0	0	0	0	0	0	0	0	ycf4	PREDICTED: photosystem I assembly protein Ycf4-like [Capsicum annuum]	-	-	-	-	GO:0009521//photosystem;GO:0031224//intrinsic component of membrane;GO:0044434//chloroplast part	-	GO:0044237//cellular metabolic process
Solyc00g500067.1	0.16	0.14	0.16	0.12	0.2	0.1	0.02	0.08	0.08	3.5	4.5	4	3	4.5	2	0.5	2	2	petA	cytochrome f [Solanum bulbocastanum]	Metabolism;Metabolism	Global and overview maps;Energy metabolism	ko01100//Metabolic pathways;ko00195//Photosynthesis	K02634;K02634	GO:0016021//integral component of membrane;GO:0034357//photosynthetic membrane;GO:0044434//chloroplast part	GO:0043169//cation binding;GO:0046906//tetrapyrrole binding	GO:0044237//cellular metabolic process;GO:0044710//single-organism metabolic process
Solyc00g500068.1	0	0.13	0	0.34	0.18	0.21	0.08	0.08	0.31	0	1	0	2	1	1	0.5	0.5	2	psbE	cytochrome b559 subunit alpha, partial [Genlisea aurea]	Metabolism;Metabolism	Global and overview maps;Energy metabolism	ko01100//Metabolic pathways;ko00195//Photosynthesis	K02707;K02707	GO:0009523//photosystem II;GO:0009526//plastid envelope;GO:0031224//intrinsic component of membrane;GO:0031976//plastid thylakoid;GO:0044434//chloroplast part	GO:0046906//tetrapyrrole binding;GO:0046914//transition metal ion binding	GO:0009765//photosynthesis, light harvesting;GO:0022900//electron transport chain;GO:0032774//RNA biosynthetic process
Solyc00g500069.1	0	0	0	0	0	0	0	0	0	0	0	0	0	0	0	0	0	0	rps12-B	ribosomal protein S12 (chloroplast) [Cajanus scarabaeoides]	Genetic Information Processing	Translation	ko03010//Ribosome	K02950	GO:0009536//plastid;GO:0044391//ribosomal subunit	GO:0003723//RNA binding;GO:0005198//structural molecule activity	GO:0010467//gene expression
Solyc00g500070.1	0	0	0	0	0	0	0	0	0	0	0	0	0	0	0	0	0	0	clpP	clp protease proteolytic subunit (chloroplast) [Solanum lycopersicum]	-	-	-	-	GO:0009532//plastid stroma	GO:0070011//peptidase activity, acting on L-amino acid peptides	GO:0019538//protein metabolic process
Solyc00g500071.1	0.14	0.21	0.14	0.28	0.13	0.07	0.19	0.09	0.15	3.5	7.5	4	8	3.5	1.5	5.5	2.5	4.5	psbB	PREDICTED: LOW QUALITY PROTEIN: photosystem II CP47 reaction center protein-like [Gossypium hirsutum]	Metabolism;Metabolism	Global and overview maps;Energy metabolism	ko01100//Metabolic pathways;ko00195//Photosynthesis	K02704;K02704	GO:0009523//photosystem II;GO:0031224//intrinsic component of membrane;GO:0031976//plastid thylakoid;GO:0044434//chloroplast part	GO:0046906//tetrapyrrole binding	GO:0006464//cellular protein modification process;GO:0022900//electron transport chain;GO:0032774//RNA biosynthetic process;GO:0043623//cellular protein complex assembly
Solyc00g500072.1	0	0	0	0	0	0	0	0	0	0	0	0	0	0	0	0	0	0	psbH	photosystem II protein H [Nicotiana tabacum]	Metabolism;Metabolism	Global and overview maps;Energy metabolism	ko01100//Metabolic pathways;ko00195//Photosynthesis	K02709;K02709	GO:0009521//photosystem;GO:0031224//intrinsic component of membrane;GO:0044434//chloroplast part	GO:0043168//anion binding	GO:0022900//electron transport chain;GO:0031647//regulation of protein stability
Solyc00g500073.1	0	0	0	0	0	0	0	0	0	0	0	0	0	0	0	0	0	0	petB	Cytochrome b6 [Cajanus cajan]	Metabolism;Metabolism	Global and overview maps;Energy metabolism	ko01100//Metabolic pathways;ko00195//Photosynthesis	K02704;K02704	GO:0031224//intrinsic component of membrane;GO:0031976//plastid thylakoid;GO:0034357//photosynthetic membrane;GO:0043234//protein complex;GO:0044391//ribosomal subunit;GO:0044434//chloroplast part	GO:0003723//RNA binding;GO:0003824//catalytic activity;GO:0005198//structural molecule activity;GO:0009055//electron carrier activity;GO:0046906//tetrapyrrole binding;GO:0046914//transition metal ion binding	GO:0009404//toxin metabolic process;GO:0009767//photosynthetic electron transport chain;GO:0010467//gene expression;GO:0014070//response to organic cyclic compound;GO:0032774//RNA biosynthetic process;GO:0040007//growth;GO:0042546//cell wall biogenesis;GO:0051273//beta-glucan metabolic process
Solyc00g500074.1	0	0	0	0	0	0	0	0.2	0	0	0	0	0	0	0	0	1	0	rpoA	RNA polymerase alpha subunit (chloroplast) [Solanum nigrum]	Metabolism;Metabolism;Metabolism;Genetic Information Processing	Global and overview maps;Nucleotide metabolism;Nucleotide metabolism;Transcription	ko01100//Metabolic pathways;ko00230//Purine metabolism;ko00240//Pyrimidine metabolism;ko03020//RNA polymerase	K03040;K03040;K03040;K03040	GO:0009536//plastid	GO:0003676//nucleic acid binding;GO:0005515//protein binding;GO:0034062//RNA polymerase activity	GO:0034645//cellular macromolecule biosynthetic process
Solyc00g500075.1	0	0	0.06	0	0	0	0	0	0	0	0	0.5	0	0	0	0	0	0	rps11	ribosomal protein S11 [Solanum bulbocastanum]	Genetic Information Processing	Translation	ko03010//Ribosome	K02948	GO:0009536//plastid;GO:0030529//intracellular ribonucleoprotein complex	GO:0003723//RNA binding;GO:0005198//structural molecule activity	GO:0010467//gene expression
Solyc00g500076.1	0.04	0	0.21	0.07	0.08	0	0	0.03	0.1	0.5	0	3	1	1	0	0	0.5	1.5	rps8	ribosomal protein S8 [Solanum tuberosum]	Genetic Information Processing	Translation	ko03010//Ribosome	K02994	GO:0009536//plastid;GO:0030529//intracellular ribonucleoprotein complex	GO:0003723//RNA binding;GO:0005198//structural molecule activity	GO:0010467//gene expression
Solyc00g500077.1	0.09	0	0	0.15	0	0	0	0.23	0	0.5	0	0	1	0	0	0	1.5	0	rpl16	ribosomal protein L16 (chloroplast) [Solanum carolinense]	Genetic Information Processing	Translation	ko03010//Ribosome	K02878	GO:0009536//plastid;GO:0030529//intracellular ribonucleoprotein complex	GO:0003723//RNA binding;GO:0005198//structural molecule activity	GO:0010467//gene expression
Solyc00g500078.1	0	0	0	0	0	0	0	0	0	0	0	0	0	0	0	0	0	0	ycf72-1	orf137 (chloroplast) [Pharus latifolius]	-	-	-	-	GO:0009536//plastid	-	-
Solyc00g500079.1	0.12	0.22	0.32	0.41	0.25	0	0.44	0.92	0.99	0.88	2.22	2.61	3.24	1.82	0.02	3.51	7.31	8.52	rpl2-A	ribosomal protein L2 (chloroplast) [Iochroma calycinum]	Genetic Information Processing	Translation	ko03010//Ribosome	K02886	GO:0009536//plastid;GO:0044391//ribosomal subunit	GO:0003723//RNA binding;GO:0003824//catalytic activity;GO:0005198//structural molecule activity	GO:0010467//gene expression
Solyc00g500080.1	0.17	0.57	0.53	0.46	0.32	0.48	1	0.51	1.2	1.14	5.52	4.02	3.43	2.16	2.86	7.54	3.84	9.64	rpl2-B	ribosomal protein L2 (chloroplast) [Solanum lycopersicum]	Genetic Information Processing	Translation	ko03010//Ribosome	K02886	GO:0009536//plastid;GO:0044391//ribosomal subunit	GO:0003723//RNA binding;GO:0003824//catalytic activity;GO:0005198//structural molecule activity	GO:0010467//gene expression
Solyc00g500081.1	0	0.01	0.01	0.01	0.01	0.01	0.01	0.01	0	0.17	2.17	1	1.33	1.5	1.17	1.17	1.67	0.33	ycf2-A	Ycf2 (chloroplast) [Paeonia brownii]	-	-	-	-	GO:0009532//plastid stroma	GO:0032550//purine ribonucleoside binding	-
Solyc00g500082.1	0	0	0	0	0	0	0	0	0	0	0	0	0	0	0	0	0	0	ycf15-A	Ycf15 (chloroplast) [Helwingia himalaica]	-	-	-	-	GO:0009536//plastid	-	-
Solyc00g500083.1	0	0	0	0	0	0	0	0	0	0	0	0	0	0	0	0	0	0	--	BnaC09g26910D [Brassica napus]	-	-	-	-	GO:0043231//intracellular membrane-bounded organelle	-	-
Solyc00g500084.1	0	0.03	0.13	0.01	0	0.07	0	0	0	0	1	3	0.26	0	1.25	0.01	0	0	TIC214	Ycf1 (chloroplast) [Solanum habrochaites]	-	-	-	-	GO:0009528//plastid inner membrane;GO:0031224//intrinsic component of membrane	-	GO:0008104//protein localization;GO:0051234//establishment of localization
Solyc00g500085.1	0	0	0	0	0	0	0.1	0	0	0	0	0	0	0	0	1	0	0	ccsA	cytochrome c heme attachment protein (chloroplast) [Solanum lycopersicum]	-	-	-	-	GO:0031224//intrinsic component of membrane;GO:0034357//photosynthetic membrane;GO:0044434//chloroplast part	GO:0046906//tetrapyrrole binding	GO:0043623//cellular protein complex assembly
Solyc00g500086.1	0.06	0	0.18	0.03	0	0.12	0	0.15	0.13	1	0	3.67	0.5	0	1.89	0	3.01	2.85	ndhA	NADH-plastoquinone oxidoreductase subunit 1 (chloroplast) [Solanum lycopersicum]	Metabolism;Metabolism	Global and overview maps;Energy metabolism	ko01100//Metabolic pathways;ko00190//Oxidative phosphorylation	K05572;K05572	GO:0031224//intrinsic component of membrane;GO:0044434//chloroplast part	GO:0003954//NADH dehydrogenase activity;GO:0048037//cofactor binding	GO:0006091//generation of precursor metabolites and energy;GO:0044710//single-organism metabolic process
Solyc00g500087.1	0.21	0.11	0.14	0.16	0.22	0.25	0.15	0.22	0.08	5.68	4.17	4.41	4.9	6.2	5.86	4.47	6.49	2.7	ndhH	NADH-plastoquinone oxidoreductase subunit 7 (chloroplast) [Solanum lycopersicum]	Metabolism;Metabolism	Global and overview maps;Energy metabolism	ko01100//Metabolic pathways;ko00190//Oxidative phosphorylation	K05579;K05579	GO:0016020//membrane;GO:0044434//chloroplast part	GO:0000166//nucleotide binding;GO:0003954//NADH dehydrogenase activity;GO:0048037//cofactor binding	GO:0006091//generation of precursor metabolites and energy;GO:0044710//single-organism metabolic process;GO:0051234//establishment of localization
Solyc00g500088.1	0	0	0	0	0	0	0	0	0	0	0	0	0	0	0	0	0	0	TIC214	hypothetical chloroplast RF1 (chloroplast) [Solanum lycopersicum]	-	-	-	-	GO:0009528//plastid inner membrane;GO:0031224//intrinsic component of membrane	-	GO:0008104//protein localization;GO:0051234//establishment of localization
Solyc00g500089.1	0	0	0	0	0	0	0	0	0	0	0	0	0	0	0	0	0	0	--	-	-	-	-	-	-	-	-
Solyc00g500090.1	0	0	0	0	0	0	0	0	0	0	0	0	0	0	0	0	0	0	--	PREDICTED: receptor-like serine/threonine-protein kinase ALE2 [Solanum pennellii]	-	-	-	-	-	-	-
Solyc00g500091.1	0	0	0	0	0	0	0	0	0	0	0	0	0	0	0	0	0	0	At5g37930	PREDICTED: E3 ubiquitin-protein ligase SINA-like 7 isoform X1 [Solanum pennellii]	Genetic Information Processing	Folding, sorting and degradation	ko04120//Ubiquitin mediated proteolysis	K04506	GO:0043231//intracellular membrane-bounded organelle	-	GO:0019941//modification-dependent protein catabolic process;GO:0044707//single-multicellular organism process
Solyc00g500092.1	0	0.38	0	0.15	0.16	0	0	0	0	0	9.96	0	3	3.02	0	0	0	0	--	PREDICTED: B3 domain-containing transcription factor VRN1-like isoform X2 [Solanum lycopersicum]	-	-	-	-	-	-	-
Solyc00g500093.1	0	0	0	0	0	0	0	0	0	0	0	0	0	0	0	0	0	0	--	PREDICTED: B3 domain-containing transcription factor VRN1-like isoform X2 [Solanum lycopersicum]	-	-	-	-	-	-	-
Solyc00g500094.1	0	0	0	0	0	0	0	0	0	0	0	0	0	0	0	0	0	0	RE1	PREDICTED: uncharacterized mitochondrial protein AtMg00810-like [Solanum pennellii]	-	-	-	-	-	-	-
Solyc00g500095.1	4.54	4.64	3.81	23.76	21.72	21.81	27.02	27.26	28.57	112.99	167.93	108.15	662.92	560.35	485.34	769.95	766.96	867.95	PAL5	PREDICTED: phenylalanine ammonia-lyase-like, partial [Solanum pennellii]	Metabolism;Metabolism;Metabolism;Metabolism	Global and overview maps;Global and overview maps;Biosynthesis of other secondary metabolites;Amino acid metabolism	ko01100//Metabolic pathways;ko01110//Biosynthesis of secondary metabolites;ko00940//Phenylpropanoid biosynthesis;ko00360//Phenylalanine metabolism	K10775;K10775;K10775;K10775	GO:0044424//intracellular part	GO:0016841//ammonia-lyase activity	GO:0006558//L-phenylalanine metabolic process;GO:0009699//phenylpropanoid biosynthetic process
Solyc00g500096.1	0	0	0	0	0	0	0	0	0	0	0	0	0	0	0	0	0	0	At5g37930	PREDICTED: E3 ubiquitin-protein ligase SINA-like 7 isoform X1 [Solanum pennellii]	Genetic Information Processing	Folding, sorting and degradation	ko04120//Ubiquitin mediated proteolysis	K04506	-	-	-
Solyc00g500097.1	0	0	0	0	0	0	0	0	0	0	0	0	0	0	0	0	0	0	--	PREDICTED: B3 domain-containing transcription factor VRN1-like isoform X1 [Solanum lycopersicum]	-	-	-	-	-	-	-
Solyc00g500098.1	0	0	0	0.04	0	0	0	0.02	0	0	0	0	0.7	0	0	0	0.35	0	ND5	NADH dehydrogenase subunit 5 (mitochondrion) [Capsicum annuum]	Metabolism;Metabolism	Global and overview maps;Energy metabolism	ko01100//Metabolic pathways;ko00190//Oxidative phosphorylation	K03883;K03883	GO:0019866//organelle inner membrane;GO:0031224//intrinsic component of membrane;GO:0044455//mitochondrial membrane part	GO:0050136//NADH dehydrogenase (quinone) activity	GO:0016070//RNA metabolic process;GO:0022904//respiratory electron transport chain
Solyc00g500099.1	0.04	0.2	0.07	0.07	0.08	0.05	0.04	0	0.14	0.33	2.33	0.67	0.67	0.67	0.33	0.33	0	1.33	AtMg01280	BAC19.7 [Solanum lycopersicum]	Metabolism;Metabolism	Global and overview maps;Energy metabolism	ko01100//Metabolic pathways;ko00190//Oxidative phosphorylation	K02261;K02261	GO:0016469//proton-transporting two-sector ATPase complex;GO:0043231//intracellular membrane-bounded organelle	GO:0003824//catalytic activity;GO:0015077//monovalent inorganic cation transmembrane transporter activity;GO:0046872//metal ion binding	GO:0015992//proton transport;GO:0044237//cellular metabolic process;GO:0044710//single-organism metabolic process;GO:0044763//single-organism cellular process
Solyc00g500100.1	0.07	0.07	0.09	0	0.05	0	0.09	0	0.11	2	3	3	0	1.5	0	3	0	4	YRPS3	ribosomal protein S3 (mitochondrion) [Hyoscyamus niger]	Genetic Information Processing	Translation	ko03010//Ribosome	K02982	GO:0009536//plastid;GO:0044391//ribosomal subunit	GO:0003723//RNA binding;GO:0005198//structural molecule activity	GO:0010467//gene expression
Solyc00g500101.1	0	0	0	0	0	0	0	0	0	0	0	0	0	0	0	0	0	0	COX2	cytochrome c oxidase subunit 2 (mitochondrion) [Nicotiana tabacum/Hyoscyamus niger cybrid]	Metabolism;Metabolism	Global and overview maps;Energy metabolism	ko01100//Metabolic pathways;ko00190//Oxidative phosphorylation	K02261;K02261	GO:0019866//organelle inner membrane;GO:0031224//intrinsic component of membrane;GO:0044455//mitochondrial membrane part	GO:0003824//catalytic activity;GO:0009055//electron carrier activity;GO:0046914//transition metal ion binding	GO:0015992//proton transport;GO:0016070//RNA metabolic process;GO:0022904//respiratory electron transport chain
Solyc00g500102.1	0	0	0	0	0	0	0	0	0	0	0	0	0	0	0	0	0	0	--	OR338 (mitochondrion) [Vicia faba]	Metabolism;Metabolism	Global and overview maps;Energy metabolism	ko01100//Metabolic pathways;ko00190//Oxidative phosphorylation	K02261;K02261	-	-	-
Solyc00g500103.1	0	0	0	0	0	0	0.12	0	0.04	0	0	0	0	0	0	1.95	0	0.62	RPL2	ribosomal protein large subunit 2 (mitochondrion) [Solanum tuberosum]	-	-	-	-	GO:0000315//organellar large ribosomal subunit;GO:0009536//plastid	GO:0003723//RNA binding;GO:0003824//catalytic activity;GO:0005198//structural molecule activity	GO:0010467//gene expression
Solyc00g500104.1	0	0	0	0	0	0.11	0.05	0	0.02	0	0	0	0	0	1.31	0.67	0	0.36	AtMg01110	PREDICTED: uncharacterized mitochondrial protein AtMg01110-like [Solanum tuberosum]	-	-	-	-	-	-	-
Solyc00g500105.1	0	0.17	0.59	0.08	0.92	0	0.43	0.49	0.5	0	4.4	12.33	1.59	17.5	0	9.01	10.03	11.13	-	-	-	-	-	-	-	-	-
Solyc00g500106.1	0	0	0	0	0	0	0	0	0	0	0	0	0	0	0	0	0	0	--	hypothetical protein TSUD_198880 [Trifolium subterraneum]	-	-	-	-	-	-	-
Solyc00g500107.1	0	0	0	0	0	0	0	0	0	0	0	0	0	0	0	0	0	0	--	hypothetical protein DCGMS_00640 (mitochondrion) [Raphanus sativus]	-	-	-	-	-	-	-
Solyc00g500108.1	0	0	0	0	0	0	0	0	0	0	0	0	0	0	0	0	0	0	--	-	-	-	-	-	-	-	-
Solyc00g500109.1	0	0	0	0	0	0	0	0	0	0	0	0	0	0	0	0	0	0	--	-	-	-	-	-	-	-	-
Solyc00g500110.1	0	0	0	0	0	0	0	0	0	0	0	0	0	0	0	0	0	0	--	hypothetical protein NitaMp002 [Nicotiana tabacum]	-	-	-	-	-	-	-
Solyc00g500111.1	0	0	0	0	0	0	0	0	0	0	0	0	0	0	0	0	0	0	ND5	BnaCnng12970D [Brassica napus]	Metabolism;Metabolism	Global and overview maps;Energy metabolism	ko01100//Metabolic pathways;ko00190//Oxidative phosphorylation	K03883;K03883	GO:0019866//organelle inner membrane;GO:0031224//intrinsic component of membrane;GO:0044455//mitochondrial membrane part	GO:0050136//NADH dehydrogenase (quinone) activity	GO:0016070//RNA metabolic process;GO:0022904//respiratory electron transport chain
Solyc00g500112.1	0	0	0	0	0	0.18	0	0.15	0	0	0	0	0	0	1	0	1	0	ND5	NADH dehydrogenase subunit 5, partial (mitochondrion) [Nicotiana tabacum/Hyoscyamus niger cybrid]	Metabolism;Metabolism	Global and overview maps;Energy metabolism	ko01100//Metabolic pathways;ko00190//Oxidative phosphorylation	K03883;K03883	GO:0019866//organelle inner membrane;GO:0031224//intrinsic component of membrane;GO:0044455//mitochondrial membrane part	GO:0050136//NADH dehydrogenase (quinone) activity	GO:0016070//RNA metabolic process;GO:0022904//respiratory electron transport chain
Solyc00g500113.1	0	0.3	0.13	0	0	0	0	0	0	0	3	1	0	0	0	0	0	0	RPS13	ribosomal protein S13 (mitochondrion) [Capsicum annuum]	Genetic Information Processing	Translation	ko03010//Ribosome	K02952	GO:0000314//organellar small ribosomal subunit;GO:0043231//intracellular membrane-bounded organelle	GO:0003723//RNA binding;GO:0005198//structural molecule activity;GO:0016843//amine-lyase activity	GO:0010467//gene expression
Solyc00g500114.1	0	0	0	0	0	0	0	0	0	0	0	0	0	0	0	0	0	0	AtMg01010	PREDICTED: uncharacterized mitochondrial protein AtMg01010 [Solanum tuberosum]	-	-	-	-	GO:0043231//intracellular membrane-bounded organelle	-	-
Solyc00g500115.1	0	0	0	0	0	0	0	0	0	0	0	0	0	0	0	0	0	0	ND3	NADH dehydrogenase subunit 3 (mitochondrion) [Capsicum annuum]	Metabolism;Metabolism	Global and overview maps;Energy metabolism	ko01100//Metabolic pathways;ko00190//Oxidative phosphorylation	K03880;K03880	GO:0031224//intrinsic component of membrane;GO:0044455//mitochondrial membrane part	GO:0050136//NADH dehydrogenase (quinone) activity	GO:0022904//respiratory electron transport chain;GO:0051234//establishment of localization
Solyc00g500116.1	0	0	0	0	0	0	0	0	0	0	0	0	0	0	0	0	0	0	AtMg01280	BAC19.7 [Solanum lycopersicum]	Metabolism;Metabolism	Global and overview maps;Energy metabolism	ko01100//Metabolic pathways;ko00190//Oxidative phosphorylation	K02261;K02261	GO:0016469//proton-transporting two-sector ATPase complex;GO:0043231//intracellular membrane-bounded organelle	GO:0003824//catalytic activity;GO:0015077//monovalent inorganic cation transmembrane transporter activity;GO:0046872//metal ion binding	GO:0015992//proton transport;GO:0044237//cellular metabolic process;GO:0044710//single-organism metabolic process;GO:0044763//single-organism cellular process
Solyc00g500117.1	0	0	0	0.06	0	0.04	0	0.03	0	0	0	0	2	0	1	0	1	0	YRPS3	ribosomal protein S3 (mitochondrion) [Nicotiana tabacum/Hyoscyamus niger cybrid]	Genetic Information Processing	Translation	ko03010//Ribosome	K02982	GO:0009536//plastid;GO:0044391//ribosomal subunit	GO:0003723//RNA binding;GO:0005198//structural molecule activity	GO:0010467//gene expression;GO:0016070//RNA metabolic process
Solyc00g500118.1	0	0	0	0	0	0	0	0	0	0	0	0	0	0	0	0	0	0	COX2	cytochrome c oxidase subunit 2 (mitochondrion) [Nicotiana tabacum/Hyoscyamus niger cybrid]	Metabolism;Metabolism	Global and overview maps;Energy metabolism	ko01100//Metabolic pathways;ko00190//Oxidative phosphorylation	K02261;K02261	GO:0019866//organelle inner membrane;GO:0031224//intrinsic component of membrane;GO:0044455//mitochondrial membrane part	GO:0003824//catalytic activity;GO:0009055//electron carrier activity;GO:0046914//transition metal ion binding	GO:0015992//proton transport;GO:0016070//RNA metabolic process;GO:0022904//respiratory electron transport chain
Solyc00g500119.1	0	0	0	0	0	0	0	0	0	0	0	0	0	0	0	0	0	0	--	OR338 (mitochondrion) [Vicia faba]	Metabolism;Metabolism	Global and overview maps;Energy metabolism	ko01100//Metabolic pathways;ko00190//Oxidative phosphorylation	K02261;K02261	-	-	-
Solyc00g500120.1	0	0	0	0	0	0	0	0	0	0	0	0	0	0	0	0	0	0	--	-	-	-	-	-	-	-	-
Solyc00g500121.1	0	0	0	0	0	0	0	0	0	0	0	0	0	0	0	0	0	0	--	-	-	-	-	-	-	-	-
Solyc00g500122.1	0	0	0	0	0	0	0	0	0	0	0	0	0	0	0	0	0	0	--	-	-	-	-	-	-	-	-
Solyc00g500123.1	0.06	0	0.18	0.03	0	0.12	0	0.15	0.13	1	0	3.67	0.5	0	1.89	0	3.01	2.85	ndhA	NADH-plastoquinone oxidoreductase subunit 1 (chloroplast) [Solanum lycopersicum]	Metabolism;Metabolism	Global and overview maps;Energy metabolism	ko01100//Metabolic pathways;ko00190//Oxidative phosphorylation	K05572;K05572	GO:0031224//intrinsic component of membrane;GO:0044434//chloroplast part	GO:0003954//NADH dehydrogenase activity;GO:0048037//cofactor binding	GO:0006091//generation of precursor metabolites and energy;GO:0044710//single-organism metabolic process
Solyc00g500124.1	0.01	0.03	0.03	0	0.06	0	0.01	0.03	0.01	0.23	1.08	0.99	0.08	1.7	0.11	0.37	0.98	0.21	ndhH	NADH-plastoquinone oxidoreductase subunit 7 (chloroplast) [Solanum lycopersicum]	Metabolism;Metabolism	Global and overview maps;Energy metabolism	ko01100//Metabolic pathways;ko00190//Oxidative phosphorylation	K05579;K05579	GO:0016020//membrane;GO:0044434//chloroplast part	GO:0000166//nucleotide binding;GO:0003954//NADH dehydrogenase activity;GO:0048037//cofactor binding	GO:0006091//generation of precursor metabolites and energy;GO:0044710//single-organism metabolic process;GO:0051234//establishment of localization
Solyc00g500125.1	0	0	0	0	0.04	0	0	0	0	0	0	0	0	2.44	0	0	0	0	TIC214	ycf1 protein (chloroplast) [Solanum lycopersicum]	-	-	-	-	GO:0009528//plastid inner membrane;GO:0031224//intrinsic component of membrane	-	GO:0008104//protein localization;GO:0051234//establishment of localization
Solyc00g500126.1	0	0	0	0.02	0	0	0.02	0	0	0	0	0	0.6	0	0	0.84	0	0	TIC214	hypothetical chloroplast RF1 (chloroplast) [Solanum lycopersicum]	-	-	-	-	GO:0009528//plastid inner membrane;GO:0031224//intrinsic component of membrane	-	GO:0008104//protein localization;GO:0051234//establishment of localization
Solyc00g500127.1	0	0	0	0	0	0	0	0	0	0	0	0	0	0	0	0	0	0	ycf15-A	Ycf15 (chloroplast) [Helwingia himalaica]	-	-	-	-	GO:0009536//plastid	-	-
Solyc00g500128.1	0	0.01	0.01	0.01	0.01	0.01	0.01	0.01	0	0.17	2.17	1	1.33	1.5	1.17	1.17	1.67	0.33	ycf2-A	Ycf2 (chloroplast) [Paeonia brownii]	-	-	-	-	GO:0009532//plastid stroma	GO:0032550//purine ribonucleoside binding	-
Solyc00g500129.1	0	0.17	0	0	0	0	0	0	0	0	2.17	0	0	0	0	0	0	0	ycf72-1	orf137 (chloroplast) [Pharus latifolius]	-	-	-	-	GO:0009536//plastid	-	-
Solyc00g500130.1	0.32	0.47	0.33	1.05	1.27	0.82	0.34	0.36	0.38	5.5	12	6.5	20.5	22.87	12.84	6.75	7	8	psbA	PsbA (chloroplast) [Euphorbia esula]	Metabolism;Metabolism	Global and overview maps;Energy metabolism	ko01100//Metabolic pathways;ko00195//Photosynthesis	K02703;K02703	GO:0009521//photosystem;GO:0009526//plastid envelope;GO:0031224//intrinsic component of membrane;GO:0031976//plastid thylakoid;GO:0044434//chloroplast part	GO:0009055//electron carrier activity;GO:0016491//oxidoreductase activity;GO:0046906//tetrapyrrole binding;GO:0046914//transition metal ion binding	GO:0006464//cellular protein modification process;GO:0006950//response to stress;GO:0009767//photosynthetic electron transport chain;GO:0032774//RNA biosynthetic process;GO:0043623//cellular protein complex assembly
Solyc00g500131.1	0.02	0.05	0.01	0.02	0.08	0.02	0.02	0.03	0.04	0.4	1.6	0.2	0.6	1.8	0.4	0.6	0.8	1	matK	maturase K (chloroplast) [Solanum dioicum]	-	-	-	-	GO:0009536//plastid	GO:0003676//nucleic acid binding	GO:0006396//RNA processing;GO:0006399//tRNA metabolic process
Solyc00g500132.1	0	0	0.05	0.14	0	0	0	0	0	0	0	0.25	0.75	0	0	0	0	0	psbK	photosystem II protein K [Atropa belladonna]	Metabolism;Metabolism	Global and overview maps;Energy metabolism	ko01100//Metabolic pathways;ko00195//Photosynthesis	K02712;K02712	GO:0009523//photosystem II;GO:0044434//chloroplast part	-	GO:0044237//cellular metabolic process
Solyc00g500133.1	0.14	0	0.04	0.16	0.21	0.3	0.26	0	0.27	3.47	0	1.02	4.5	5.56	6.75	7.34	0	8.16	atpA	ATP synthase CF1 alpha subunit [Solanum bulbocastanum]	Metabolism;Metabolism;Metabolism	Global and overview maps;Energy metabolism;Energy metabolism	ko01100//Metabolic pathways;ko00190//Oxidative phosphorylation;ko00195//Photosynthesis	K02111;K02111;K02111	GO:0033178//proton-transporting two-sector ATPase complex, catalytic domain;GO:0044434//chloroplast part	GO:0015078//hydrogen ion transmembrane transporter activity;GO:0019829//cation-transporting ATPase activity;GO:0032550//purine ribonucleoside binding	GO:0006754//ATP biosynthetic process;GO:0015988//energy coupled proton transmembrane transport, against electrochemical gradient
Solyc00g500134.1	0	0	0	0	0	0	0	0	0	0	0	0	0	0	0	0	0	0	rps2	ribosomal protein S2 [Nicotiana tabacum]	Metabolism;Metabolism;Metabolism	Global and overview maps;Energy metabolism;Energy metabolism	ko01100//Metabolic pathways;ko00190//Oxidative phosphorylation;ko00195//Photosynthesis	K02108;K02108;K02108	GO:0009536//plastid;GO:0044391//ribosomal subunit	-	GO:0010467//gene expression
Solyc00g500135.1	0	0	0	0	0	0	0	0	0	0	0.56	0	0	0	0	0	0	0	rpoC2	RNA polymerase beta' subunit (chloroplast) [Iochroma umbellatum]	Metabolism;Metabolism;Metabolism;Genetic Information Processing	Global and overview maps;Nucleotide metabolism;Nucleotide metabolism;Transcription	ko01100//Metabolic pathways;ko00230//Purine metabolism;ko00240//Pyrimidine metabolism;ko03020//RNA polymerase	K03046;K03046;K03046;K03046	GO:0009536//plastid	GO:0003676//nucleic acid binding;GO:0034062//RNA polymerase activity	GO:0034645//cellular macromolecule biosynthetic process
Solyc00g500136.1	0.12	0.17	0.1	0.27	0.17	0.3	0.21	0.14	0.17	4.67	9.33	4.33	11.67	6.67	10.33	9	6	8	psbC	PREDICTED: LOW QUALITY PROTEIN: photosystem II CP43 reaction center protein-like [Prunus mume]	Metabolism;Metabolism	Global and overview maps;Energy metabolism	ko01100//Metabolic pathways;ko00195//Photosynthesis	K02705;K02705	GO:0009521//photosystem;GO:0031224//intrinsic component of membrane;GO:0044434//chloroplast part	GO:0009055//electron carrier activity;GO:0043169//cation binding;GO:0046906//tetrapyrrole binding	GO:0006464//cellular protein modification process;GO:0009767//photosynthetic electron transport chain
Solyc00g500137.1	0	0.04	0	0	0	0	0	0	0	0	0.33	0	0	0	0	0	0	0	rps14	ribosomal protein S14 (chloroplast) [Scopolia parviflora]	Genetic Information Processing	Translation	ko03010//Ribosome	K02954	GO:0009536//plastid;GO:0030529//intracellular ribonucleoprotein complex	GO:0003723//RNA binding;GO:0005198//structural molecule activity	GO:0010467//gene expression
Solyc00g500138.1	0.09	0.08	0.06	0.23	0.15	0.15	0.11	0.04	0.04	3.33	4.33	2.67	9.33	5.67	5	4.67	1.67	1.67	psaB	photosystem I P700 apoprotein A2 [Solanum bulbocastanum]	Metabolism;Metabolism	Global and overview maps;Energy metabolism	ko01100//Metabolic pathways;ko00195//Photosynthesis	K02690;K02690	GO:0009521//photosystem;GO:0031224//intrinsic component of membrane;GO:0044434//chloroplast part	GO:0003824//catalytic activity;GO:0046872//metal ion binding;GO:0046906//tetrapyrrole binding;GO:0051536//iron-sulfur cluster binding	GO:0006464//cellular protein modification process;GO:0044710//single-organism metabolic process
Solyc00g500139.1	0	0	0	0.02	0	0	0.47	0.1	0.26	0	0	0	0.75	0	0	15	3	9	psaA	photosystem I P700 chlorophyll a apoprotein A1 (chloroplast) [Solanum carolinense]	Metabolism;Metabolism	Global and overview maps;Energy metabolism	ko01100//Metabolic pathways;ko00195//Photosynthesis	K02689;K02689	GO:0009521//photosystem;GO:0031224//intrinsic component of membrane;GO:0044434//chloroplast part	GO:0003824//catalytic activity;GO:0046872//metal ion binding;GO:0046906//tetrapyrrole binding;GO:0051536//iron-sulfur cluster binding	GO:0006464//cellular protein modification process;GO:0044710//single-organism metabolic process
Solyc00g500140.1	0	0	0	0	0	0	0	0	0	0	0	0	0	0	0	0	0	0	atpE	ATP synthase CF1 epsilon subunit [Solanum bulbocastanum]	Metabolism;Metabolism;Metabolism	Global and overview maps;Energy metabolism;Energy metabolism	ko01100//Metabolic pathways;ko00190//Oxidative phosphorylation;ko00195//Photosynthesis	K02114;K02114;K02114	GO:0033178//proton-transporting two-sector ATPase complex, catalytic domain;GO:0044434//chloroplast part	GO:0015078//hydrogen ion transmembrane transporter activity;GO:0019829//cation-transporting ATPase activity	GO:0006754//ATP biosynthetic process;GO:0006818//hydrogen transport
Solyc00g500141.1	0	0	0	0	0	0	0	0	0	0	0	0	0	0	0	0	0	0	ndhK	NADH dehydrogenase subunit K [Solanum bulbocastanum]	Metabolism;Metabolism	Global and overview maps;Energy metabolism	ko01100//Metabolic pathways;ko00190//Oxidative phosphorylation	K05582;K05582	GO:0016020//membrane;GO:0044434//chloroplast part	GO:0043169//cation binding;GO:0048037//cofactor binding;GO:0050136//NADH dehydrogenase (quinone) activity;GO:0051536//iron-sulfur cluster binding	GO:0006091//generation of precursor metabolites and energy;GO:0044710//single-organism metabolic process;GO:0051234//establishment of localization
Solyc00g500142.1	0	0	0	0	0	0	0	0	0	0	0	0	0	0	0	0	0	0	ndhJ	NADH-plastoquinone oxidoreductase subunit J (chloroplast) [Solanum lycopersicum]	Metabolism;Metabolism	Global and overview maps;Energy metabolism	ko01100//Metabolic pathways;ko00190//Oxidative phosphorylation	K05581;K05581	GO:0044434//chloroplast part	GO:0048037//cofactor binding;GO:0050136//NADH dehydrogenase (quinone) activity	GO:0006091//generation of precursor metabolites and energy;GO:0044710//single-organism metabolic process;GO:0051234//establishment of localization
Solyc00g500143.1	0	0.03	0	0	0	0	0	0	0	0	1	0	0	0	0	0	0	0	-	-	-	-	-	-	-	-	-
Solyc00g500144.1	0	0	0	0	0	0	0	0	0	0	0	0	0	0	0	0	0	0	ycf3	ycf3, partial (chloroplast) [Brassica napus]	-	-	-	-	GO:0009526//plastid envelope;GO:0034357//photosynthetic membrane;GO:0044434//chloroplast part	-	GO:0044237//cellular metabolic process
Solyc00g500145.1	0	0	0	0	0	0	0	0	0	0	0	0	0	0	0	0	0	0	ycf3	hypothetical chloroplast RF34 (chloroplast) [Dunalia solanacea]	-	-	-	-	GO:0009507//chloroplast;GO:0034357//photosynthetic membrane	-	GO:0044237//cellular metabolic process
Solyc00g500146.1	0.36	0.06	0.32	0.32	0.5	0.2	0.08	0.24	0.22	4	1	4	3.99	5.68	2	1	3	3	ndhB1	NADH-plastoquinone oxidoreductase subunit 2 (chloroplast) [Dunalia spinosa]	Metabolism;Metabolism	Global and overview maps;Energy metabolism	ko01100//Metabolic pathways;ko00190//Oxidative phosphorylation	K05573;K05573	GO:0031224//intrinsic component of membrane;GO:0044434//chloroplast part	GO:0048037//cofactor binding;GO:0050136//NADH dehydrogenase (quinone) activity	GO:0022904//respiratory electron transport chain;GO:0051234//establishment of localization
Solyc00g500147.1	0	0	0	0	0	0	0	0	0	0	0	0	0	0	0	0	0	0	ycf2-A	Ycf2 (chloroplast) [Solanum cheesmaniae]	-	-	-	-	GO:0009532//plastid stroma	GO:0032550//purine ribonucleoside binding	-
Solyc00g500148.1	0	0	0	0	0	0	0	0	0	0	0	0	0	0	0	0	0	0	ycf2-A	hypothetical chloroplast RF21 (chloroplast) [Sinadoxa corydalifolia]	-	-	-	-	GO:0009532//plastid stroma	GO:0032550//purine ribonucleoside binding	-
Solyc00g500149.1	0	0	0	0	0	0	0	0	0	0	0	0	0	0	0	0	0	0	ycf2-A	hypothetical chloroplast RF21 (plastid) [Iochroma gesnerioides]	-	-	-	-	GO:0009532//plastid stroma	GO:0032550//purine ribonucleoside binding	-
Solyc00g500150.1	0	0	0	0	0	0	0	0	0	0	0	0	0	0	0	0	0	0	rpl2-B	ribosomal protein L2 (chloroplast) [Solanum lycopersicum]	Genetic Information Processing	Translation	ko03010//Ribosome	K02886	GO:0009536//plastid;GO:0044391//ribosomal subunit	GO:0003723//RNA binding;GO:0003824//catalytic activity;GO:0005198//structural molecule activity	GO:0010467//gene expression
Solyc00g500151.1	0	0	0	0	0	0	0	0	0	0	0	0	0	0	0	0	0	0	ycf72-1	orf137 (chloroplast) [Pharus latifolius]	-	-	-	-	GO:0009536//plastid	-	-
Solyc00g500152.1	0	0	0	0	0	0	0	0	0	0	0	0	0	0	0	0	0	0	rpl2-A	ribosomal protein L2 (chloroplast) [Iochroma calycinum]	Genetic Information Processing	Translation	ko03010//Ribosome	K02886	GO:0009536//plastid;GO:0044391//ribosomal subunit	GO:0003723//RNA binding;GO:0003824//catalytic activity;GO:0005198//structural molecule activity	GO:0010467//gene expression
Solyc00g500153.1	0	0	0	0	0	0	0	0	0	0	0	0	0	0	0	0	0	0	rps3	ribosomal protein S3 (chloroplast) [Solanum lycopersicum]	Genetic Information Processing	Translation	ko03010//Ribosome	K02982	GO:0009536//plastid;GO:0044391//ribosomal subunit	GO:0003723//RNA binding;GO:0005198//structural molecule activity	GO:0010467//gene expression
Solyc00g500154.1	0	0	0	0	0	0	0	0	0	0	0	0	0	0	0	0	0	0	rpl16	ribosomal protein L16 (chloroplast) [Solanum lycopersicum]	Genetic Information Processing	Translation	ko03010//Ribosome	K02878	GO:0009536//plastid;GO:0030529//intracellular ribonucleoprotein complex	GO:0003723//RNA binding;GO:0005198//structural molecule activity	GO:0010467//gene expression
Solyc00g500155.1	0	0	0	0	0	0	0	0	0	0	0	0	0	0	0	0	0	0	rpl14	ribosomal protein L14 (chloroplast) [Datura stramonium]	Genetic Information Processing	Translation	ko03010//Ribosome	K02874	GO:0009536//plastid;GO:0044391//ribosomal subunit	GO:0003723//RNA binding;GO:0005198//structural molecule activity	GO:0010467//gene expression
Solyc00g500156.1	0	0	0	0	0	0	0	0	0	0	0	0	0	0	0	0	0	0	rps11	ribosomal protein S11 [Nicotiana tomentosiformis]	Genetic Information Processing	Translation	ko03010//Ribosome	K02948	GO:0009536//plastid;GO:0030529//intracellular ribonucleoprotein complex	GO:0003723//RNA binding;GO:0005198//structural molecule activity	GO:0010467//gene expression
Solyc00g500157.1	0	0	0.07	0.07	0.15	0	0.14	0	0.53	0	0	1	1	2	0	2	0	8	rpoA	RNA polymerase alpha subunit (chloroplast) [Solanum neorickii]	Metabolism;Metabolism;Metabolism;Genetic Information Processing	Global and overview maps;Nucleotide metabolism;Nucleotide metabolism;Transcription	ko01100//Metabolic pathways;ko00230//Purine metabolism;ko00240//Pyrimidine metabolism;ko03020//RNA polymerase	K03040;K03040;K03040;K03040	GO:0009536//plastid	GO:0003676//nucleic acid binding;GO:0005515//protein binding;GO:0034062//RNA polymerase activity	GO:0034645//cellular macromolecule biosynthetic process
Solyc00g500158.1	0	0.08	0	0	0	0.39	0	0	0	0	1	0	0	0	3	0	0	0	petD	cytochrome b6/f complex subunit IV (chloroplast) [Dunalia spathulata]	Metabolism;Metabolism	Global and overview maps;Energy metabolism	ko01100//Metabolic pathways;ko00195//Photosynthesis	K02637;K02637	GO:0031224//intrinsic component of membrane;GO:0034357//photosynthetic membrane;GO:0044434//chloroplast part	GO:0003824//catalytic activity;GO:0009055//electron carrier activity	GO:0022900//electron transport chain
Solyc00g500159.1	0	0	0	0	0	0	0	0	0	0	0	0	0	0	0	0	0	0	--	-	-	-	-	-	-	-	-
Solyc00g500160.1	0	0	0	0	0	0	0	0	0	0	0	0	0	0	0	0	0	0	--	PREDICTED: uncharacterized mitochondrial protein AtMg00810-like [Solanum pennellii]	-	-	-	-	-	-	-
Solyc00g500161.1	0	0	0	0	0	0	0	0	0	0	0	0	0	0	0	0	0	0	--	-	-	-	-	-	-	-	-
Solyc00g500162.1	0	0	0	0	0	0	0	0	0	0	0	0	0	0	0	0	0	0	--	-	-	-	-	-	-	-	-
Solyc00g500163.1	0	0	0	0	0	0	0	0	0	0	0	0	0	0	0	0	0	0	--	-	-	-	-	-	-	-	-
Solyc00g500164.1	0	0	0	0	0	0	0	0	0	0	0	0	0	0	0	0	0	0	--	-	-	-	-	-	-	-	-
Solyc00g500165.1	0	0	0	0	0	0	0	0	0	0	0	0	0	0	0	0	0	0	--	-	-	-	-	-	-	-	-
Solyc00g500166.1	0	0	0	0	0	0	0	0	0	0	0	0	0	0	0	0	0	0	--	-	-	-	-	-	-	-	-
Solyc00g500167.1	0	0	0	0	0.16	0	0	0	0	0	0	0	0	3	0	0	0	0	CCMFC	hypothetical protein (mitochondrion) [Capsicum annuum]	-	-	-	-	-	-	-
Solyc00g500168.1	0	0	0	0	0	0	0	0	0	0	0	0	0	0	0	0	0	0	YMF16	transport membrane protein (mitochondrion) [Hyoscyamus niger]	-	-	-	-	GO:0031224//intrinsic component of membrane;GO:0043231//intracellular membrane-bounded organelle	-	-
Solyc00g500169.1	0.3	0.47	0.58	0.29	0.19	0.07	0.4	0.29	0.7	9	21	20	9.91	6	2	14	9.94	26	ND5	NADH dehydrogenase subunit 5 (mitochondrion) [Hyoscyamus niger]	Metabolism;Metabolism	Global and overview maps;Energy metabolism	ko01100//Metabolic pathways;ko00190//Oxidative phosphorylation	K03883;K03883	GO:0019866//organelle inner membrane;GO:0031224//intrinsic component of membrane;GO:0044455//mitochondrial membrane part	GO:0050136//NADH dehydrogenase (quinone) activity	GO:0016070//RNA metabolic process;GO:0022904//respiratory electron transport chain
Solyc00g500170.1	0	0	0	0	0	0	0	0	0	0	0	0	0	0	0	0	0	0	--	BAC19.7 [Solanum lycopersicum]	Metabolism;Metabolism	Global and overview maps;Energy metabolism	ko01100//Metabolic pathways;ko00190//Oxidative phosphorylation	K02261;K02261	GO:0044424//intracellular part;GO:0044425//membrane part	-	GO:0044710//single-organism metabolic process;GO:0044763//single-organism cellular process
Solyc00g500171.1	0	0.03	0	0	0.15	0.09	0.14	0.1	0.19	0	0.33	0	0	1.33	0.67	1.33	1	2	ND4	NADH dehydrogenase subunit 4b (mitochondrion) (mitochondrion) [Brassica juncea var. tumida] [Brassica juncea]	Metabolism;Metabolism	Global and overview maps;Energy metabolism	ko01100//Metabolic pathways;ko00190//Oxidative phosphorylation	K03881;K03881	GO:0019866//organelle inner membrane;GO:0031224//intrinsic component of membrane;GO:0044455//mitochondrial membrane part	GO:0050136//NADH dehydrogenase (quinone) activity	GO:0016070//RNA metabolic process;GO:0022904//respiratory electron transport chain
Solyc00g500172.1	0	0	0	0	0.03	0.04	0.1	0	0.12	0	0	0	0	0.33	0.33	1	0	1.33	ND4	orf175 (mitochondrion) [Panax ginseng]	Metabolism;Metabolism	Global and overview maps;Energy metabolism	ko01100//Metabolic pathways;ko00190//Oxidative phosphorylation	K03881;K03881	GO:0019866//organelle inner membrane;GO:0031224//intrinsic component of membrane;GO:0044455//mitochondrial membrane part	GO:0050136//NADH dehydrogenase (quinone) activity	GO:0016070//RNA metabolic process;GO:0022904//respiratory electron transport chain
Solyc00g500173.1	0	0	0	0	0	0	0	0	0	0	0	0	0	0	0	0	0	0	AtMg00640	atp synthase protein mi25 [Nicotiana attenuata]	-	-	-	-	GO:0031224//intrinsic component of membrane;GO:0044455//mitochondrial membrane part;GO:0045263//proton-transporting ATP synthase complex, coupling factor F(o)	GO:0015077//monovalent inorganic cation transmembrane transporter activity;GO:0019829//cation-transporting ATPase activity;GO:0046914//transition metal ion binding	GO:0006754//ATP biosynthetic process;GO:0006818//hydrogen transport;GO:0016070//RNA metabolic process;GO:0022904//respiratory electron transport chain
Solyc00g500174.1	0	0	0	0	0	0	0	0	0	0	0	0	0	0	0	0	0	0	--	-	-	-	-	-	-	-	-
Solyc00g500175.1	0	0	0	0	0	0	0.03	0	0	0	0	0	0	0	0	1	0	0	--	-	-	-	-	-	-	-	-
Solyc00g500176.1	0	0	0	0.03	0	0	0	0	0	0	0	0	1	0	0	0	0	0	--	-	-	-	-	-	-	-	-
Solyc00g500177.1	0	0	0	0	0	0	0	0	0	0	0	0	0	0	0	0	0	0	--	-	-	-	-	-	-	-	-
Solyc00g500178.1	0	0	0	0	0	0	0	0	0	0	0	0	0	0	0	0	0	0	--	-	-	-	-	-	-	-	-
Solyc00g500179.1	0	0	0	0	0	0	0	0	0	0	0	0	0	0	0	0	0	0	--	-	-	-	-	-	-	-	-
Solyc00g500180.1	0	0	0	0	0	0	0	0	0	0	0	0	0	0	0	0	0	0	--	-	-	-	-	-	-	-	-
Solyc00g500181.1	0	0	0	0	0	0	0	0	0	0	0	0	0	0	0	0	0	0	AtMg01110	PREDICTED: uncharacterized mitochondrial protein AtMg01110-like [Solanum tuberosum]	-	-	-	-	-	-	-
Solyc00g500182.1	0.72	0.5	0	0.18	0	0.56	0.23	0.62	0	14.09	14.16	0	3.84	0	9.74	5.08	13.71	0	-	-	-	-	-	-	-	-	-
Solyc00g500183.1	0	0	0	0	0	0	0	0	0	0	0	0	0	0	0	0	0	0	NAD7	NADH dehydrogenase subunit 7 (mitochondrion) [Corchorus capsularis]	Metabolism;Metabolism	Global and overview maps;Energy metabolism	ko01100//Metabolic pathways;ko00190//Oxidative phosphorylation	K03935;K03935	GO:0019866//organelle inner membrane;GO:0044455//mitochondrial membrane part	GO:0000166//nucleotide binding;GO:0043169//cation binding;GO:0048037//cofactor binding;GO:0050136//NADH dehydrogenase (quinone) activity;GO:0051536//iron-sulfur cluster binding	GO:0016070//RNA metabolic process;GO:0022904//respiratory electron transport chain
Solyc00g500184.1	0	0.08	0	0.05	0.06	0.07	0.05	0	0	0	2	0	1	1	1	1	0	0	NAD7	NADH dehydrogenase subunit 7 [Nicotiana tabacum]	Metabolism;Metabolism	Global and overview maps;Energy metabolism	ko01100//Metabolic pathways;ko00190//Oxidative phosphorylation	K03935;K03935	GO:0044455//mitochondrial membrane part	GO:0000166//nucleotide binding;GO:0043169//cation binding;GO:0048037//cofactor binding;GO:0050136//NADH dehydrogenase (quinone) activity;GO:0051536//iron-sulfur cluster binding	GO:0022904//respiratory electron transport chain
Solyc00g500185.1	0	0	0	0	0	0	0	0.07	0	0	0	0	0	0	0	0	1	0	NAD7	PREDICTED: NADH dehydrogenase [ubiquinone] iron-sulfur protein 2-like [Nicotiana tabacum]	Metabolism;Metabolism	Global and overview maps;Energy metabolism	ko01100//Metabolic pathways;ko00190//Oxidative phosphorylation	K03935;K03935	GO:0044455//mitochondrial membrane part	GO:0000166//nucleotide binding;GO:0043169//cation binding;GO:0048037//cofactor binding;GO:0050136//NADH dehydrogenase (quinone) activity;GO:0051536//iron-sulfur cluster binding	GO:0006139//nucleobase-containing compound metabolic process;GO:0022904//respiratory electron transport chain
Solyc00g500186.1	0.22	0.1	0.2	0.01	0	0.21	0.06	0.12	0.25	5.45	3.42	5.71	0.36	0	4.53	1.64	3.38	7.6	COX1	cytochrome oxidase subunit I, partial (mitochondrion) [Solanum lycopersicum]	Metabolism;Metabolism	Global and overview maps;Energy metabolism	ko01100//Metabolic pathways;ko00190//Oxidative phosphorylation	K02256;K02256	GO:0019866//organelle inner membrane;GO:0031224//intrinsic component of membrane;GO:0044455//mitochondrial membrane part	GO:0003824//catalytic activity;GO:0009055//electron carrier activity;GO:0046906//tetrapyrrole binding;GO:0046914//transition metal ion binding	GO:0015992//proton transport;GO:0022904//respiratory electron transport chain
Solyc00g500187.1	0	0	0	0.09	0	0	0	0	0	0	0	0	1.5	0	0	0	0	0	ND4	PREDICTED: NADH-ubiquinone oxidoreductase chain 4-like [Nicotiana tabacum]	Metabolism;Metabolism	Global and overview maps;Energy metabolism	ko01100//Metabolic pathways;ko00190//Oxidative phosphorylation	K03881;K03881	GO:0019866//organelle inner membrane;GO:0031224//intrinsic component of membrane;GO:0044455//mitochondrial membrane part	GO:0050136//NADH dehydrogenase (quinone) activity	GO:0016070//RNA metabolic process;GO:0022904//respiratory electron transport chain
Solyc00g500188.1	0	0.03	0	0	0.15	0.09	0.14	0.1	0.19	0	0.33	0	0	1.33	0.67	1.33	1	2	ND4	NADH dehydrogenase subunit 4b (mitochondrion) (mitochondrion) [Brassica juncea var. tumida] [Brassica juncea]	Metabolism;Metabolism	Global and overview maps;Energy metabolism	ko01100//Metabolic pathways;ko00190//Oxidative phosphorylation	K03881;K03881	GO:0019866//organelle inner membrane;GO:0031224//intrinsic component of membrane;GO:0044455//mitochondrial membrane part	GO:0050136//NADH dehydrogenase (quinone) activity	GO:0016070//RNA metabolic process;GO:0022904//respiratory electron transport chain
Solyc00g500189.1	0	0	0	0	0.03	0.04	0.1	0	0.12	0	0	0	0	0.33	0.33	1	0	1.33	ND4	orf175 (mitochondrion) [Panax ginseng]	Metabolism;Metabolism	Global and overview maps;Energy metabolism	ko01100//Metabolic pathways;ko00190//Oxidative phosphorylation	K03881;K03881	GO:0019866//organelle inner membrane;GO:0031224//intrinsic component of membrane;GO:0044455//mitochondrial membrane part	GO:0050136//NADH dehydrogenase (quinone) activity	GO:0016070//RNA metabolic process;GO:0022904//respiratory electron transport chain
Solyc00g500190.1	0	0	0	0	0	0	0	0	0	0	0	0	0	0	0	0	0	0	TIC214	Ycf1 (chloroplast) [Solanum habrochaites]	-	-	-	-	GO:0009528//plastid inner membrane;GO:0031224//intrinsic component of membrane	-	GO:0008104//protein localization;GO:0051234//establishment of localization
Solyc00g500191.1	0	0	0	0	0	0	0.08	0	0	0	0	0	0	0	0	2	0	0	TIC214	hypothetical chloroplast RF1 (chloroplast) [Solanum lycopersicum]	-	-	-	-	GO:0009528//plastid inner membrane;GO:0031224//intrinsic component of membrane	-	GO:0008104//protein localization;GO:0051234//establishment of localization
Solyc00g500192.1	0	0.02	0.02	0	0.04	0	0.01	0.02	0	0.08	0.69	0.6	0.02	1.1	0.03	0.16	0.53	0.09	ndhH	NADH-plastoquinone oxidoreductase subunit 7 (chloroplast) [Solanum lycopersicum]	Metabolism;Metabolism	Global and overview maps;Energy metabolism	ko01100//Metabolic pathways;ko00190//Oxidative phosphorylation	K05579;K05579	GO:0016020//membrane;GO:0044434//chloroplast part	GO:0000166//nucleotide binding;GO:0003954//NADH dehydrogenase activity;GO:0048037//cofactor binding	GO:0006091//generation of precursor metabolites and energy;GO:0044710//single-organism metabolic process;GO:0051234//establishment of localization
Solyc00g500193.1	0.06	0	0.18	0.03	0	0.12	0	0.15	0.13	1	0	3.67	0.5	0	1.89	0	3.01	2.85	ndhA	NADH-plastoquinone oxidoreductase subunit 1 (chloroplast) [Solanum lycopersicum]	Metabolism;Metabolism	Global and overview maps;Energy metabolism	ko01100//Metabolic pathways;ko00190//Oxidative phosphorylation	K05572;K05572	GO:0031224//intrinsic component of membrane;GO:0044434//chloroplast part	GO:0003954//NADH dehydrogenase activity;GO:0048037//cofactor binding	GO:0006091//generation of precursor metabolites and energy;GO:0044710//single-organism metabolic process
Solyc00g500194.1	0	0	0	0	0	0	0	0	0	0	0	0	0	0	0	0	0	0	ccsA	Ycf5, partial (chloroplast) [Triticum dicoccoides]	-	-	-	-	GO:0031224//intrinsic component of membrane;GO:0034357//photosynthetic membrane;GO:0044434//chloroplast part	GO:0046906//tetrapyrrole binding	GO:0043623//cellular protein complex assembly
Solyc00g500195.1	0.04	0.12	0.11	0.08	0.33	0.05	0.07	0.08	0.04	1	4	3	2	8	1	2	2	1	ndhF	NADH-plastoquinone oxidoreductase subunit 5 (chloroplast) [Solanum lycopersicum]	Metabolism;Metabolism	Global and overview maps;Energy metabolism	ko01100//Metabolic pathways;ko00190//Oxidative phosphorylation	K05577;K05577	GO:0031224//intrinsic component of membrane;GO:0044434//chloroplast part	GO:0048037//cofactor binding;GO:0050136//NADH dehydrogenase (quinone) activity	GO:0022904//respiratory electron transport chain;GO:0051234//establishment of localization
Solyc00g500196.1	0	0	0	0	0	0	0	0	0	0	0	0	0	0	0	0	0	0	TIC214	Ycf1 (chloroplast) [Solanum habrochaites]	-	-	-	-	GO:0009528//plastid inner membrane;GO:0031224//intrinsic component of membrane	-	GO:0008104//protein localization;GO:0051234//establishment of localization
Solyc00g500197.1	0	0	0	0	0	0	0	0	0	0	0	0	0	0	0	0	0	0	ycf15-A	Ycf15 (chloroplast) [Helwingia himalaica]	-	-	-	-	GO:0009536//plastid	-	-
Solyc00g500198.1	0	0.01	0.01	0.01	0.01	0.01	0.01	0.01	0	0.17	2.17	1	1.33	1.5	1.17	1.17	1.67	0.33	ycf2-A	Ycf2 (chloroplast) [Paeonia brownii]	-	-	-	-	GO:0009532//plastid stroma	GO:0032550//purine ribonucleoside binding	-
Solyc00g500199.1	0	0.17	0	0	0	0	0	0	0	0	2.17	0	0	0	0	0	0	0	ycf72-1	orf137 (chloroplast) [Pharus latifolius]	-	-	-	-	GO:0009536//plastid	-	-
Solyc00g500200.1	0.32	0.47	0.33	1.05	1.27	0.82	0.34	0.36	0.38	5.5	12	6.5	20.5	22.87	12.84	6.75	7	8	psbA	PsbA (chloroplast) [Euphorbia esula]	Metabolism;Metabolism	Global and overview maps;Energy metabolism	ko01100//Metabolic pathways;ko00195//Photosynthesis	K02703;K02703	GO:0009521//photosystem;GO:0009526//plastid envelope;GO:0031224//intrinsic component of membrane;GO:0031976//plastid thylakoid;GO:0044434//chloroplast part	GO:0009055//electron carrier activity;GO:0016491//oxidoreductase activity;GO:0046906//tetrapyrrole binding;GO:0046914//transition metal ion binding	GO:0006464//cellular protein modification process;GO:0006950//response to stress;GO:0009767//photosynthetic electron transport chain;GO:0032774//RNA biosynthetic process;GO:0043623//cellular protein complex assembly
Solyc00g500201.1	0.02	0.05	0.01	0.02	0.08	0.02	0.02	0.03	0.04	0.4	1.6	0.2	0.6	1.8	0.4	0.6	0.8	1	matK	maturase K (chloroplast) [Solanum dioicum]	-	-	-	-	GO:0009536//plastid	GO:0003676//nucleic acid binding	GO:0006396//RNA processing;GO:0006399//tRNA metabolic process
Solyc00g500202.1	0	0	0.05	0.14	0	0	0	0	0	0	0	0.25	0.75	0	0	0	0	0	psbK	photosystem II protein K [Atropa belladonna]	Metabolism;Metabolism	Global and overview maps;Energy metabolism	ko01100//Metabolic pathways;ko00195//Photosynthesis	K02712;K02712	GO:0009523//photosystem II;GO:0044434//chloroplast part	-	GO:0044237//cellular metabolic process
Solyc00g500203.1	0.14	0	0.04	0.16	0.21	0.3	0.26	0	0.27	3.47	0	1.02	4.5	5.56	6.75	7.34	0	8.16	atpA	ATP synthase CF1 alpha subunit [Solanum bulbocastanum]	Metabolism;Metabolism;Metabolism	Global and overview maps;Energy metabolism;Energy metabolism	ko01100//Metabolic pathways;ko00190//Oxidative phosphorylation;ko00195//Photosynthesis	K02111;K02111;K02111	GO:0033178//proton-transporting two-sector ATPase complex, catalytic domain;GO:0044434//chloroplast part	GO:0015078//hydrogen ion transmembrane transporter activity;GO:0019829//cation-transporting ATPase activity;GO:0032550//purine ribonucleoside binding	GO:0006754//ATP biosynthetic process;GO:0015988//energy coupled proton transmembrane transport, against electrochemical gradient
Solyc00g500204.1	0	0	0	0	0	0	0	0	0	0	0	0	0	0	0	0	0	0	rps2	ribosomal protein S2 [Nicotiana tabacum]	Metabolism;Metabolism;Metabolism	Global and overview maps;Energy metabolism;Energy metabolism	ko01100//Metabolic pathways;ko00190//Oxidative phosphorylation;ko00195//Photosynthesis	K02108;K02108;K02108	GO:0009536//plastid;GO:0044391//ribosomal subunit	-	GO:0010467//gene expression
Solyc00g500205.1	0	0	0	0	0	0	0	0	0	0	0.56	0	0	0	0	0	0	0	rpoC2	RNA polymerase beta' subunit (chloroplast) [Iochroma umbellatum]	Metabolism;Metabolism;Metabolism;Genetic Information Processing	Global and overview maps;Nucleotide metabolism;Nucleotide metabolism;Transcription	ko01100//Metabolic pathways;ko00230//Purine metabolism;ko00240//Pyrimidine metabolism;ko03020//RNA polymerase	K03046;K03046;K03046;K03046	GO:0009536//plastid	GO:0003676//nucleic acid binding;GO:0034062//RNA polymerase activity	GO:0034645//cellular macromolecule biosynthetic process
Solyc00g500206.1	0.12	0.17	0.1	0.27	0.17	0.3	0.21	0.14	0.17	4.67	9.33	4.33	11.67	6.67	10.33	9	6	8	psbC	PREDICTED: LOW QUALITY PROTEIN: photosystem II CP43 reaction center protein-like [Prunus mume]	Metabolism;Metabolism	Global and overview maps;Energy metabolism	ko01100//Metabolic pathways;ko00195//Photosynthesis	K02705;K02705	GO:0009521//photosystem;GO:0031224//intrinsic component of membrane;GO:0044434//chloroplast part	GO:0009055//electron carrier activity;GO:0043169//cation binding;GO:0046906//tetrapyrrole binding	GO:0006464//cellular protein modification process;GO:0009767//photosynthetic electron transport chain
Solyc00g500207.1	0	0.04	0	0	0	0	0	0	0	0	0.33	0	0	0	0	0	0	0	rps14	ribosomal protein S14 (chloroplast) [Scopolia parviflora]	Genetic Information Processing	Translation	ko03010//Ribosome	K02954	GO:0009536//plastid;GO:0030529//intracellular ribonucleoprotein complex	GO:0003723//RNA binding;GO:0005198//structural molecule activity	GO:0010467//gene expression
Solyc00g500208.1	0.09	0.08	0.06	0.23	0.15	0.15	0.11	0.04	0.04	3.33	4.33	2.67	9.33	5.67	5	4.67	1.67	1.67	psaB	photosystem I P700 apoprotein A2 [Solanum bulbocastanum]	Metabolism;Metabolism	Global and overview maps;Energy metabolism	ko01100//Metabolic pathways;ko00195//Photosynthesis	K02690;K02690	GO:0009521//photosystem;GO:0031224//intrinsic component of membrane;GO:0044434//chloroplast part	GO:0003824//catalytic activity;GO:0046872//metal ion binding;GO:0046906//tetrapyrrole binding;GO:0051536//iron-sulfur cluster binding	GO:0006464//cellular protein modification process;GO:0044710//single-organism metabolic process
Solyc00g500209.1	0.11	0.15	0.15	0.09	0.06	0.12	0	0	0	3.5	7	5.5	3.13	2	3.5	0	0	0	psaA	photosystem I P700 apoprotein A1 [Solanum bulbocastanum]	Metabolism;Metabolism	Global and overview maps;Energy metabolism	ko01100//Metabolic pathways;ko00195//Photosynthesis	K02689;K02689	GO:0009521//photosystem;GO:0031224//intrinsic component of membrane;GO:0044434//chloroplast part	GO:0003824//catalytic activity;GO:0046872//metal ion binding;GO:0046906//tetrapyrrole binding;GO:0051536//iron-sulfur cluster binding	GO:0006464//cellular protein modification process;GO:0044710//single-organism metabolic process
Solyc00g500210.1	0	0	0	0	0	0	0	0	0	0	0	0	0	0	0	0	0	0	ycf3	hypothetical chloroplast RF34 (chloroplast) [Larrea tridentata]	-	-	-	-	GO:0034357//photosynthetic membrane;GO:0044434//chloroplast part	-	GO:0044237//cellular metabolic process
Solyc00g500211.1	0	0	0	0	0	0	0	0	0	0	0	0	0	0	0	0	0	0	ycf3	ycf3, partial (chloroplast) [Brassica napus]	-	-	-	-	GO:0009526//plastid envelope;GO:0034357//photosynthetic membrane;GO:0044434//chloroplast part	-	GO:0044237//cellular metabolic process
Solyc00g500212.1	0.07	0.1	0.26	0.33	0.07	0.17	0.19	0.08	0.06	1	2	4	5	1	2	3	1.26	1	-	-	-	-	-	-	-	-	-
Solyc00g500213.1	0	0	0	0	0	0	0	0	0	0	0	0	0	0	0	0	0	0	GH3.5	PREDICTED: jasmonic acid-amido synthetase JAR1-like [Solanum lycopersicum]	Environmental Information Processing	Signal transduction	ko04075//Plant hormone signal transduction	K14506	-	GO:0003824//catalytic activity;GO:0005515//protein binding	GO:0002218//activation of innate immune response;GO:0009411//response to UV;GO:0009636//response to toxic substance;GO:0009639//response to red or far red light
Solyc00g500214.1	0	0	0	0	0	0	0	0	0	0	0	0	0	0	0	0	0	0	JAR1	PREDICTED: jasmonic acid-amido synthetase JAR1-like [Solanum pennellii]	Environmental Information Processing	Signal transduction	ko04075//Plant hormone signal transduction	K14506	GO:0043231//intracellular membrane-bounded organelle	GO:0005515//protein binding;GO:0016779//nucleotidyltransferase activity;GO:0016881//acid-amino acid ligase activity;GO:0032550//purine ribonucleoside binding	GO:0000302//response to reactive oxygen species;GO:0001101//response to acid chemical;GO:0002218//activation of innate immune response;GO:0007602//phototransduction;GO:0009411//response to UV;GO:0009611//response to wounding;GO:0009636//response to toxic substance;GO:0009639//response to red or far red light;GO:0009733//response to auxin;GO:0009814//defense response, incompatible interaction;GO:0…
Solyc00g500215.1	0	0	0	0	0	0	0	0	0	0	0	0	0	0	0	0	0	0	--	PREDICTED: uncharacterized protein LOC107060384 [Solanum tuberosum]	-	-	-	-	-	-	-
Solyc00g500216.1	0	0	0	0	0	0	0	0	0	0	0	0	0	0	0	0	0	0	GH3.5	PREDICTED: jasmonic acid-amido synthetase JAR1-like [Solanum lycopersicum]	Environmental Information Processing	Signal transduction	ko04075//Plant hormone signal transduction	K14506	GO:0043231//intracellular membrane-bounded organelle	GO:0005515//protein binding;GO:0016779//nucleotidyltransferase activity;GO:0016881//acid-amino acid ligase activity;GO:0032550//purine ribonucleoside binding	GO:0000302//response to reactive oxygen species;GO:0001101//response to acid chemical;GO:0002218//activation of innate immune response;GO:0007602//phototransduction;GO:0009411//response to UV;GO:0009611//response to wounding;GO:0009636//response to toxic substance;GO:0009639//response to red or far red light;GO:0009733//response to auxin;GO:0009814//defense response, incompatible interaction;GO:0…
Solyc00g500217.1	0	0	0	0	0	0	0	0	0	0	0	0	0	0	0	0	0	0	AtMg00810	PREDICTED: uncharacterized mitochondrial protein AtMg00810-like [Solanum pennellii]	-	-	-	-	-	-	-
Solyc00g500218.1	0	0	0	0	0	0	0	0	0	0	0	0	0	0	0	0	0	0	GH3.5	PREDICTED: jasmonic acid-amido synthetase JAR1-like [Solanum lycopersicum]	Environmental Information Processing	Signal transduction	ko04075//Plant hormone signal transduction	K14506	GO:0043231//intracellular membrane-bounded organelle	GO:0005515//protein binding;GO:0016779//nucleotidyltransferase activity;GO:0016881//acid-amino acid ligase activity;GO:0032550//purine ribonucleoside binding	GO:0000302//response to reactive oxygen species;GO:0001101//response to acid chemical;GO:0002218//activation of innate immune response;GO:0007602//phototransduction;GO:0009411//response to UV;GO:0009611//response to wounding;GO:0009636//response to toxic substance;GO:0009639//response to red or far red light;GO:0009733//response to auxin;GO:0009814//defense response, incompatible interaction;GO:0…
Solyc00g500219.1	0.15	0	0.06	0	0.07	0.32	0	0	0	2	0	1	0	0.97	4	0	0	0	--	PREDICTED: B3 domain-containing transcription factor VRN1-like isoform X2 [Solanum lycopersicum]	-	-	-	-	-	-	-
Solyc00g500220.1	0	0	0	0	0	0	0	0	0	0	0	0	0	0	0	0	0	0	--	PREDICTED: B3 domain-containing transcription factor VRN1-like isoform X2 [Solanum lycopersicum]	-	-	-	-	-	-	-
Solyc00g500221.1	0.22	0.1	0.19	0.26	0	0.16	0	0	0	3	2	3	4	0	2	0	0	0	--	PREDICTED: B3 domain-containing transcription factor VRN1-like isoform X2 [Solanum lycopersicum]	-	-	-	-	-	-	-
Solyc00g500222.1	0.13	0.27	0.23	0.47	0	0.02	0	0	0	1	3	2	4	0	0.14	0	0	0	--	PREDICTED: B3 domain-containing transcription factor VRN1-like isoform X1 [Solanum lycopersicum]	-	-	-	-	-	-	-
Solyc00g500223.1	0	0	0	0	0	0	0	0	0	0	0	0	0	0	0	0	0	0	AtMg00810	PREDICTED: uncharacterized mitochondrial protein AtMg00810-like [Solanum pennellii]	-	-	-	-	-	-	-
Solyc00g500224.1	0	0.06	0	0	0	0	0	0	0	0	2.65	0	0	0	0	0	0	0	CCMFC	cytochrome C biogenesis protein CcmFC protein [Medicago truncatula]	-	-	-	-	GO:0043231//intracellular membrane-bounded organelle	-	GO:0017004//cytochrome complex assembly
Solyc00g500225.1	0	0	0	0	0	0	0	0	0	0	0	0	0	0	0	0	0	0	ND3	NADH dehydrogenase subunit 3 (mitochondrion) [Ellisia nyctelea]	Metabolism;Metabolism	Global and overview maps;Energy metabolism	ko01100//Metabolic pathways;ko00190//Oxidative phosphorylation	K03880;K03880	GO:0031224//intrinsic component of membrane;GO:0044455//mitochondrial membrane part	GO:0050136//NADH dehydrogenase (quinone) activity	GO:0022904//respiratory electron transport chain;GO:0051234//establishment of localization
Solyc00g500226.1	0	0	0	0	0	0	0	0	0	0	0	0	0	0	0	0	0	0	AtMg01010	PREDICTED: uncharacterized mitochondrial protein AtMg01010 [Solanum tuberosum]	-	-	-	-	GO:0043231//intracellular membrane-bounded organelle	-	-
Solyc00g500227.1	0.1	0	0.06	0	0	0	0	0	0	3	0	2.09	0	0	0	0	0	0	AtMg01110	PREDICTED: uncharacterized mitochondrial protein AtMg01110-like [Solanum tuberosum]	-	-	-	-	-	-	-
Solyc00g500228.1	0.63	0.3	0.34	0.59	0.35	0.44	0.41	0.74	0.45	19	13.31	11.86	20	11	12	14.05	25.21	16.73	RPL2	ribosomal protein L2 [Nicotiana tabacum]	-	-	-	-	GO:0000315//organellar large ribosomal subunit;GO:0009536//plastid	GO:0003723//RNA binding;GO:0003824//catalytic activity;GO:0005198//structural molecule activity	GO:0010467//gene expression
Solyc00g500229.1	0	0	0	0	0	0	0	0	0	0	0	0	0	0	0	0	0	0	--	-	-	-	-	-	-	-	-
Solyc00g500230.1	0	0	0	0	0	0	0	0	0	0	0	0	0	0	0	0	0	0	--	-	-	-	-	-	-	-	-
Solyc00g500231.1	0	0	0	0	0	0	0	0	0	0	0	0	0	0	0	0	0	0	--	-	-	-	-	-	-	-	-
Solyc00g500232.1	0	0	0	0	0	0	0	0	0	0	0	0	0	0	0	0	0	0	--	-	-	-	-	-	-	-	-
Solyc00g500233.1	0	0	0	0	0	0	0	0	0	0	0	0	0	0	0	0	0	0	--	-	-	-	-	-	-	-	-
Solyc00g500234.1	0	0	0	0	0	0	0	0.17	0.16	0	0	0	0	0	0	0	2	2	--	-	-	-	-	-	-	-	-
Solyc00g500235.1	0	0	0	0	0	0	0	0	0	0	0	0	0	0	0	0	0	0	--	-	-	-	-	-	-	-	-
Solyc00g500236.1	0.78	0.72	0.66	0.24	0.1	0.32	0.15	0.35	0.21	27.54	37.33	26.53	9.61	3.58	10	6	14.06	9	ORF	PREDICTED: uncharacterized protein LOC104645308 [Solanum lycopersicum]	-	-	-	-	-	-	-
Solyc00g500237.1	0	0	0	0	0	0	0	0	0	0	0	0	0	0	0	0	0	0	YMF16	transport membrane protein (mitochondrion) [Hyoscyamus niger]	-	-	-	-	GO:0031224//intrinsic component of membrane;GO:0043231//intracellular membrane-bounded organelle	-	-
Solyc00g500238.1	0	0	0	0	0	0	0	0	0	0	0	0	0	0	0	0	0	0	--	-	-	-	-	-	-	-	-
Solyc00g500239.1	0	0	0	0	0	0	0	0.08	0	0	0	0	0	0	0	0	1	0	ycf2-A	hypothetical chloroplast RF21 (chloroplast) [Iochroma cardenasianum]	-	-	-	-	GO:0009532//plastid stroma	GO:0032550//purine ribonucleoside binding	-
Solyc00g500240.1	0	0	0	0	0.03	0.04	0	0.03	0	0	0	0	0	0.5	0.5	0	0.6	0	MT-CYB	apocytochrome b (mitochondrion) [Capsicum annuum]	Metabolism;Metabolism	Global and overview maps;Energy metabolism	ko01100//Metabolic pathways;ko00190//Oxidative phosphorylation	K00412;K00412	GO:0019866//organelle inner membrane;GO:0031224//intrinsic component of membrane;GO:0043231//intracellular membrane-bounded organelle	GO:0003824//catalytic activity;GO:0043169//cation binding	GO:0022900//electron transport chain;GO:0044260//cellular macromolecule metabolic process;GO:0090304//nucleic acid metabolic process
Solyc00g500241.1	0	0.01	0.03	0	0.03	0	0	0	0.03	0	0.23	1	0	1	0	0	0	1	CCMFC	cytochrome C biogenesis protein CcmFC protein [Medicago truncatula]	-	-	-	-	GO:0043231//intracellular membrane-bounded organelle	-	GO:0017004//cytochrome complex assembly
Solyc00g500242.1	0	0	0	0	0	0	0	0	0	0	0	0	0	0	0	0	0	0	cycZ	cytochrome c maturation protein CcmC [Nicotiana tabacum]	-	-	-	-	GO:0016020//membrane;GO:0043231//intracellular membrane-bounded organelle	GO:0046906//tetrapyrrole binding;GO:0051184//cofactor transporter activity	GO:0043623//cellular protein complex assembly;GO:0051181//cofactor transport
Solyc00g500243.1	0.39	0.39	0.46	0.47	0.38	0.78	0.46	0.39	0.89	9	13	12	12	9	16	12	10	25	-	-	-	-	-	-	-	-	-
Solyc00g500244.1	0	0	0	0	0	0	0	0	0	0	0	0	0	0	0	0	0	0	COX2	cytochrome c oxidase subunit 2 (mitochondrion) [Nicotiana tabacum/Hyoscyamus niger cybrid]	Metabolism;Metabolism	Global and overview maps;Energy metabolism	ko01100//Metabolic pathways;ko00190//Oxidative phosphorylation	K02261;K02261	GO:0019866//organelle inner membrane;GO:0031224//intrinsic component of membrane;GO:0044455//mitochondrial membrane part	GO:0003824//catalytic activity;GO:0009055//electron carrier activity;GO:0046914//transition metal ion binding	GO:0015992//proton transport;GO:0016070//RNA metabolic process;GO:0022904//respiratory electron transport chain
Solyc00g500245.1	0	0	0	0	0	0	0	0	0	0	0	0	0	0	0	0	0	0	YRPS3	ribosomal protein S3, partial (mitochondrion) [Solanum lycopersicum]	Genetic Information Processing	Translation	ko03010//Ribosome	K02982	GO:0009536//plastid;GO:0044391//ribosomal subunit	GO:0003723//RNA binding;GO:0005198//structural molecule activity	GO:0010467//gene expression
Solyc00g500246.1	0	0	0	0	0	0	0	0	0	0	0	0	0	0	0	0	0	0	--	-	-	-	-	-	-	-	-
Solyc00g500247.1	0	0	0	0	0	0	0	0	0	0	0	0	0	0	0	0	0	0	AHL10	PREDICTED: AT-hook motif nuclear-localized protein 10-like [Solanum pennellii]	-	-	-	-	-	-	-
Solyc00g500248.1	0	0	0	0	0	0	0	0	0	0	0	0	0	0	0	0	0	0	AHL2	PREDICTED: AT-hook motif nuclear-localized protein 10-like [Solanum pennellii]	-	-	-	-	-	-	-
Solyc00g500249.1	0	0	0.02	0	0	0.19	0.02	0	0	0	0	0.66	0	0	5	0.74	0	0	CCMFN1	cytochrome c biogenesis FN (mitochondrion) [Hyoscyamus niger]	-	-	-	-	GO:0019866//organelle inner membrane;GO:0030529//intracellular ribonucleoprotein complex;GO:0043231//intracellular membrane-bounded organelle	GO:0005198//structural molecule activity;GO:0046906//tetrapyrrole binding;GO:0051184//cofactor transporter activity	GO:0010467//gene expression;GO:0043623//cellular protein complex assembly;GO:0051181//cofactor transport
Solyc00g500250.1	0.36	0.5	0.26	0.33	0.4	0.2	0.37	0.32	0.71	14.1	28.17	11.57	14.27	16	6.94	16.71	14.24	33.8	COX1	cytochrome oxidase subunit I, partial (mitochondrion) [Solanum lycopersicum]	Metabolism;Metabolism	Global and overview maps;Energy metabolism	ko01100//Metabolic pathways;ko00190//Oxidative phosphorylation	K02256;K02256	GO:0019866//organelle inner membrane;GO:0031224//intrinsic component of membrane;GO:0044455//mitochondrial membrane part	GO:0003824//catalytic activity;GO:0009055//electron carrier activity;GO:0046906//tetrapyrrole binding;GO:0046914//transition metal ion binding	GO:0015992//proton transport;GO:0022904//respiratory electron transport chain
Solyc00g500251.1	0	0	0	0.09	0	0	0	0	0	0	0	0	1.5	0	0	0	0	0	ND4	PREDICTED: NADH-ubiquinone oxidoreductase chain 4-like [Nicotiana tabacum]	Metabolism;Metabolism	Global and overview maps;Energy metabolism	ko01100//Metabolic pathways;ko00190//Oxidative phosphorylation	K03881;K03881	GO:0019866//organelle inner membrane;GO:0031224//intrinsic component of membrane;GO:0044455//mitochondrial membrane part	GO:0050136//NADH dehydrogenase (quinone) activity	GO:0016070//RNA metabolic process;GO:0022904//respiratory electron transport chain
Solyc00g500252.1	0	0.03	0	0	0.15	0.09	0.14	0.1	0.19	0	0.33	0	0	1.33	0.67	1.33	1	2	ND4	NADH dehydrogenase subunit 4b (mitochondrion) (mitochondrion) [Brassica juncea var. tumida] [Brassica juncea]	Metabolism;Metabolism	Global and overview maps;Energy metabolism	ko01100//Metabolic pathways;ko00190//Oxidative phosphorylation	K03881;K03881	GO:0019866//organelle inner membrane;GO:0031224//intrinsic component of membrane;GO:0044455//mitochondrial membrane part	GO:0050136//NADH dehydrogenase (quinone) activity	GO:0016070//RNA metabolic process;GO:0022904//respiratory electron transport chain
Solyc00g500253.1	0	0	0	0	0.03	0.04	0.1	0	0.12	0	0	0	0	0.33	0.33	1	0	1.33	ND4	orf175 (mitochondrion) [Panax ginseng]	Metabolism;Metabolism	Global and overview maps;Energy metabolism	ko01100//Metabolic pathways;ko00190//Oxidative phosphorylation	K03881;K03881	GO:0019866//organelle inner membrane;GO:0031224//intrinsic component of membrane;GO:0044455//mitochondrial membrane part	GO:0050136//NADH dehydrogenase (quinone) activity	GO:0016070//RNA metabolic process;GO:0022904//respiratory electron transport chain
Solyc00g500254.1	0	0	0	0	0	0	0	0	0	0	0	0	0	0	0	0	0	0	rpl20	ribosomal protein L20 (chloroplast) [Dunalia obovata]	Genetic Information Processing	Translation	ko03010//Ribosome	K02887	GO:0009536//plastid;GO:0030529//intracellular ribonucleoprotein complex	GO:0003723//RNA binding;GO:0005198//structural molecule activity	GO:0010467//gene expression
Solyc00g500255.1	0.13	0	0	0	0	0	0	0	0	1	0	0	0	0	0	0	0	0	AtMg01110	PREDICTED: LOW QUALITY PROTEIN: uncharacterized mitochondrial protein AtMg01110-like [Solanum pennellii]	-	-	-	-	-	-	-
Solyc00g500256.1	0.15	0	0	0	0	0	0	0	0	2	0	0	0	0	0	0	0	0	ND5	NADH dehydrogenase subunit 5, partial (mitochondrion) [Caldesia oligococca]	Metabolism;Metabolism	Global and overview maps;Energy metabolism	ko01100//Metabolic pathways;ko00190//Oxidative phosphorylation	K03883;K03883	GO:0019866//organelle inner membrane;GO:0031224//intrinsic component of membrane;GO:0044455//mitochondrial membrane part	GO:0050136//NADH dehydrogenase (quinone) activity	GO:0022904//respiratory electron transport chain
Solyc00g500257.1	1.51	0.42	0.58	0.76	0.53	0.69	0.37	0.54	0.62	39.68	16.06	17.5	22.44	14.5	16.17	11.14	15.95	20.01	-	-	-	-	-	-	-	-	-
Solyc00g500258.1	0	0	0	0	0	0	0	0	0	0	0	0	0	0	0	0	0	0	CHN48	PREDICTED: endochitinase A-like, partial [Solanum lycopersicum]	Metabolism;Environmental Information Processing;Metabolism	Global and overview maps;Signal transduction;Carbohydrate metabolism	ko01100//Metabolic pathways;ko04016//MAPK signaling pathway - plant;ko00520//Amino sugar and nucleotide sugar metabolism	K20547;K20547;K20547	GO:0030312//external encapsulating structure;GO:0043231//intracellular membrane-bounded organelle	GO:0004553//hydrolase activity, hydrolyzing O-glycosyl compounds;GO:0097367//carbohydrate derivative binding	GO:0001906//cell killing;GO:0005976//polysaccharide metabolic process;GO:0006026//aminoglycan catabolic process;GO:0006950//response to stress;GO:0009620//response to fungus;GO:0044036//cell wall macromolecule metabolic process
Solyc00g500259.1	0	0	0	0	0	0	0	0	0	0	0	0	0	0	0	0	0	0	--	hypothetical protein NitaMp131 [Nicotiana tabacum]	-	-	-	-	-	-	-
Solyc00g500260.1	0.11	0.1	0.02	0.06	0	0	0.21	0.05	0.09	4.97	6.68	1	3.11	0	0	11.04	2.8	5	MT-CYB	apocytochrome b (mitochondrion) [Capsicum annuum]	Metabolism;Metabolism	Global and overview maps;Energy metabolism	ko01100//Metabolic pathways;ko00190//Oxidative phosphorylation	K00412;K00412	GO:0019866//organelle inner membrane;GO:0031224//intrinsic component of membrane;GO:0043231//intracellular membrane-bounded organelle	GO:0003824//catalytic activity;GO:0043169//cation binding	GO:0022900//electron transport chain
Solyc00g500261.1	0	0.08	0	0	0.11	0.25	0	0	0	0	1	0	0	1	2	0	0	0	ND3	NADH dehydrogenase subunit 3 (mitochondrion) [Capsicum annuum]	Metabolism;Metabolism	Global and overview maps;Energy metabolism	ko01100//Metabolic pathways;ko00190//Oxidative phosphorylation	K03880;K03880	GO:0031224//intrinsic component of membrane;GO:0044455//mitochondrial membrane part	GO:0050136//NADH dehydrogenase (quinone) activity	GO:0022904//respiratory electron transport chain;GO:0051234//establishment of localization
Solyc00g500262.1	0	0	0	0	0	0	0	0	0	0	0	0	0	0	0	0	0	0	AtMg01010	PREDICTED: uncharacterized mitochondrial protein AtMg01010 [Solanum tuberosum]	-	-	-	-	GO:0043231//intracellular membrane-bounded organelle	-	-
Solyc00g500263.1	0.29	0.47	0.24	0.26	0.47	0.57	0.58	0.35	0.15	9	20.85	8.23	9	15	15.69	20.33	12	5.64	AtMg01110	PREDICTED: uncharacterized mitochondrial protein AtMg01110-like [Solanum tuberosum]	-	-	-	-	-	-	-
Solyc00g500264.1	0	0	0	0	0	0	0	0	0	0	0	0	0	0	0	0	0	0	--	-	-	-	-	-	-	-	-
Solyc00g500265.1	0	0	0	0	0	0	0	0	0	0	0	0	0	0	0	0	0	0	--	-	-	-	-	-	-	-	-
Solyc00g500266.1	0	0	0	0	0	0	0	0	0	0	0	0	0	0	0	0	0	0	--	-	-	-	-	-	-	-	-
Solyc00g500267.1	0	0	0	0	0	0	0	0	0	0	0	0	0	0	0	0	0	0	--	-	-	-	-	-	-	-	-
Solyc00g500268.1	0.14	0.32	0.08	0.59	0.5	0.47	0.82	0.71	0.62	3	10	2	14	11	9	20	17	16	-	-	-	-	-	-	-	-	-
Solyc00g500269.1	0	0	0	0	0	0	0	0	0	0	0	0	0	0	0	0	0	0	--	-	-	-	-	-	-	-	-
Solyc00g500270.1	0	0	0	0	0	0	0	0	0	0	0	0	0	0	0	0	0	0	--	-	-	-	-	-	-	-	-
Solyc00g500271.1	0	0	0	0.04	0	0	0	0.02	0	0	0	0	0.7	0	0	0	0.35	0	ND5	NADH dehydrogenase subunit 5 (mitochondrion) [Capsicum annuum]	Metabolism;Metabolism	Global and overview maps;Energy metabolism	ko01100//Metabolic pathways;ko00190//Oxidative phosphorylation	K03883;K03883	GO:0019866//organelle inner membrane;GO:0031224//intrinsic component of membrane;GO:0044455//mitochondrial membrane part	GO:0050136//NADH dehydrogenase (quinone) activity	GO:0016070//RNA metabolic process;GO:0022904//respiratory electron transport chain
Solyc00g500272.1	0.04	0.2	0.07	0.07	0.08	0.05	0.04	0	0.14	0.33	2.33	0.67	0.67	0.67	0.33	0.33	0	1.33	AtMg01280	BAC19.7 [Solanum lycopersicum]	Metabolism;Metabolism	Global and overview maps;Energy metabolism	ko01100//Metabolic pathways;ko00190//Oxidative phosphorylation	K02261;K02261	GO:0016469//proton-transporting two-sector ATPase complex;GO:0043231//intracellular membrane-bounded organelle	GO:0003824//catalytic activity;GO:0015077//monovalent inorganic cation transmembrane transporter activity;GO:0046872//metal ion binding	GO:0015992//proton transport;GO:0044237//cellular metabolic process;GO:0044710//single-organism metabolic process;GO:0044763//single-organism cellular process
Solyc00g500273.1	0	0.12	0	0.48	0.17	0	0	0	0.29	0	1	0	3	1	0	0	0	2	RPS19	ribosomal protein S19 (mitochondrion) [Capsicum annuum]	Genetic Information Processing	Translation	ko03010//Ribosome	K02965	GO:0000314//organellar small ribosomal subunit;GO:0009526//plastid envelope;GO:0009532//plastid stroma	GO:0003723//RNA binding;GO:0004645//phosphorylase activity;GO:0005198//structural molecule activity	GO:0010467//gene expression;GO:0032774//RNA biosynthetic process
Solyc00g500274.1	0.07	0.07	0.09	0	0.05	0	0.09	0	0.11	2	3	3	0	1.5	0	3	0	4	YRPS3	ribosomal protein S3 (mitochondrion) [Hyoscyamus niger]	Genetic Information Processing	Translation	ko03010//Ribosome	K02982	GO:0009536//plastid;GO:0044391//ribosomal subunit	GO:0003723//RNA binding;GO:0005198//structural molecule activity	GO:0010467//gene expression
Solyc00g500275.1	0	0	0	0	0	0	0	0	0	0	0	0	0	0	0	0	0	0	COX2	cytochrome c oxidase subunit 2 (mitochondrion) [Nicotiana tabacum/Hyoscyamus niger cybrid]	Metabolism;Metabolism	Global and overview maps;Energy metabolism	ko01100//Metabolic pathways;ko00190//Oxidative phosphorylation	K02261;K02261	GO:0019866//organelle inner membrane;GO:0031224//intrinsic component of membrane;GO:0044455//mitochondrial membrane part	GO:0003824//catalytic activity;GO:0009055//electron carrier activity;GO:0046914//transition metal ion binding	GO:0015992//proton transport;GO:0016070//RNA metabolic process;GO:0022904//respiratory electron transport chain
Solyc00g500276.1	0	0	0	0	0	0	0	0	0	0	0	0	0	0	0	0	0	0	--	OR338 (mitochondrion) [Vicia faba]	Metabolism;Metabolism	Global and overview maps;Energy metabolism	ko01100//Metabolic pathways;ko00190//Oxidative phosphorylation	K02261;K02261	-	-	-
Solyc00g500277.1	0	0	0	0	0	0	0	0	0	0	0	0	0	0	0	0	0	0	cycZ	cytochrome c maturation protein CcmC [Nicotiana tabacum]	-	-	-	-	GO:0016020//membrane;GO:0043231//intracellular membrane-bounded organelle	GO:0046906//tetrapyrrole binding;GO:0051184//cofactor transporter activity	GO:0043623//cellular protein complex assembly;GO:0051181//cofactor transport
Solyc00g500278.1	0	0	0	0.02	0	0	0.02	0	0	0	0	0	0.6	0	0	0.84	0	0	TIC214	hypothetical chloroplast RF1 (chloroplast) [Solanum lycopersicum]	-	-	-	-	GO:0009528//plastid inner membrane;GO:0031224//intrinsic component of membrane	-	GO:0008104//protein localization;GO:0051234//establishment of localization
Solyc00g500279.1	0	0	0	0	0	0	0	0	0	0	0	0	0	0	0	0	0	0	TIC214	Ycf1 (chloroplast) [Solanum habrochaites]	-	-	-	-	GO:0009528//plastid inner membrane;GO:0031224//intrinsic component of membrane	-	GO:0008104//protein localization;GO:0051234//establishment of localization
Solyc00g500280.1	0	0	0	0	0	0	0	0	0	0	0.06	0	0	0	0	0	0	0	ndhH	NAD(P)H-quinone oxidoreductase subunit H [Morus notabilis]	Metabolism;Metabolism	Global and overview maps;Energy metabolism	ko01100//Metabolic pathways;ko00190//Oxidative phosphorylation	K05579;K05579	GO:0044434//chloroplast part	GO:0000166//nucleotide binding;GO:0003954//NADH dehydrogenase activity;GO:0048037//cofactor binding	GO:0006091//generation of precursor metabolites and energy;GO:0044710//single-organism metabolic process;GO:0051234//establishment of localization
Solyc00g500281.1	0	0	0	0	0	0	0	0	0	0	0	0	0	0	0	0	0	0	RE1	retrovirus-related pol polyprotein from transposon tnt 1-94 [Nicotiana attenuata]	-	-	-	-	GO:0043231//intracellular membrane-bounded organelle	-	-
Solyc00g500282.1	0	0	0	0	0	0	0	0	0	0	0	0	0	0	0	0	0	0	--	-	-	-	-	-	-	-	-
Solyc00g500283.1	0	0	0	0	0	0	0	0	0	0	0	0	0	0	0	0	0	0	--	-	-	-	-	-	-	-	-
Solyc00g500284.1	0	0	0	0	0	0	0	0	0	0	0	0	0	0	0	0	0	0	JAR1	PREDICTED: jasmonic acid-amido synthetase JAR1-like, partial [Solanum lycopersicum]	Environmental Information Processing	Signal transduction	ko04075//Plant hormone signal transduction	K14506	GO:0043231//intracellular membrane-bounded organelle	GO:0005515//protein binding;GO:0016779//nucleotidyltransferase activity;GO:0016881//acid-amino acid ligase activity	GO:0000302//response to reactive oxygen species;GO:0001101//response to acid chemical;GO:0002218//activation of innate immune response;GO:0007602//phototransduction;GO:0009411//response to UV;GO:0009611//response to wounding;GO:0009636//response to toxic substance;GO:0009639//response to red or far red light;GO:0009733//response to auxin;GO:0009814//defense response, incompatible interaction;GO:0…
Solyc00g500285.1	0	0	0	0	0	0	0	0	0	0	0	0	0	0	0	0	0	0	GH3.5	PREDICTED: jasmonic acid-amido synthetase JAR1-like [Solanum lycopersicum]	Environmental Information Processing	Signal transduction	ko04075//Plant hormone signal transduction	K14506	-	-	GO:0009416//response to light stimulus;GO:0042221//response to chemical;GO:0045087//innate immune response;GO:0048583//regulation of response to stimulus
Solyc00g500286.1	0	0	0	0	0	0	0	0	0	0	0	0	0	0	0	0	0	0	JAR1	PREDICTED: jasmonic acid-amido synthetase JAR1-like [Solanum lycopersicum]	Environmental Information Processing	Signal transduction	ko04075//Plant hormone signal transduction	K14506	GO:0043231//intracellular membrane-bounded organelle	GO:0005515//protein binding;GO:0016779//nucleotidyltransferase activity;GO:0016881//acid-amino acid ligase activity;GO:0032550//purine ribonucleoside binding	GO:0000302//response to reactive oxygen species;GO:0001101//response to acid chemical;GO:0002218//activation of innate immune response;GO:0007602//phototransduction;GO:0009411//response to UV;GO:0009611//response to wounding;GO:0009636//response to toxic substance;GO:0009639//response to red or far red light;GO:0009733//response to auxin;GO:0009814//defense response, incompatible interaction;GO:0…
Solyc00g500287.1	0	0	0	0	0	0	0	0	0	0	0	0	0	0	0	0	0	0	GH3.5	PREDICTED: jasmonic acid-amido synthetase JAR1-like [Solanum lycopersicum]	Environmental Information Processing	Signal transduction	ko04075//Plant hormone signal transduction	K14506	-	GO:0003824//catalytic activity;GO:0005515//protein binding	GO:0002218//activation of innate immune response;GO:0009411//response to UV;GO:0009636//response to toxic substance;GO:0009639//response to red or far red light;GO:0009725//response to hormone
Solyc00g500288.1	0	0	0	0	0	0	0	0	0	0	0	0	0	0	0	0	0	0	--	-	-	-	-	-	-	-	-
Solyc00g500289.1	0	0	0	0	0	0	0	0	0	0	0	0	0	0	0	0	0	0	--	-	-	-	-	-	-	-	-
Solyc00g500290.1	0.02	0.03	0.07	0.03	0.14	0.04	0.01	0.06	0.03	2	4.32	9	3	16	4	1	7	4	rpoC2	RNA polymerase beta' subunit (chloroplast) [Solanum lycopersicum]	Metabolism;Metabolism;Metabolism;Genetic Information Processing	Global and overview maps;Nucleotide metabolism;Nucleotide metabolism;Transcription	ko01100//Metabolic pathways;ko00230//Purine metabolism;ko00240//Pyrimidine metabolism;ko03020//RNA polymerase	K03046;K03046;K03046;K03046	GO:0009536//plastid	GO:0003676//nucleic acid binding;GO:0034062//RNA polymerase activity	GO:0034645//cellular macromolecule biosynthetic process
Solyc00g500291.1	0	0	0	0	0	0	0	0	0	0	0	0	0	0	0	0	0	0	rps2	ribosomal protein S2 [Nicotiana tabacum]	Metabolism;Metabolism;Metabolism	Global and overview maps;Energy metabolism;Energy metabolism	ko01100//Metabolic pathways;ko00190//Oxidative phosphorylation;ko00195//Photosynthesis	K02108;K02108;K02108	GO:0009536//plastid;GO:0044391//ribosomal subunit	-	GO:0010467//gene expression
Solyc00g500292.1	0.14	0	0.04	0.16	0.21	0.3	0.26	0	0.27	3.47	0	1.02	4.5	5.56	6.75	7.34	0	8.16	atpA	ATP synthase CF1 alpha subunit [Solanum bulbocastanum]	Metabolism;Metabolism;Metabolism	Global and overview maps;Energy metabolism;Energy metabolism	ko01100//Metabolic pathways;ko00190//Oxidative phosphorylation;ko00195//Photosynthesis	K02111;K02111;K02111	GO:0033178//proton-transporting two-sector ATPase complex, catalytic domain;GO:0044434//chloroplast part	GO:0015078//hydrogen ion transmembrane transporter activity;GO:0019829//cation-transporting ATPase activity;GO:0032550//purine ribonucleoside binding	GO:0006754//ATP biosynthetic process;GO:0015988//energy coupled proton transmembrane transport, against electrochemical gradient
Solyc00g500293.1	0	0	0	0	0	0	0	0	0	0	0	0	0	0	0	0	0	0	psbK	photosystem II protein K [Atropa belladonna]	Metabolism;Metabolism	Global and overview maps;Energy metabolism	ko01100//Metabolic pathways;ko00195//Photosynthesis	K02712;K02712	GO:0009523//photosystem II;GO:0031224//intrinsic component of membrane;GO:0044434//chloroplast part	-	GO:0044237//cellular metabolic process
Solyc00g500294.1	0	0.03	0	0	0	0	0	0	0	0	1	0	0	0	0	0	0	0	--	-	-	-	-	-	-	-	-
Solyc00g500295.1	0.02	0.05	0.01	0.02	0.08	0.02	0.02	0.03	0.04	0.4	1.6	0.2	0.6	1.8	0.4	0.6	0.8	1	matK	maturase K (chloroplast) [Solanum dioicum]	-	-	-	-	GO:0009536//plastid	GO:0003676//nucleic acid binding	GO:0006396//RNA processing;GO:0006399//tRNA metabolic process
Solyc00g500296.1	0.32	0.47	0.33	1.05	1.27	0.82	0.34	0.36	0.38	5.5	12	6.5	20.5	22.87	12.84	6.75	7	8	psbA	PsbA (chloroplast) [Euphorbia esula]	Metabolism;Metabolism	Global and overview maps;Energy metabolism	ko01100//Metabolic pathways;ko00195//Photosynthesis	K02703;K02703	GO:0009521//photosystem;GO:0009526//plastid envelope;GO:0031224//intrinsic component of membrane;GO:0031976//plastid thylakoid;GO:0044434//chloroplast part	GO:0009055//electron carrier activity;GO:0016491//oxidoreductase activity;GO:0046906//tetrapyrrole binding;GO:0046914//transition metal ion binding	GO:0006464//cellular protein modification process;GO:0006950//response to stress;GO:0009767//photosynthetic electron transport chain;GO:0032774//RNA biosynthetic process;GO:0043623//cellular protein complex assembly
Solyc00g500297.1	0.12	0.22	0.32	0.41	0.25	0	0.44	0.92	0.99	0.88	2.22	2.61	3.24	1.82	0.02	3.51	7.31	8.52	rpl2-A	ribosomal protein L2 (chloroplast) [Iochroma calycinum]	Genetic Information Processing	Translation	ko03010//Ribosome	K02886	GO:0009536//plastid;GO:0044391//ribosomal subunit	GO:0003723//RNA binding;GO:0003824//catalytic activity;GO:0005198//structural molecule activity	GO:0010467//gene expression
Solyc00g500298.1	0.17	0.57	0.53	0.46	0.32	0.48	1	0.51	1.2	1.14	5.52	4.02	3.43	2.16	2.86	7.54	3.84	9.64	rpl2-B	ribosomal protein L2 (chloroplast) [Solanum lycopersicum]	Genetic Information Processing	Translation	ko03010//Ribosome	K02886	GO:0009536//plastid;GO:0044391//ribosomal subunit	GO:0003723//RNA binding;GO:0003824//catalytic activity;GO:0005198//structural molecule activity	GO:0010467//gene expression
Solyc00g500299.1	0	0	0	0	0	0	0	0.21	0	0	0	0	0	0	0	0	3.48	0	ndhB1	NAD(P)H-quinone oxidoreductase subunit 2 B [Morus notabilis]	Metabolism;Metabolism	Global and overview maps;Energy metabolism	ko01100//Metabolic pathways;ko00190//Oxidative phosphorylation	K05573;K05573	GO:0031224//intrinsic component of membrane;GO:0044434//chloroplast part	GO:0048037//cofactor binding;GO:0050136//NADH dehydrogenase (quinone) activity	GO:0022904//respiratory electron transport chain;GO:0051234//establishment of localization
Solyc00g500300.1	0	0	0	0	0	0	0	0	0	0	0	0	0	0	0	0	0	0	ycf15-A	Ycf15 (chloroplast) [Helwingia himalaica]	-	-	-	-	GO:0009536//plastid	-	-
Solyc00g500301.1	0	0	0	0	0	0	0	0	0	0	0	0	0	0	0	0	0	0	--	BnaC09g26910D [Brassica napus]	-	-	-	-	GO:0043231//intracellular membrane-bounded organelle	-	-
Solyc00g500302.1	0	0.6	0.61	0	0	0.69	0.46	0.08	0.36	0	10	8	0	0	7	6	1	5	AtMg00640	atp synthase protein mi25 [Nicotiana attenuata]	-	-	-	-	GO:0031224//intrinsic component of membrane;GO:0044455//mitochondrial membrane part;GO:0045263//proton-transporting ATP synthase complex, coupling factor F(o)	GO:0015077//monovalent inorganic cation transmembrane transporter activity;GO:0019829//cation-transporting ATPase activity;GO:0046914//transition metal ion binding	GO:0006754//ATP biosynthetic process;GO:0006818//hydrogen transport;GO:0016070//RNA metabolic process;GO:0022904//respiratory electron transport chain
Solyc00g500303.1	0.61	0.47	1.2	0.53	0.21	0.85	0.6	0.27	0.62	8	9	18	7.72	2.8	10	9	4	9.93	COX3	cytochrome oxidase subunit 3 (mitochondrion) [Capsicum annuum]	Metabolism;Metabolism	Global and overview maps;Energy metabolism	ko01100//Metabolic pathways;ko00190//Oxidative phosphorylation	K02262;K02262	GO:0019866//organelle inner membrane;GO:0031224//intrinsic component of membrane;GO:0044455//mitochondrial membrane part	GO:0009055//electron carrier activity;GO:0016491//oxidoreductase activity	GO:0015992//proton transport;GO:0022904//respiratory electron transport chain
Solyc00g500304.1	0	0	0	0	0	0	0	0	0	0	0	0	0	0	0	0	0	0	ycf2-A	hypothetical chloroplast RF21 (chloroplast) [Dunalia solanacea]	-	-	-	-	GO:0009532//plastid stroma	GO:0032550//purine ribonucleoside binding	-
Solyc00g500305.1	0	0	0	0	0	0	0	0	0	0	0	0	0	0	0	0	0	0	--	-	-	-	-	-	-	-	-
Solyc00g500306.1	0	0	0	0	0	0	0	0	0	0	0	0	0	0	0	0	0	0	--	-	-	-	-	-	-	-	-
Solyc00g500307.1	0	0	0	0	0	0	0	0	0	0	0	0	0	0	0	0	0	0	--	-	-	-	-	-	-	-	-
Solyc00g500308.1	0	0	0	0	0	0	0	0	0	0	0	0	0	0	0	0	0	0	--	-	-	-	-	-	-	-	-
Solyc00g500309.1	0	0	0	0	0	0	0	0	0	0	0	0	0	0	0	0	0	0	YRPS3	ribosomal protein S3 (mitochondrion) [Capsicum annuum]	Genetic Information Processing	Translation	ko03010//Ribosome	K02982	GO:0009536//plastid;GO:0044391//ribosomal subunit	GO:0003723//RNA binding;GO:0005198//structural molecule activity	GO:0010467//gene expression
Solyc00g500310.1	0	0	0	0	0	0	0	0	0	0	0	0	0	0	0	0	0	0	COX2	cytochrome c oxidase subunit 2 (mitochondrion) [Nicotiana tabacum/Hyoscyamus niger cybrid]	Metabolism;Metabolism	Global and overview maps;Energy metabolism	ko01100//Metabolic pathways;ko00190//Oxidative phosphorylation	K02261;K02261	GO:0019866//organelle inner membrane;GO:0031224//intrinsic component of membrane;GO:0044455//mitochondrial membrane part	GO:0003824//catalytic activity;GO:0009055//electron carrier activity;GO:0046914//transition metal ion binding	GO:0015992//proton transport;GO:0016070//RNA metabolic process;GO:0022904//respiratory electron transport chain
Solyc00g500311.1	0	0.06	0.03	0.03	0.09	0.17	0.03	0.24	0.07	0	3	1	1	3	5	1	9	3	-	-	-	-	-	-	-	-	-
Solyc00g500312.1	0	0	0	0.02	0	0	0	0	0	0	0	0	1	0	0	0	0	0	MT-CYB	apocytochrome b (mitochondrion) [Capsicum annuum]	Metabolism;Metabolism	Global and overview maps;Energy metabolism	ko01100//Metabolic pathways;ko00190//Oxidative phosphorylation	K00412;K00412	GO:0019866//organelle inner membrane;GO:0031224//intrinsic component of membrane;GO:0043231//intracellular membrane-bounded organelle	GO:0003824//catalytic activity;GO:0043169//cation binding	GO:0022900//electron transport chain
Solyc00g500313.1	0	0	0	0	0	0	0	0	0	0	0	0	0	0	0	0	0	0	--	-	-	-	-	-	-	-	-
Solyc00g500314.1	0	0	0	0	0	0	0	0	0	0	0	0	0	0	0	0	0	0	ND2	orf300 gene product (mitochondrion) [Beta vulgaris subsp. vulgaris] [Beta vulgaris]	Metabolism;Metabolism	Global and overview maps;Energy metabolism	ko01100//Metabolic pathways;ko00190//Oxidative phosphorylation	K03879;K03879	GO:0009536//plastid;GO:0019866//organelle inner membrane;GO:0031224//intrinsic component of membrane;GO:0044455//mitochondrial membrane part	GO:0050136//NADH dehydrogenase (quinone) activity	GO:0022904//respiratory electron transport chain
Solyc00g500315.1	0	0.16	0.2	0	0	0	0	0.41	0.29	0	2	2	0	0	0	0	4	3	ND2	nadh-ubiquinone oxidoreductase chain 2 [Nicotiana attenuata]	-	-	-	-	-	-	-
Solyc00g500316.1	0	0	0	0	0	0	0	0	0	0	0	0	0	0	0	0	0	0	ND2	PREDICTED: NADH-ubiquinone oxidoreductase chain 2 [Prunus mume]	Metabolism;Metabolism	Global and overview maps;Energy metabolism	ko01100//Metabolic pathways;ko00190//Oxidative phosphorylation	K03879;K03879	GO:0019866//organelle inner membrane;GO:0031224//intrinsic component of membrane;GO:0044455//mitochondrial membrane part	GO:0050136//NADH dehydrogenase (quinone) activity	GO:0022904//respiratory electron transport chain
Solyc00g500317.1	0	0	0	0.04	0	0	0	0.02	0	0	0	0	0.7	0	0	0	0.35	0	ND5	NADH dehydrogenase subunit 5 (mitochondrion) [Capsicum annuum]	Metabolism;Metabolism	Global and overview maps;Energy metabolism	ko01100//Metabolic pathways;ko00190//Oxidative phosphorylation	K03883;K03883	GO:0019866//organelle inner membrane;GO:0031224//intrinsic component of membrane;GO:0044455//mitochondrial membrane part	GO:0050136//NADH dehydrogenase (quinone) activity	GO:0016070//RNA metabolic process;GO:0022904//respiratory electron transport chain
Solyc00g500318.1	0.04	0.2	0.07	0.07	0.08	0.05	0.04	0	0.14	0.33	2.33	0.67	0.67	0.67	0.33	0.33	0	1.33	AtMg01280	BAC19.7 [Solanum lycopersicum]	Metabolism;Metabolism	Global and overview maps;Energy metabolism	ko01100//Metabolic pathways;ko00190//Oxidative phosphorylation	K02261;K02261	GO:0016469//proton-transporting two-sector ATPase complex;GO:0043231//intracellular membrane-bounded organelle	GO:0003824//catalytic activity;GO:0015077//monovalent inorganic cation transmembrane transporter activity;GO:0046872//metal ion binding	GO:0015992//proton transport;GO:0044237//cellular metabolic process;GO:0044710//single-organism metabolic process;GO:0044763//single-organism cellular process
Solyc00g500319.1	0	0	0	0	0	0	0	0	0	0	0	0	0	0	0	0	0	0	rpoC2	RNA polymerase beta' subunit (chloroplast) [Iochroma umbellatum]	Metabolism;Metabolism;Metabolism;Genetic Information Processing	Global and overview maps;Nucleotide metabolism;Nucleotide metabolism;Transcription	ko01100//Metabolic pathways;ko00230//Purine metabolism;ko00240//Pyrimidine metabolism;ko03020//RNA polymerase	K03046;K03046;K03046;K03046	GO:0009536//plastid	GO:0003676//nucleic acid binding;GO:0034062//RNA polymerase activity	GO:0034645//cellular macromolecule biosynthetic process
Solyc00g500320.1	0	0	0	0	0	0	0	0	0	0	0	0	0	0	0	0	0	0	rps2	ribosomal protein S2 [Nicotiana tabacum]	Metabolism;Metabolism;Metabolism	Global and overview maps;Energy metabolism;Energy metabolism	ko01100//Metabolic pathways;ko00190//Oxidative phosphorylation;ko00195//Photosynthesis	K02108;K02108;K02108	GO:0009536//plastid;GO:0044391//ribosomal subunit	-	GO:0010467//gene expression
Solyc00g500321.1	0	0	0	0	0	0	0	0	0	0	0	0	0	0	0	0	0	0	atpH	ATP synthase subunit b [Morus notabilis]	Metabolism;Metabolism;Metabolism	Global and overview maps;Energy metabolism;Energy metabolism	ko01100//Metabolic pathways;ko00190//Oxidative phosphorylation;ko00195//Photosynthesis	K02110;K02110;K02110	GO:0031224//intrinsic component of membrane;GO:0031976//plastid thylakoid;GO:0033177//proton-transporting two-sector ATPase complex, proton-transporting domain;GO:0044434//chloroplast part	GO:0003824//catalytic activity;GO:0005488//binding;GO:0015077//monovalent inorganic cation transmembrane transporter activity	GO:0006091//generation of precursor metabolites and energy;GO:0006754//ATP biosynthetic process;GO:0015988//energy coupled proton transmembrane transport, against electrochemical gradient;GO:0032774//RNA biosynthetic process;GO:0043623//cellular protein complex assembly
Solyc00g500322.1	0.36	0	1.05	0.64	1.96	0.67	0.63	0.32	0.68	3	0	10	6	17	5	6	3	7	atpF	ATP synthase CF0 B subunit [Solanum bulbocastanum]	Metabolism;Metabolism;Metabolism	Global and overview maps;Energy metabolism;Energy metabolism	ko01100//Metabolic pathways;ko00190//Oxidative phosphorylation;ko00195//Photosynthesis	K02109;K02109;K02109	GO:0031224//intrinsic component of membrane;GO:0033177//proton-transporting two-sector ATPase complex, proton-transporting domain;GO:0044434//chloroplast part	GO:0015077//monovalent inorganic cation transmembrane transporter activity;GO:0019829//cation-transporting ATPase activity;GO:0032550//purine ribonucleoside binding	GO:0006754//ATP biosynthetic process;GO:0015992//proton transport
Solyc00g500323.1	0.13	0.46	0.34	0	0.2	0	0.27	0.4	0.27	3.45	17.83	10.36	0	5.39	0	8.32	12.17	8.82	atpA	ATP synthase CF1 alpha subunit [Solanum bulbocastanum]	Metabolism;Metabolism;Metabolism	Global and overview maps;Energy metabolism;Energy metabolism	ko01100//Metabolic pathways;ko00190//Oxidative phosphorylation;ko00195//Photosynthesis	K02111;K02111;K02111	GO:0033178//proton-transporting two-sector ATPase complex, catalytic domain;GO:0044434//chloroplast part	GO:0015078//hydrogen ion transmembrane transporter activity;GO:0019829//cation-transporting ATPase activity;GO:0032550//purine ribonucleoside binding	GO:0006754//ATP biosynthetic process;GO:0015988//energy coupled proton transmembrane transport, against electrochemical gradient
Solyc00g500324.1	0	0	0	0	0	0	0	0	0	0	0	0	0	0	0	0	0	0	TIC214	hypothetical chloroplast RF1 (chloroplast) [Solanum lycopersicum]	-	-	-	-	GO:0009528//plastid inner membrane;GO:0031224//intrinsic component of membrane	-	GO:0008104//protein localization;GO:0051234//establishment of localization
Solyc00g500325.1	0	0	0	0	0	0	0	0	0	0	0	0	0	0	0	0	0	0	--	BnaC09g26910D [Brassica napus]	-	-	-	-	GO:0043231//intracellular membrane-bounded organelle	-	-
Solyc00g500326.1	0	0	0	0	0	0	0	0	0	0	0	0	0	0	0	0	0	0	ycf15-A	Ycf15 (chloroplast) [Helwingia himalaica]	-	-	-	-	GO:0009536//plastid	-	-
Solyc00g500327.1	0	0.01	0.01	0.01	0.01	0.01	0.01	0.01	0	0.17	2.17	1	1.33	1.5	1.17	1.17	1.67	0.33	ycf2-A	Ycf2 (chloroplast) [Paeonia brownii]	-	-	-	-	GO:0009532//plastid stroma	GO:0032550//purine ribonucleoside binding	-
Solyc00g500328.1	0.96	0	0.28	0	0	0	0.19	0.09	1.06	6.65	0	2.2	0	0	0	1.53	0.69	9	ycf72-1	orf137 (chloroplast) [Pharus latifolius]	-	-	-	-	GO:0009536//plastid	-	-
Solyc00g500329.1	0.32	0.47	0.33	1.05	1.27	0.82	0.34	0.36	0.38	5.5	12	6.5	20.5	22.87	12.84	6.75	7	8	psbA	PsbA (chloroplast) [Euphorbia esula]	Metabolism;Metabolism	Global and overview maps;Energy metabolism	ko01100//Metabolic pathways;ko00195//Photosynthesis	K02703;K02703	GO:0009521//photosystem;GO:0009526//plastid envelope;GO:0031224//intrinsic component of membrane;GO:0031976//plastid thylakoid;GO:0044434//chloroplast part	GO:0009055//electron carrier activity;GO:0016491//oxidoreductase activity;GO:0046906//tetrapyrrole binding;GO:0046914//transition metal ion binding	GO:0006464//cellular protein modification process;GO:0006950//response to stress;GO:0009767//photosynthetic electron transport chain;GO:0032774//RNA biosynthetic process;GO:0043623//cellular protein complex assembly
Solyc00g500330.1	0.02	0.05	0.01	0.02	0.08	0.02	0.02	0.03	0.04	0.4	1.6	0.2	0.6	1.8	0.4	0.6	0.8	1	matK	maturase K (chloroplast) [Solanum dioicum]	-	-	-	-	GO:0009536//plastid	GO:0003676//nucleic acid binding	GO:0006396//RNA processing;GO:0006399//tRNA metabolic process
Solyc00g500331.1	0	0	0.05	0.14	0	0	0	0	0	0	0	0.25	0.75	0	0	0	0	0	psbK	photosystem II protein K [Atropa belladonna]	Metabolism;Metabolism	Global and overview maps;Energy metabolism	ko01100//Metabolic pathways;ko00195//Photosynthesis	K02712;K02712	GO:0009523//photosystem II;GO:0044434//chloroplast part	-	GO:0044237//cellular metabolic process
Solyc00g500332.1	0.4	0.73	0.58	0	0.3	0	0.64	0.76	0.6	10.68	28.17	17.56	0	8.38	0	19.32	22.83	19.53	atpA	ATP synthase CF1 alpha subunit [Solanum bulbocastanum]	Metabolism;Metabolism;Metabolism	Global and overview maps;Energy metabolism;Energy metabolism	ko01100//Metabolic pathways;ko00190//Oxidative phosphorylation;ko00195//Photosynthesis	K02111;K02111;K02111	GO:0033178//proton-transporting two-sector ATPase complex, catalytic domain;GO:0044434//chloroplast part	GO:0015078//hydrogen ion transmembrane transporter activity;GO:0019829//cation-transporting ATPase activity;GO:0032550//purine ribonucleoside binding	GO:0006754//ATP biosynthetic process;GO:0015988//energy coupled proton transmembrane transport, against electrochemical gradient
Solyc00g500333.1	0	0.17	0	0	0	0	0	0	0	0	2	0	0	0	0	0	0	0	atpF	ATP synthase CF0 B subunit [Solanum bulbocastanum]	Metabolism;Metabolism;Metabolism	Global and overview maps;Energy metabolism;Energy metabolism	ko01100//Metabolic pathways;ko00190//Oxidative phosphorylation;ko00195//Photosynthesis	K02109;K02109;K02109	GO:0031224//intrinsic component of membrane;GO:0033177//proton-transporting two-sector ATPase complex, proton-transporting domain;GO:0044434//chloroplast part	GO:0015077//monovalent inorganic cation transmembrane transporter activity;GO:0019829//cation-transporting ATPase activity;GO:0032550//purine ribonucleoside binding	GO:0006754//ATP biosynthetic process;GO:0015992//proton transport
Solyc00g500334.1	0	0	0	0	0	0	0	0	0	0	0	0	0	0	0	0	0	0	atpH	ATP synthase subunit b [Morus notabilis]	Metabolism;Metabolism;Metabolism	Global and overview maps;Energy metabolism;Energy metabolism	ko01100//Metabolic pathways;ko00190//Oxidative phosphorylation;ko00195//Photosynthesis	K02110;K02110;K02110	GO:0031224//intrinsic component of membrane;GO:0031976//plastid thylakoid;GO:0033177//proton-transporting two-sector ATPase complex, proton-transporting domain;GO:0044434//chloroplast part	GO:0003824//catalytic activity;GO:0005488//binding;GO:0015077//monovalent inorganic cation transmembrane transporter activity	GO:0006091//generation of precursor metabolites and energy;GO:0006754//ATP biosynthetic process;GO:0015988//energy coupled proton transmembrane transport, against electrochemical gradient;GO:0032774//RNA biosynthetic process;GO:0043623//cellular protein complex assembly
Solyc00g500335.1	0	0.12	0	0.08	0.34	0.59	0.23	0.23	0.14	0	2	0	1	4	6	3	3	2	atpI	AtpI, partial (chloroplast) [Garrya flavescens]	Metabolism;Metabolism;Metabolism	Global and overview maps;Energy metabolism;Energy metabolism	ko01100//Metabolic pathways;ko00190//Oxidative phosphorylation;ko00195//Photosynthesis	K02108;K02108;K02108	GO:0031224//intrinsic component of membrane;GO:0033177//proton-transporting two-sector ATPase complex, proton-transporting domain;GO:0044434//chloroplast part	GO:0015077//monovalent inorganic cation transmembrane transporter activity;GO:0019829//cation-transporting ATPase activity	GO:0006754//ATP biosynthetic process;GO:0006818//hydrogen transport
Solyc00g500336.1	0	0	0	0	0	0	0	0	0	0	0	0	0	0	0	0	0	0	--	PREDICTED: uncharacterized mitochondrial protein AtMg00810-like [Solanum tuberosum]	-	-	-	-	-	-	-
Solyc00g500337.1	0	0	0	0	0	0	0	0	0	0	0	0	0	0	0	0	0	0	--	PREDICTED: uncharacterized mitochondrial protein AtMg00810-like [Solanum tuberosum]	-	-	-	-	-	-	GO:0044237//cellular metabolic process
Solyc00g500338.1	0	0	0	0	0	0	0	0	0	0	0	0	0	0	0	0	0	0	--	PREDICTED: uncharacterized protein LOC107025718 [Solanum pennellii]	-	-	-	-	-	-	-
Solyc00g500339.1	0	0	0	0	0	0	0	0	0.09	0	0	0	0	0	0	0	0	2	--	PREDICTED: ATP synthase subunit 9, mitochondrial [Nicotiana tabacum]	-	-	-	-	-	-	-
Solyc00g500340.1	0	0	0	0	0	0	0	0	0	0	0	0	0	0	0	0	0	0	--	-	-	-	-	-	-	-	-
Solyc00g500341.1	0	0	0	0	0	0	0	0	0	0	0	0	0	0	0	0	0	0	--	-	-	-	-	-	-	-	-
Solyc00g500342.1	0	0	0	0	0	0.61	0	0	0.18	0	0	0	0	0	5	0	0	2	--	-	-	-	-	-	-	-	-
Solyc00g500343.1	0	0.38	0.42	0.12	0	0	0.24	0	0.15	0	4	3.51	1	0	0	2	0	1.32	AtMg00660	PREDICTED: uncharacterized mitochondrial protein AtMg00660-like [Solanum tuberosum]	-	-	-	-	-	-	-
Solyc00g500344.1	0	0	0	0	0	0	0	0	0	0	0	0	0	0	0	0	0	0	ycf68-1	Ycf68 protein (chloroplast) [Carnegiea gigantea]	-	-	-	-	GO:0009536//plastid	-	-
Solyc00g500345.1	0	0	0	0	0	0	0	0	0	0	0	0	0	0	0	0	0	0	ATPA	ATP synthase F1 subunit 1 [Nicotiana tabacum]	Metabolism;Metabolism	Global and overview maps;Energy metabolism	ko01100//Metabolic pathways;ko00190//Oxidative phosphorylation	K02132;K02132	GO:0009526//plastid envelope;GO:0019866//organelle inner membrane;GO:0030312//external encapsulating structure;GO:0033178//proton-transporting two-sector ATPase complex, catalytic domain;GO:0043232//intracellular non-membrane-bounded organelle;GO:0044455//mitochondrial membrane part	GO:0008187//poly-pyrimidine tract binding;GO:0015078//hydrogen ion transmembrane transporter activity;GO:0019829//cation-transporting ATPase activity;GO:0032550//purine ribonucleoside binding;GO:0046914//transition metal ion binding	GO:0006754//ATP biosynthetic process;GO:0006950//response to stress;GO:0009725//response to hormone;GO:0015988//energy coupled proton transmembrane transport, against electrochemical gradient
Solyc00g500346.1	0	0	0	0	0	0	0	0	0	0	0	0	0	0	0	0	0	0	YMF16	transport membrane protein (mitochondrion) [Hyoscyamus niger]	-	-	-	-	GO:0031224//intrinsic component of membrane;GO:0043231//intracellular membrane-bounded organelle	-	-
Solyc00g500347.1	0	0	0	0	0	0	0	0	0	0	0	0	0	0	0	0	0	0	CHN48	PREDICTED: endochitinase A-like, partial [Solanum lycopersicum]	Metabolism;Environmental Information Processing;Metabolism	Global and overview maps;Signal transduction;Carbohydrate metabolism	ko01100//Metabolic pathways;ko04016//MAPK signaling pathway - plant;ko00520//Amino sugar and nucleotide sugar metabolism	K20547;K20547;K20547	GO:0030312//external encapsulating structure;GO:0043231//intracellular membrane-bounded organelle	GO:0004553//hydrolase activity, hydrolyzing O-glycosyl compounds;GO:0097367//carbohydrate derivative binding	GO:0005976//polysaccharide metabolic process;GO:0006026//aminoglycan catabolic process;GO:0006950//response to stress;GO:0009620//response to fungus;GO:0044036//cell wall macromolecule metabolic process
Solyc00g500348.1	0	0	0.02	0	0	0.19	0.02	0	0	0	0	0.66	0	0	5	0.74	0	0	CCMFN1	cytochrome c biogenesis FN (mitochondrion) [Hyoscyamus niger]	-	-	-	-	GO:0019866//organelle inner membrane;GO:0030529//intracellular ribonucleoprotein complex;GO:0043231//intracellular membrane-bounded organelle	GO:0005198//structural molecule activity;GO:0046906//tetrapyrrole binding;GO:0051184//cofactor transporter activity	GO:0010467//gene expression;GO:0043623//cellular protein complex assembly;GO:0051181//cofactor transport
Solyc00g500349.1	0.22	0.1	0.2	0.01	0	0.21	0.06	0.12	0.25	5.45	3.42	5.71	0.36	0	4.53	1.64	3.38	7.6	COX1	cytochrome oxidase subunit I, partial (mitochondrion) [Solanum lycopersicum]	Metabolism;Metabolism	Global and overview maps;Energy metabolism	ko01100//Metabolic pathways;ko00190//Oxidative phosphorylation	K02256;K02256	GO:0019866//organelle inner membrane;GO:0031224//intrinsic component of membrane;GO:0044455//mitochondrial membrane part	GO:0003824//catalytic activity;GO:0009055//electron carrier activity;GO:0046906//tetrapyrrole binding;GO:0046914//transition metal ion binding	GO:0015992//proton transport;GO:0022904//respiratory electron transport chain
Solyc00g500350.1	0.1	0	0.06	0	0	0	0	0	0	3	0	2.09	0	0	0	0	0	0	AtMg01110	PREDICTED: uncharacterized mitochondrial protein AtMg01110-like [Solanum tuberosum]	-	-	-	-	-	-	-
Solyc00g500351.1	0.06	0.09	0.03	0.05	0	0.03	0	0.08	0	2.23	4.88	1.17	2.14	0	1.1	0	3.38	0	RPS13	PREDICTED: uncharacterized mitochondrial protein AtMg01010 [Solanum tuberosum]	Genetic Information Processing	Translation	ko03010//Ribosome	K02952	GO:0000314//organellar small ribosomal subunit;GO:0043231//intracellular membrane-bounded organelle	GO:0003723//RNA binding;GO:0005198//structural molecule activity;GO:0016843//amine-lyase activity	GO:0010467//gene expression
Solyc00g500352.1	0	0	0	0	0	0	0	0	0	0	0	0	0	0	0	0	0	0	--	PREDICTED: uncharacterized protein LOC101258044 isoform X2 [Solanum lycopersicum]	-	-	-	-	-	-	-
Solyc00g500353.1	9.4	10.25	10.67	63.3	64.91	66.33	90.73	89.86	88.76	366.47	581.48	474.41	2766.03	2622.78	2311.84	4048.27	3959.47	4222.96	PAL5	PREDICTED: phenylalanine ammonia-lyase [Solanum pennellii]	Metabolism;Metabolism;Metabolism;Metabolism	Global and overview maps;Global and overview maps;Biosynthesis of other secondary metabolites;Amino acid metabolism	ko01100//Metabolic pathways;ko01110//Biosynthesis of secondary metabolites;ko00940//Phenylpropanoid biosynthesis;ko00360//Phenylalanine metabolism	K10775;K10775;K10775;K10775	GO:0044424//intracellular part	GO:0016841//ammonia-lyase activity	GO:0006558//L-phenylalanine metabolic process;GO:0009699//phenylpropanoid biosynthetic process
Solyc00g500354.1	0	0	0	0	0	0	0	0	0	0	0	0	0	0	0	0	0	0	RE1	PREDICTED: uncharacterized mitochondrial protein AtMg00810-like [Solanum pennellii]	-	-	-	-	-	-	-
Solyc00g500355.1	0	0	0	0	0	0	0	0	0	0	0	0	0	0	0	0	0	0	--	-	-	-	-	-	-	-	-
Solyc00g500356.1	0	0	0	0	0	0	0	0	0	0	0	0	0	0	0	0	0	0	--	-	-	-	-	-	-	-	-
Solyc00g500357.1	0	0	0	0	0	0	0	0	0	0	0	0	0	0	0	0	0	0	YMF16	transport membrane protein (mitochondrion) [Hyoscyamus niger]	-	-	-	-	GO:0031224//intrinsic component of membrane;GO:0043231//intracellular membrane-bounded organelle	-	-
Solyc00g500358.1	1.27	1.23	1.74	1.38	2.07	1.73	1.45	1.4	1.79	32	45	50	39	54	39	42	40	55	ATPA	ATP synthase F1 subunit 1 [Nicotiana tabacum]	Metabolism;Metabolism	Global and overview maps;Energy metabolism	ko01100//Metabolic pathways;ko00190//Oxidative phosphorylation	K02132;K02132	GO:0009526//plastid envelope;GO:0019866//organelle inner membrane;GO:0030312//external encapsulating structure;GO:0033178//proton-transporting two-sector ATPase complex, catalytic domain;GO:0043232//intracellular non-membrane-bounded organelle;GO:0044455//mitochondrial membrane part	GO:0008187//poly-pyrimidine tract binding;GO:0015078//hydrogen ion transmembrane transporter activity;GO:0019829//cation-transporting ATPase activity;GO:0032550//purine ribonucleoside binding;GO:0046914//transition metal ion binding	GO:0006754//ATP biosynthetic process;GO:0006950//response to stress;GO:0009725//response to hormone;GO:0015988//energy coupled proton transmembrane transport, against electrochemical gradient
Solyc00g500359.1	0	0	0	0	0	0	0	0	0	0	0	0	0	0	0	0	0	0	COX2	cytochrome c oxidase subunit 2 (mitochondrion) [Nicotiana tabacum/Hyoscyamus niger cybrid]	Metabolism;Metabolism	Global and overview maps;Energy metabolism	ko01100//Metabolic pathways;ko00190//Oxidative phosphorylation	K02261;K02261	GO:0019866//organelle inner membrane;GO:0031224//intrinsic component of membrane;GO:0044455//mitochondrial membrane part	GO:0003824//catalytic activity;GO:0009055//electron carrier activity;GO:0046914//transition metal ion binding	GO:0015992//proton transport;GO:0016070//RNA metabolic process;GO:0022904//respiratory electron transport chain
Solyc00g500360.1	0	0	0	0	0	0	0	0	0	0	0	0	0	0	0	0	0	0	--	OR338 (mitochondrion) [Vicia faba]	Metabolism;Metabolism	Global and overview maps;Energy metabolism	ko01100//Metabolic pathways;ko00190//Oxidative phosphorylation	K02261;K02261	-	-	-
Solyc00g500361.1	0	0	0	0	0	0	0	0	0	0	0	0	0	0	0	0	0	0	ND3	NADH dehydrogenase subunit 3 (mitochondrion) [Capsicum annuum]	Metabolism;Metabolism	Global and overview maps;Energy metabolism	ko01100//Metabolic pathways;ko00190//Oxidative phosphorylation	K03880;K03880	GO:0031224//intrinsic component of membrane;GO:0044455//mitochondrial membrane part	GO:0046872//metal ion binding;GO:0050136//NADH dehydrogenase (quinone) activity	GO:0006810//transport;GO:0022904//respiratory electron transport chain
Solyc00g500362.1	0.21	0.22	0	0.04	0.15	0.06	0.04	0.09	0.04	4.03	6.32	0	0.89	3	1	0.96	2	1	RPL5	ribosomal protein L5 (mitochondrion) [Solanum tuberosum]	-	-	-	-	GO:0000315//organellar large ribosomal subunit;GO:0009526//plastid envelope;GO:0009532//plastid stroma	GO:0005198//structural molecule activity;GO:0019843//rRNA binding	GO:0000097//sulfur amino acid biosynthetic process;GO:0006090//pyruvate metabolic process;GO:0010467//gene expression
Solyc00g500363.1	0.25	0	0	0	0	0	0	0	0	1	0	0	0	0	0	0	0	0	RPS14	ribosomal protein S14 [Carica papaya]	Genetic Information Processing	Translation	ko03010//Ribosome	K02954	GO:0000314//organellar small ribosomal subunit;GO:0009526//plastid envelope;GO:0009532//plastid stroma	GO:0003723//RNA binding;GO:0005198//structural molecule activity;GO:0051536//iron-sulfur cluster binding	GO:0006089//lactate metabolic process;GO:0010467//gene expression;GO:0015980//energy derivation by oxidation of organic compounds;GO:0032774//RNA biosynthetic process;GO:0043094//cellular metabolic compound salvage
Solyc00g500364.1	0	0	0	0	0.03	0.04	0	0.03	0	0	0	0	0	0.5	0.5	0	0.6	0	MT-CYB	apocytochrome b (mitochondrion) [Capsicum annuum]	Metabolism;Metabolism	Global and overview maps;Energy metabolism	ko01100//Metabolic pathways;ko00190//Oxidative phosphorylation	K00412;K00412	GO:0019866//organelle inner membrane;GO:0031224//intrinsic component of membrane;GO:0043231//intracellular membrane-bounded organelle	GO:0003824//catalytic activity;GO:0043169//cation binding	GO:0022900//electron transport chain;GO:0044260//cellular macromolecule metabolic process;GO:0090304//nucleic acid metabolic process
Solyc00g500365.1	0	0	0	0	0	0	0	0	0	0	0	0	0	0	0	0	0	0	--	-	-	-	-	-	-	-	-
Solyc00g500366.1	0	0	0	0	0	0	0	0	0	0	0	0	0	0	0	0	0	0	--	-	-	-	-	-	-	-	-
Solyc00g500367.1	0	0	0	0	0	0	0	0	0	0	0	0	0	0	0	0	0	0	--	-	-	-	-	-	-	-	-
Solyc00g500368.1	0	0	0	0	0	0	0	0	0	0	0	0	0	0	0	0	0	0	--	-	-	-	-	-	-	-	-
Solyc00g500369.1	0	0	0	0	0	0	0	0	0	0	0	0	0	0	0	0	0	0	--	-	-	-	-	-	-	-	-
Solyc00g500370.1	0	0	0	0	0	0	0	0	0	0	0	0	0	0	0	0	0	0	--	-	-	-	-	-	-	-	-
Solyc00g500371.1	0	0	0	0	0	0	0	0	0	0	0	0	0	0	0	0	0	0	--	-	-	-	-	-	-	-	-
Solyc00g500372.1	0	0	0	0	0	0	0	0	0	0	0	0	0	0	0	0	0	0	--	-	-	-	-	-	-	-	-
Solyc00g500373.1	4.27	4.2	3.38	5.1	4.66	4.56	3.53	4.45	6.98	100.09	143.32	90.39	134.26	113.34	95.61	94.71	117.94	199.94	--	PREDICTED: zinc transport protein ZntB-like isoform X1 [Solanum pennellii]	-	-	-	-	-	-	-
Solyc00g500374.1	0	0	0	0	0	0	0	0	0	0	0	0	0	0	0	0	0	0	--	-	-	-	-	-	-	-	-
Solyc00g500375.1	0	0	0	0	0	0	0	0	0	0	0	0	0	0	0	0	0	0	--	-	-	-	-	-	-	-	-
Solyc00g500376.1	0	0	0	0	0	0	0	0	0.12	0	0	0	0	0	0	0	0	1	--	-	-	-	-	-	-	-	-
Solyc00g500377.1	0	0	0	0	0	0.06	0	0	0	0	0	0	0	0	1	0	0	0	--	-	-	-	-	-	-	-	-
Solyc00g500378.1	0	0	0	0	0	0	0	0	0	0	0	0	0	0	0	0	0	0	--	PREDICTED: stress response protein NST1-like [Nicotiana tabacum]	-	-	-	-	-	-	-
Solyc00g500379.1	0	0	0	0	0	0	0	0	0	0	0	0	0	0	0	0	0	0	--	-	-	-	-	-	-	-	-
Solyc00g500380.1	0	0	0	0	0	0	0	0	0	0	0	0	0	0	0	0	0	0	--	-	-	-	-	-	-	-	-
Solyc00g500381.1	0	0	0	0	0	0	0	0	0	0	0	0	0	0	0	0	0	0	--	-	-	-	-	-	-	-	-
Solyc00g500382.1	0	0	0	0	0	0	0	0	0	0	0	0	0	0	0	0	0	0	--	-	-	-	-	-	-	-	-
Solyc00g500383.1	0	0	0	0	0	0	0	0	0	0	0	0	0	0	0	0	0	0	--	-	-	-	-	-	-	-	-
Solyc00g500384.1	0	0	0	0	0	0	0	0	0	0	0	0	0	0	0	0	0	0	--	-	-	-	-	-	-	-	-
Solyc00g500385.1	0	0	0	0	0	0	0	0	0	0	0	0	0	0	0	0	0	0	--	-	-	-	-	-	-	-	-
Solyc00g500386.1	0	0	0	0	0	0	0	0	0	0	0	0	0	0	0	0	0	0	--	-	-	-	-	-	-	-	-
Solyc00g500387.1	0	0	0	0	0	0	0	0	0	0	0	0	0	0	0	0	0	0	--	-	-	-	-	-	-	-	-
Solyc00g500388.1	0	0	0	0	0	0	0	0	0	0	0	0	0	0	0	0	0	0	--	-	-	-	-	-	-	-	-
Solyc00g500389.1	0	0	0	0	0	0	0	0	0	0	0	0	0	0	0	0	0	0	--	-	-	-	-	-	-	-	-
Solyc00g500390.1	0	0	0	0	0	0	0	0	0	0	0	0	0	0	0	0	0	0	--	-	-	-	-	-	-	-	-
Solyc00g500391.1	0	0	0	0	0	0	0	0	0	0	0	0	0	0	0	0	0	0	--	-	-	-	-	-	-	-	-
Solyc00g500392.1	0	0	0	0	0	0	0	0	0	0	0	0	0	0	0	0	0	0	--	-	-	-	-	-	-	-	-
Solyc00g500393.1	0	0	0	0	0	0	0	0	0	0	0	0	0	0	0	0	0	0	--	-	-	-	-	-	-	-	-
Solyc00g500394.1	0	0	0	0	0	0	0	0	0	0	0	0	0	0	0	0	0	0	--	-	-	-	-	-	-	-	-
Solyc00g500395.1	0	0	0	0	0	0	0	0	0	0	0	0	0	0	0	0	0	0	--	-	-	-	-	-	-	-	-
Solyc00g500396.1	0	0	0	0	0	0	0	0	0	0	0	0	0	0	0	0	0	0	--	-	-	-	-	-	-	-	-
Solyc00g500397.1	0	0	0	0	0	0	0	0	0	0	0	0	0	0	0	0	0	0	--	-	-	-	-	-	-	-	-
Solyc00g500398.1	0	0	0	0	0	0	0	0	0	0	0	0	0	0	0	0	0	0	--	-	-	-	-	-	-	-	-
Solyc00g500399.1	0	0	0	0	0	0	0	0	0	0	0	0	0	0	0	0	0	0	--	-	-	-	-	-	-	-	-
Solyc00g500400.1	0	0	0	0	0	0	0	0	0	0	0	0	0	0	0	0	0	0	--	-	-	-	-	-	-	-	-
Solyc00g500401.1	0	0	0	0	0	0	0	0	0	0	0	0	0	0	0	0	0	0	--	-	-	-	-	-	-	-	-
Solyc00g500402.1	0	0	0	0	0	0	0	0	0	0	0	0	0	0	0	0	0	0	--	-	-	-	-	-	-	-	-
Solyc00g500403.1	0	0	0	0	0	0	0	0	0	0	0	0	0	0	0	0	0	0	--	-	-	-	-	-	-	-	-
Solyc00g500404.1	0	0	0	0	0	0	0	0	0	0	0	0	0	0	0	0	0	0	--	-	-	-	-	-	-	-	-
Solyc00g500405.1	0	0.26	0	0.44	0	0	0	0	0.15	0	3	0	3.88	0	0	0	0	1.41	--	PREDICTED: TMV resistance protein N-like [Solanum lycopersicum]	-	-	-	-	-	GO:0005488//binding	-
Solyc00g500406.1	0.26	0.31	0.31	1.93	1.71	1.76	0.72	0.38	0.95	7.16	12.16	9.55	59.01	48.51	42.9	22.47	11.81	31.56	N	PREDICTED: TMV resistance protein N-like [Solanum lycopersicum]	-	-	-	-	-	-	-
Solyc00g500407.1	0	0	0	0	0	0	0	0	0	0	0	0	0	0	0	0	0	0	--	-	-	-	-	-	-	-	-
Solyc00g500408.1	0	0	0	0	0	0	0	0	0	0	0	0	0	0	0	0	0	0	--	-	-	-	-	-	-	-	-
Solyc00g500409.1	0	0	0	0	0	0	0	0	0	0	0	0	0	0	0	0	0	0	--	-	-	-	-	-	-	-	-
Solyc01g004000.1	0	0	0	0	0	0	0	0	0	0	0	0	0	0	0	0	0	0	--	-	-	-	-	-	-	-	-
Solyc01g004002.1	0	0	0	0	0	0	0	0	0	0	0	0	0	0	0	0	0	0	--	-	-	-	-	-	-	-	-
Solyc01g004004.1	0	0	0	0	0	0	0	0	0	0	0	0	0	0	0	0	0	0	--	-	-	-	-	-	-	-	-
Solyc01g004006.1	0	0	0	0	0	0	0	0	0	0	0	0	0	0	0	0	0	0	--	-	-	-	-	-	-	-	-
Solyc01g004008.1	0	0	0	0	0	0	0	0	0	0	0	0	0	0	0	0	0	0	--	-	-	-	-	-	-	-	-
Solyc01g005000.3	39.93	35.7	37.1	31.83	27.7	31.11	20.39	18.93	19.04	1151	1498	1220	1029	828	802	673	617	670	GAD4	glutamate decarboxylase isoform3 [Solanum lycopersicum]	Metabolism;Metabolism;Metabolism;Metabolism;Metabolism;Metabolism	Global and overview maps;Global and overview maps;Metabolism of other amino acids;Amino acid metabolism;Carbohydrate metabolism;Metabolism of other amino acids	ko01100//Metabolic pathways;ko01110//Biosynthesis of secondary metabolites;ko00410//beta-Alanine metabolism;ko00250//Alanine, aspartate and glutamate metabolism;ko00650//Butanoate metabolism;ko00430//Taurine and hypotaurine metabolism	K01580;K01580;K01580;K01580;K01580;K01580	GO:0043231//intracellular membrane-bounded organelle;GO:0044444//cytoplasmic part	GO:0005515//protein binding;GO:0016705//oxidoreductase activity, acting on paired donors, with incorporation or reduction of molecular oxygen;GO:0016831//carboxy-lyase activity;GO:0043168//anion binding;GO:0043169//cation binding	GO:0001101//response to acid chemical;GO:0006605//protein targeting;GO:0006873//cellular ion homeostasis;GO:0006970//response to osmotic stress;GO:0009064//glutamine family amino acid metabolic process;GO:0009746//response to hexose;GO:0009891//positive regulation of biosynthetic process;GO:0010038//response to metal ion;GO:0015698//inorganic anion transport;GO:0030001//metal ion transport;GO:003…
Solyc01g005010.4	6.98	6.92	6.46	8.1	9.19	7.06	8.32	7.44	7.98	126	182	133	164	172	114	172	152	176	XRI1	PREDICTED: protein XRI1-like [Solanum lycopersicum]	-	-	-	-	-	-	-
Solyc01g005020.3	27.07	26.28	27.12	29.44	29.08	29.06	29.46	27.97	27.6	1781	2517	2035	2172	1984	1710	2219	2081	2217	NHX7	plasmalemma Na+/H+ antiporter [Solanum lycopersicum]	-	-	-	-	GO:0031224//intrinsic component of membrane	GO:0015078//hydrogen ion transmembrane transporter activity;GO:0015291//secondary active transmembrane transporter activity	GO:0015992//proton transport;GO:0044763//single-organism cellular process;GO:0055065//metal ion homeostasis
Solyc01g005030.4	8.31	7.69	8.14	12.19	11.27	10.89	9.65	9.13	9.17	580	782	648	954	816	680	771	721	782	TMN2	PREDICTED: E3 ubiquitin-protein ligase KEG isoform X1 [Solanum lycopersicum]	-	-	-	-	GO:0005618//cell wall;GO:0005911//cell-cell junction;GO:0031090//organelle membrane;GO:0031224//intrinsic component of membrane;GO:0031984//organelle subcompartment;GO:0043231//intracellular membrane-bounded organelle	GO:0016772//transferase activity, transferring phosphorus-containing groups;GO:0032550//purine ribonucleoside binding	GO:0006464//cellular protein modification process;GO:0006796//phosphate-containing compound metabolic process;GO:0051234//establishment of localization
Solyc01g005040.3	1.43	1.29	0.55	3.11	2.76	2.7	1.56	2.14	2.05	16	21	7	39	32	27	20	27	28	PIMP1	PREDICTED: CASP-like protein PIMP1 [Solanum lycopersicum]	-	-	-	-	-	-	-
Solyc01g005050.4	0	0	0	0	0	0	0	0	0	0	0	0	0	0	0	0	0	0	--	PREDICTED: CASP-like protein 4D1 [Nicotiana sylvestris]	-	-	-	-	-	-	-
Solyc01g005060.3	15.44	16.25	14.44	15.49	15.52	16.43	20.74	19.18	19.95	329	504	351	370	343	313	506	462	519	IDD14	PREDICTED: protein SHOOT GRAVITROPISM 5 [Solanum lycopersicum]	-	-	-	-	GO:0043231//intracellular membrane-bounded organelle	GO:0000975//regulatory region DNA binding;GO:0046872//metal ion binding;GO:0046983//protein dimerization activity	GO:0005982//starch metabolic process;GO:0009581//detection of external stimulus;GO:0009630//gravitropism;GO:0010468//regulation of gene expression;GO:0050879//multicellular organismal movement
Solyc01g005070.3	0.24	0.03	0	0.04	0.04	0.04	0.03	0.04	0	6	1	0	1	1	1	1	1	0	At4g32285	PREDICTED: putative clathrin assembly protein At1g25240 [Solanum lycopersicum]	-	-	-	-	GO:0043231//intracellular membrane-bounded organelle;GO:0044444//cytoplasmic part	-	-
Solyc01g005080.3	35.29	32.04	30.2	37.45	39.37	39.24	36.74	35.44	37.37	1412	1866	1378	1680	1633	1404	1683	1603	1825	MAP65-6	PREDICTED: 65-kDa microtubule-associated protein 6-like isoform X1 [Solanum lycopersicum]	-	-	-	-	GO:0005819//spindle;GO:0043231//intracellular membrane-bounded organelle;GO:0044444//cytoplasmic part	GO:0015631//tubulin binding	GO:0000280//nuclear division;GO:0003006//developmental process involved in reproduction;GO:0007154//cell communication;GO:0007275//multicellular organism development;GO:0022402//cell cycle process;GO:0030422//production of siRNA involved in RNA interference;GO:0031112//positive regulation of microtubule polymerization or depolymerization;GO:0045087//innate immune response
Solyc01g005090.3	0.11	0	0	0.1	0.05	0.18	0	0	0.09	2	0	0	2	1	3	0	0	2	IP5P9	PREDICTED: type IV inositol polyphosphate 5-phosphatase 9 isoform X1 [Solanum lycopersicum]	Metabolism;Environmental Information Processing;Metabolism	Global and overview maps;Signal transduction;Carbohydrate metabolism	ko01100//Metabolic pathways;ko04070//Phosphatidylinositol signaling system;ko00562//Inositol phosphate metabolism	K20279;K20279;K20279	-	GO:0004518//nuclease activity;GO:0046030//inositol trisphosphate phosphatase activity;GO:0052743//inositol tetrakisphosphate phosphatase activity	GO:0045491//xylan metabolic process;GO:0046488//phosphatidylinositol metabolic process;GO:0090304//nucleic acid metabolic process
Solyc01g005100.4	8.83	9.94	9.09	11.29	10.6	9.77	12.87	12.47	12.51	196	321	230	281	244	194	327	313	339	--	PREDICTED: prolyl 3-hydroxylase 1 isoform X2 [Solanum tuberosum]	-	-	-	-	GO:0043231//intracellular membrane-bounded organelle	GO:0016705//oxidoreductase activity, acting on paired donors, with incorporation or reduction of molecular oxygen	-
Solyc01g005110.3	19.68	17.5	19.26	14.56	15.12	14.06	16.97	15.38	20.67	241	312	269	200	192	154	238	213	309	DPMS3	PREDICTED: dolichol-phosphate mannosyltransferase subunit 3 [Solanum lycopersicum]	Metabolism;Metabolism	Global and overview maps;Glycan biosynthesis and metabolism	ko01100//Metabolic pathways;ko00510//N-Glycan biosynthesis	K09659;K09659	GO:0031501//mannosyltransferase complex	GO:0016740//transferase activity	GO:0043094//cellular metabolic compound salvage
Solyc01g005120.3	7.85	8.67	8.6	10.56	10.01	10.1	10.63	10.37	11.87	193	310	241	291	255	222	299	288	356	XTH28	PREDICTED: probable xyloglucan endotransglucosylase/hydrolase protein 28 [Solanum lycopersicum]	-	-	-	-	GO:0005576//extracellular region;GO:0030312//external encapsulating structure	GO:0016758//transferase activity, transferring hexosyl groups;GO:0016787//hydrolase activity	GO:0009888//tissue development;GO:0044042//glucan metabolic process;GO:0045229//external encapsulating structure organization;GO:0048608//reproductive structure development
Solyc01g005130.2	15.04	17.52	16.83	19.45	15.88	18.34	12.04	11.77	13.34	253	429	323	367	277	276	232	224	274	ZFP4	PREDICTED: zinc finger protein 4-like [Solanum lycopersicum]	-	-	-	-	-	-	-
Solyc01g005140.3	8.21	8.27	7.81	41.13	39.17	41.43	21.13	19.39	19.24	152	223	165	854	752	686	448	406	435	Os02g0642300	PREDICTED: probable ascorbate-specific transmembrane electron transporter 1 [Solanum lycopersicum]	-	-	-	-	GO:0009536//plastid;GO:0016020//membrane	GO:0005488//binding;GO:0016491//oxidoreductase activity	GO:0000097//sulfur amino acid biosynthetic process;GO:0005976//polysaccharide metabolic process;GO:0009826//unidimensional cell growth;GO:0043479//pigment accumulation in tissues in response to UV light;GO:0045229//external encapsulating structure organization;GO:0048588//developmental cell growth;GO:0065008//regulation of biological quality
Solyc01g005150.3	3.85	1.85	2.29	3.09	2.37	2.41	1.95	1.97	2.08	50	35	34	45	32	28	29	29	33	CYB561C	PREDICTED: probable transmembrane ascorbate ferrireductase 3 [Solanum lycopersicum]	-	-	-	-	GO:0009536//plastid;GO:0016020//membrane	GO:0003824//catalytic activity;GO:0005488//binding	GO:0009746//response to hexose;GO:0016043//cellular component organization;GO:0016049//cell growth;GO:0034285//response to disaccharide;GO:0044238//primary metabolic process;GO:0044707//single-multicellular organism process;GO:0044711//single-organism biosynthetic process;GO:0048869//cellular developmental process;GO:0060560//developmental growth involved in morphogenesis;GO:1901576//organic subs…
Solyc01g005160.4	0.57	0.47	0.31	1.37	1.68	1.63	2.24	2.87	2.16	16	19	10	43	49	41	72	91	74	PUB21	Avr9/Cf-9 rapidly elicited protein [Solanum lycopersicum]	-	-	-	-	-	GO:0003824//catalytic activity	GO:0002238//response to molecule of fungal origin;GO:0032446//protein modification by small protein conjugation
Solyc01g005180.1	0	0	0	0	0	0	0	0	0	0	0	0	0	0	0	0	0	0	--	PREDICTED: protein LITTLE ZIPPER 3-like [Capsicum annuum]	-	-	-	-	-	-	GO:0044237//cellular metabolic process;GO:0048513//animal organ development
Solyc01g005210.4	63.89	64.71	62.94	69.71	72.25	69.73	57.44	57.78	57.06	3414	5033	3836	4177	4003	3332	3514	3491	3722	TPS6	PREDICTED: alpha,alpha-trehalose-phosphate synthase [UDP-forming] 6 [Solanum lycopersicum]	Metabolism;Metabolism	Global and overview maps;Carbohydrate metabolism	ko01100//Metabolic pathways;ko00500//Starch and sucrose metabolism	K16055;K16055	-	GO:0019203//carbohydrate phosphatase activity;GO:0035251//UDP-glucosyltransferase activity	GO:0005982//starch metabolic process;GO:0005991//trehalose metabolic process;GO:0006796//phosphate-containing compound metabolic process;GO:0009893//positive regulation of metabolic process
Solyc01g005220.3	3.88	3.37	3.31	5.37	6.66	6.2	4.91	4.52	4.85	145	183	141	225	258	207	210	191	221	At1g14780	PREDICTED: MACPF domain-containing protein At1g14780 [Solanum lycopersicum]	-	-	-	-	GO:0043231//intracellular membrane-bounded organelle	-	GO:0006812//cation transport;GO:0006952//defense response;GO:0033554//cellular response to stress
Solyc01g005230.4	0.28	0.13	0.33	1.91	2.16	1.51	1.51	1.85	1.64	6	4	8	46	48	29	37	45	43	At5g38780	PREDICTED: probable S-adenosylmethionine-dependent methyltransferase At5g38780 [Solanum lycopersicum]	-	-	-	-	-	-	-
Solyc01g005240.4	90.54	85.32	88.29	81.89	82.4	80.72	96.77	91.77	96.65	3518	4826	3913	3568	3320	2805	4305	4032	4585	AK2	PREDICTED: aspartokinase 2, chloroplastic isoform X2 [Solanum lycopersicum]	Metabolism;Metabolism;Metabolism;Metabolism;Metabolism;Metabolism;Metabolism;Metabolism	Global and overview maps;Global and overview maps;Global and overview maps;Amino acid metabolism;Amino acid metabolism;Global and overview maps;Amino acid metabolism;Biosynthesis of other secondary metabolites	ko01100//Metabolic pathways;ko01110//Biosynthesis of secondary metabolites;ko01230//Biosynthesis of amino acids;ko00270//Cysteine and methionine metabolism;ko00260//Glycine, serine and threonine metabolism;ko01210//2-Oxocarboxylic acid metabolism;ko00300//Lysine biosynthesis;ko00261//Monobactam biosynthesis	K00928;K00928;K00928;K00928;K00928;K00928;K00928;K00928	GO:0009532//plastid stroma	GO:0016774//phosphotransferase activity, carboxyl group as acceptor;GO:0031406//carboxylic acid binding;GO:0032550//purine ribonucleoside binding	GO:0006566//threonine metabolic process;GO:0006796//phosphate-containing compound metabolic process;GO:0009085//lysine biosynthetic process
Solyc01g005250.4	56.33	49.29	54.05	48.78	45.62	49.05	49.56	51.33	49.9	1523	1940	1667	1479	1279	1186	1534	1569	1647	asd	PREDICTED: aspartate-semialdehyde dehydrogenase [Solanum tuberosum]	Metabolism;Metabolism;Metabolism;Metabolism;Metabolism;Metabolism;Metabolism;Metabolism	Global and overview maps;Global and overview maps;Global and overview maps;Amino acid metabolism;Amino acid metabolism;Global and overview maps;Amino acid metabolism;Biosynthesis of other secondary metabolites	ko01100//Metabolic pathways;ko01110//Biosynthesis of secondary metabolites;ko01230//Biosynthesis of amino acids;ko00270//Cysteine and methionine metabolism;ko00260//Glycine, serine and threonine metabolism;ko01210//2-Oxocarboxylic acid metabolism;ko00300//Lysine biosynthesis;ko00261//Monobactam biosynthesis	K00133;K00133;K00133;K00133;K00133;K00133;K00133;K00133	GO:0009532//plastid stroma	GO:0000166//nucleotide binding;GO:0005515//protein binding;GO:0016620//oxidoreductase activity, acting on the aldehyde or oxo group of donors, NAD or NADP as acceptor	GO:0000097//sulfur amino acid biosynthetic process;GO:0006163//purine nucleotide metabolic process;GO:0006549//isoleucine metabolic process;GO:0006566//threonine metabolic process;GO:0009085//lysine biosynthetic process
Solyc01g005253.1	5.81	5.24	5.67	5.06	4.95	4.53	7.67	8.36	9.18	86	113	95.82	84	76	60	130	140	166	--	PREDICTED: SEC14 cytosolic factor-like isoform X1 [Solanum lycopersicum]	-	-	-	-	GO:0016020//membrane	-	GO:0051234//establishment of localization
Solyc01g005257.1	17.68	13.41	12.9	15.22	15	12.57	17.64	18.21	18.28	316	349	263	305	278	201	361	368	399	--	PREDICTED: SEC14 cytosolic factor [Solanum lycopersicum]	-	-	-	-	GO:0016020//membrane	-	GO:0051234//establishment of localization
Solyc01g005280.3	1.86	1.84	1.26	1.17	0.69	1.16	1.1	1.36	1.66	34	49	26.18	24	13	19	23	28	37	--	PREDICTED: SEC14 cytosolic factor-like [Solanum lycopersicum]	-	-	-	-	GO:0016020//membrane	-	GO:0051234//establishment of localization
Solyc01g005290.4	2.74	4.03	2.46	2.39	2.77	2.14	4.9	4.34	4.28	43	92	44	42	45	30	88	77	82	--	PREDICTED: LOW QUALITY PROTEIN: SEC14 cytosolic factor [Solanum lycopersicum]	-	-	-	-	GO:0016020//membrane	-	GO:0051234//establishment of localization
Solyc01g005300.4	70.04	67.91	71.78	60.22	60.76	58.33	44.66	45.12	43.44	2256	3184	2637	2175	2029	1680	1647	1643	1708	-	-	-	-	-	-	-	-	-
Solyc01g005310.3	0	0.12	0.1	0.03	0.03	0.03	0.02	0	0	0	6	4	1	1	1	1	0	0	DRP1C	PREDICTED: dynamin-related protein 1C [Solanum lycopersicum]	Cellular Processes	Transport and catabolism	ko04144//Endocytosis	K01528	GO:0005911//cell-cell junction;GO:0015630//microtubule cytoskeleton;GO:0031090//organelle membrane;GO:0043231//intracellular membrane-bounded organelle;GO:0044444//cytoplasmic part	GO:0003676//nucleic acid binding;GO:0017111//nucleoside-triphosphatase activity;GO:0032550//purine ribonucleoside binding	GO:0006605//protein targeting;GO:0006952//defense response;GO:0007005//mitochondrion organization;GO:0009555//pollen development;GO:0009617//response to bacterium;GO:0009620//response to fungus;GO:0009696//salicylic acid metabolic process;GO:0009755//hormone-mediated signaling pathway;GO:0009863//salicylic acid mediated signaling pathway;GO:0010038//response to metal ion;GO:0010243//response to o…
Solyc01g005320.2	8.49	8.2	7.81	5.37	4.09	4.57	5.72	5.88	6.22	162	228	170	115	81	78	125	127	145	--	PREDICTED: uncharacterized protein C594.04c [Solanum lycopersicum]	-	-	-	-	GO:0031224//intrinsic component of membrane;GO:0043231//intracellular membrane-bounded organelle	GO:0016491//oxidoreductase activity	GO:0044238//primary metabolic process;GO:0044710//single-organism metabolic process
Solyc01g005330.3	33.86	32.5	33.26	35.41	34.28	32.68	30.19	32.51	31.11	1496	2090	1676	1754	1570	1291	1527	1624	1678	MAP70.1	PREDICTED: microtubule-associated protein 70-2-like [Solanum lycopersicum]	-	-	-	-	GO:0016020//membrane;GO:0055028//cortical microtubule	GO:0015631//tubulin binding	GO:0003002//regionalization;GO:0003006//developmental process involved in reproduction;GO:0006281//DNA repair;GO:0006310//DNA recombination;GO:0006342//chromatin silencing;GO:0007015//actin filament organization;GO:0007059//chromosome segregation;GO:0034968//histone lysine methylation;GO:0042546//cell wall biogenesis;GO:0043623//cellular protein complex assembly;GO:0045229//external encapsulating…
Solyc01g005340.3	24.37	24.76	22.93	26.1	25.84	23.99	20.3	21.74	22.85	927	1371	995	1113	1019	816	884	935	1061	At2g01680	PREDICTED: ankyrin repeat-containing protein At2g01680 [Solanum lycopersicum]	-	-	-	-	GO:0031224//intrinsic component of membrane	-	-
Solyc01g005350.4	0	0	0	0	0	0	0.04	0	0	0	0	0	0	0	0	1	0	0	At5g37990	PREDICTED: probable S-adenosylmethionine-dependent methyltransferase At5g38780 [Solanum lycopersicum]	-	-	-	-	-	GO:0003824//catalytic activity	-
Solyc01g005360.4	0	0	0	0	0	0	0	0	0	0	0	0	0	0	0	0	0	0	-	-	-	-	-	-	-	-	-
Solyc01g005370.3	7.16	9.03	8.18	5.22	6.27	6.76	5.22	6.74	6.78	109	200	142	89	99	92	91	116	126	CML25	PREDICTED: probable calcium-binding protein CML25 [Solanum lycopersicum]	Organismal Systems	Environmental adaptation	ko04626//Plant-pathogen interaction	K13448	GO:0043231//intracellular membrane-bounded organelle	GO:0046872//metal ion binding	GO:0003006//developmental process involved in reproduction;GO:0006950//response to stress;GO:0048588//developmental cell growth
Solyc01g005380.3	6.27	6.92	4.78	6.39	4.96	5.63	5.03	7.45	6.79	183	294	159	209	150	147	168	246	242	EFM1	PREDICTED: histone-lysine N-methyltransferase setd3 [Solanum lycopersicum]	-	-	-	-	GO:0009536//plastid	GO:0003824//catalytic activity	GO:0008152//metabolic process
Solyc01g005390.3	3.24	3.57	3.23	1.28	0.94	1.68	1.78	1.73	1.54	43	69	49	19	13	20	27	26	25	NUDT17	PREDICTED: nudix hydrolase 18, mitochondrial [Solanum lycopersicum]	-	-	-	-	GO:0043231//intracellular membrane-bounded organelle	GO:0043169//cation binding;GO:0052841//inositol bisdiphosphate tetrakisphosphate diphosphatase activity;GO:0052842//inositol diphosphate pentakisphosphate diphosphatase activity	-
Solyc01g005400.3	9.74	10.84	10.06	10.29	9.4	9.56	10.5	9.52	10.33	163	264	192	193	163	143	201	180	211	PXG4	PREDICTED: probable peroxygenase 5 [Solanum lycopersicum]	Metabolism	Lipid metabolism	ko00073//Cutin, suberine and wax biosynthesis	K17991	GO:0009536//plastid	GO:0016788//hydrolase activity, acting on ester bonds	GO:0000003//reproduction
Solyc01g005410.4	27.52	26.47	28.79	24.46	24.83	23.89	30.39	33.25	37.37	295	413	352	294	276	229	373	403	489	PXG5	PREDICTED: probable peroxygenase 5 [Solanum lycopersicum]	Metabolism	Lipid metabolism	ko00073//Cutin, suberine and wax biosynthesis	K17991	GO:0009536//plastid	GO:0016788//hydrolase activity, acting on ester bonds	GO:0000003//reproduction
Solyc01g005420.2	0.96	0.4	0.45	10.64	11.37	10.71	2.83	3.58	2.35	13	8	7	162	160	130	44	55	39	--	PREDICTED: protein SRC2 homolog [Nicotiana tomentosiformis]	-	-	-	-	-	-	-
Solyc01g005430.3	10.8	9.93	10.6	10	10.39	11.66	8.85	10.33	9.19	370	495	414	384	369	357	347	400	384	PUX2	PREDICTED: plant UBX domain-containing protein 2 [Solanum lycopersicum]	Genetic Information Processing	Folding, sorting and degradation	ko04141//Protein processing in endoplasmic reticulum	K14011	-	-	-
Solyc01g005440.4	167.88	167.34	174.79	164.55	152.56	154.59	103.88	99.25	101.1	3999	5802	4749	4395	3768	3293	2833	2673	2940	TIFY6B	jasmonate ZIM-domain protein 3 [Solanum lycopersicum]	Environmental Information Processing	Signal transduction	ko04075//Plant hormone signal transduction	K13464	-	-	-
Solyc01g005450.3	4.97	5.25	6.22	5.11	4.32	4.15	3.24	3.28	2.95	91	140	130	105	82	68	68	68	66	SKIP28	PREDICTED: F-box protein SKIP28 [Solanum lycopersicum]	-	-	-	-	-	GO:0005488//binding	GO:0003006//developmental process involved in reproduction
Solyc01g005460.4	7.94	7.69	10.11	5.74	4.84	4.58	6.28	8.28	8.01	95	134	138	77	60	49	86	112	117	dlcB	PREDICTED: dynein light chain 1, cytoplasmic [Solanum lycopersicum]	-	-	-	-	GO:0043226//organelle;GO:0043234//protein complex;GO:0044424//intracellular part	-	GO:0044763//single-organism cellular process
Solyc01g005470.3	136.45	126.55	123.4	146.32	147.82	137.41	102.37	103.87	103.92	1680	2268	1733	2020	1887	1513	1443	1446	1562	PCR2	PREDICTED: protein PLANT CADMIUM RESISTANCE 2 [Solanum lycopersicum]	-	-	-	-	GO:0016020//membrane;GO:0044424//intracellular part	-	GO:0006950//response to stress
Solyc01g005480.3	9.29	7.97	8.8	8.63	7.79	8.36	10.13	9.16	9.24	261	326	282	272	227	210	326	291	317	At3g19330	PREDICTED: UPF0496 protein At3g19330 isoform X1 [Solanum lycopersicum]	-	-	-	-	GO:0016020//membrane	-	-
Solyc01g005490.3	16.98	18.54	17.38	16.55	15.64	16.5	17.49	16.49	17.4	419	666	489	458	400	364	494	460	524	ILL7	PREDICTED: IAA-amino acid hydrolase ILR1-like 3 [Solanum lycopersicum]	-	-	-	-	GO:0009536//plastid	GO:0010178//IAA-amino acid conjugate hydrolase activity;GO:0016811//hydrolase activity, acting on carbon-nitrogen (but not peptide) bonds, in linear amides;GO:0070011//peptidase activity, acting on L-amino acid peptides	GO:0009072//aromatic amino acid family metabolic process;GO:0042445//hormone metabolic process
Solyc01g005500.3	0.4	0.47	0.45	0.15	0.11	0.26	0.25	0.36	0.42	7	12	9	3	2	4	5	7	9	Os04g0179200	PREDICTED: secoisolariciresinol dehydrogenase-like [Solanum lycopersicum]	-	-	-	-	-	GO:0016616//oxidoreductase activity, acting on the CH-OH group of donors, NAD or NADP as acceptor	GO:0044710//single-organism metabolic process
Solyc01g005510.3	0.45	0.25	0.47	0	0.03	0.03	0.12	0.12	0.05	16	13	19	0	1	1	5	5	2	Bp10	PREDICTED: L-ascorbate oxidase homolog [Solanum lycopersicum]	Metabolism;Metabolism	Global and overview maps;Carbohydrate metabolism	ko01100//Metabolic pathways;ko00053//Ascorbate and aldarate metabolism	K00423;K00423	-	GO:0016682//oxidoreductase activity, acting on diphenols and related substances as donors, oxygen as acceptor	GO:0009664//plant-type cell wall organization;GO:0044710//single-organism metabolic process
Solyc01g005520.4	12.29	10.28	10.23	17.96	16.34	16.1	14.95	13.66	15.28	280	341	266	459	386	328	390	352	425	MET1	PREDICTED: uncharacterized protein LOC101254513 [Solanum lycopersicum]	-	-	-	-	GO:0009526//plastid envelope;GO:0009532//plastid stroma;GO:0031976//plastid thylakoid;GO:0044434//chloroplast part	-	GO:0006950//response to stress;GO:0009314//response to radiation;GO:0016109//tetraterpenoid biosynthetic process;GO:0032958//inositol phosphate biosynthetic process
Solyc01g005530.3	9.97	8.06	9.39	7.48	10.42	10.62	9.93	10.96	8.93	107	126	115	90	116	102	122	133	117	--	PREDICTED: UPF0396 protein CG6066 [Sesamum indicum]	-	-	-	-	GO:0044464//cell part	-	-
Solyc01g005540.4	9.95	10.95	9.28	9.23	8.31	8.04	10.61	9.38	10.7	349	559	371	363	302	252	426	372	458	OVA5	PREDICTED: lysine--tRNA ligase, chloroplastic/mitochondrial [Solanum lycopersicum]	Genetic Information Processing	Translation	ko00970//Aminoacyl-tRNA biosynthesis	K04567	GO:0005911//cell-cell junction;GO:0009536//plastid	GO:0004812//aminoacyl-tRNA ligase activity;GO:0032550//purine ribonucleoside binding	GO:0003006//developmental process involved in reproduction;GO:0006418//tRNA aminoacylation for protein translation;GO:0009668//plastid membrane organization;GO:0016072//rRNA metabolic process
Solyc01g005550.3	100.21	100.44	96.46	94.78	92.46	97.96	102.27	100.45	100.83	3420	4990	3755	3627	3272	2990	3996	3876	4201	--	PREDICTED: uncharacterized protein LOC101253614 [Solanum lycopersicum]	-	-	-	-	-	-	GO:0000097//sulfur amino acid biosynthetic process;GO:0003006//developmental process involved in reproduction;GO:0006342//chromatin silencing;GO:0009411//response to UV;GO:0009799//specification of symmetry;GO:0009812//flavonoid metabolic process;GO:0009933//meristem structural organization;GO:0009943//adaxial/abaxial axis specification;GO:0034285//response to disaccharide;GO:0035194//posttranscr…
Solyc01g005560.3	269.15	269.38	270.02	197.74	200.84	202.52	186.14	185.27	189.34	7401	10782	8469	6097	5726	4980	5860	5760	6356	ICDH-1	PREDICTED: isocitrate dehydrogenase [NADP] [Solanum lycopersicum]	Metabolism;Metabolism;Metabolism;Metabolism;Metabolism;Cellular Processes;Metabolism;Metabolism	Global and overview maps;Global and overview maps;Global and overview maps;Global and overview maps;Metabolism of other amino acids;Transport and catabolism;Global and overview maps;Carbohydrate metabolism	ko01100//Metabolic pathways;ko01110//Biosynthesis of secondary metabolites;ko01200//Carbon metabolism;ko01230//Biosynthesis of amino acids;ko00480//Glutathione metabolism;ko04146//Peroxisome;ko01210//2-Oxocarboxylic acid metabolism;ko00020//Citrate cycle (TCA cycle)	K00031;K00031;K00031;K00031;K00031;K00031;K00031;K00031	GO:0005576//extracellular region;GO:0005911//cell-cell junction;GO:0009532//plastid stroma;GO:0016020//membrane;GO:0042579//microbody	GO:0000166//nucleotide binding;GO:0004448//isocitrate dehydrogenase activity;GO:0046914//transition metal ion binding	GO:0006006//glucose metabolic process;GO:0006090//pyruvate metabolic process;GO:0006101//citrate metabolic process;GO:0006970//response to osmotic stress;GO:0006996//organelle organization;GO:0009617//response to bacterium;GO:0010038//response to metal ion;GO:0019941//modification-dependent protein catabolic process;GO:0032879//regulation of localization;GO:0035966//response to topologically inco…
Solyc01g005570.4	28.67	26.6	24.82	30.12	29.41	28.32	29.88	29.8	30.17	394	532	389	464	419	348	470	463	506	--	PREDICTED: uncharacterized protein LOC101267835 [Solanum lycopersicum]	-	-	-	-	GO:0043231//intracellular membrane-bounded organelle	-	-
Solyc01g005580.2	29.91	28.02	31.66	22	19.6	20.94	29.03	28.1	24.35	468	638	565	386	318	293	520	497	465	--	PREDICTED: uncharacterized protein LOC109118698 [Solanum lycopersicum]	-	-	-	-	GO:0043231//intracellular membrane-bounded organelle	-	-
Solyc01g005590.2	95.77	95.17	103.27	64.09	63.75	60.07	69.68	78.97	93.31	665	962	818	499	459	373	554	620	791	--	PREDICTED: arabinogalactan peptide 13 [Solanum lycopersicum]	-	-	-	-	GO:0031224//intrinsic component of membrane	GO:0005488//binding	GO:0006575//cellular modified amino acid metabolic process;GO:0006595//polyamine metabolic process;GO:0006725//cellular aromatic compound metabolic process;GO:0048588//developmental cell growth
Solyc01g005600.4	42.03	44.67	43.94	44.3	45.57	43.24	40.41	42.88	42.9	1024	1584	1221	1210	1151	942	1127	1181	1276	APRL5	PREDICTED: 5'-adenylylsulfate reductase-like 5 [Solanum lycopersicum]	-	-	-	-	-	-	-
Solyc01g005610.4	0	0	0	0	0	0	0	0	0	0	0	0	0	0	0	0	0	0	At1g09390	PREDICTED: GDSL esterase/lipase At1g09390-like [Solanum lycopersicum]	-	-	-	-	GO:0009532//plastid stroma	GO:0016788//hydrolase activity, acting on ester bonds	-
Solyc01g005620.3	189.75	180.77	189.49	158.53	154.79	151.13	188.96	182.7	187.03	4716	6540	5372	4418	3989	3359	5377	5134	5675	DTC	oxoglutarate/malate translocator [Solanum lycopersicum]	-	-	-	-	GO:0005911//cell-cell junction;GO:0009526//plastid envelope;GO:0019866//organelle inner membrane;GO:0030312//external encapsulating structure;GO:0031224//intrinsic component of membrane	GO:0046943//carboxylic acid transmembrane transporter activity	GO:0006006//glucose metabolic process;GO:0006090//pyruvate metabolic process;GO:0006842//tricarboxylic acid transport;GO:0010038//response to metal ion;GO:0045333//cellular respiration;GO:1902582//single-organism intracellular transport
Solyc01g005630.3	0	0	0	0	0	0	0	0	0	0	0	0	0	0	0	0	0	0	RAP2-11	PREDICTED: ethylene-responsive transcription factor RAP2-11-like [Solanum lycopersicum]	-	-	-	-	GO:0043231//intracellular membrane-bounded organelle	GO:0001071//nucleic acid binding transcription factor activity;GO:0003677//DNA binding	GO:0006979//response to oxidative stress;GO:0009725//response to hormone;GO:0009791//post-embryonic development;GO:0009987//cellular process;GO:0035864//response to potassium ion
Solyc01g005640.4	17.35	16.9	17.25	20.43	19.16	21.12	15.25	18.07	16.15	462	655	524	610	529	503	465	544	525	--	PREDICTED: uncharacterized protein LOC101257399 isoform X1 [Solanum lycopersicum]	-	-	-	-	-	-	-
Solyc01g005650.3	0	0	0	0	0	0	0	0	0	0	0	0	0	0	0	0	0	0	ARI8	PREDICTED: probable E3 ubiquitin-protein ligase ARI8 [Solanum lycopersicum]	-	-	-	-	-	-	-
Solyc01g005660.3	0	0	0	0	0	0	0	0	0	0	0	0	0	0	0	0	0	0	MYB5	PREDICTED: transcription repressor MYB5-like [Solanum lycopersicum]	Organismal Systems	Environmental adaptation	ko04626//Plant-pathogen interaction	K09422	-	GO:0003676//nucleic acid binding	GO:0000904//cell morphogenesis involved in differentiation;GO:0003006//developmental process involved in reproduction;GO:0010192//mucilage biosynthetic process;GO:0010467//gene expression;GO:0044707//single-multicellular organism process
Solyc01g005670.3	6.35	6.88	7.07	5.87	5.64	6.76	7.35	5.65	7.08	166	262	211	172	153	158	220	167	226	At3g05675	PREDICTED: BTB/POZ domain-containing protein At3g05675 isoform X1 [Solanum lycopersicum]	-	-	-	-	GO:0043231//intracellular membrane-bounded organelle	-	-
Solyc01g005680.4	4.36	3.08	3.05	4.28	4.57	2.9	6.02	7.54	7.04	69	71	55	76	75	41	109	135	136	LOG8	PREDICTED: cytokinin riboside 5'-monophosphate phosphoribohydrolase LOG8 [Solanum lycopersicum]	-	-	-	-	-	GO:0003824//catalytic activity	-
Solyc01g005690.3	47.98	46.35	46.56	36.91	37.25	37.2	41.79	38.06	42.96	1076	1513	1191	928	866	746	1073	965	1176	--	PREDICTED: uncharacterized protein LOC101256797 [Solanum lycopersicum]	-	-	-	-	GO:0016020//membrane;GO:0031984//organelle subcompartment;GO:0043231//intracellular membrane-bounded organelle	GO:0016740//transferase activity;GO:0046872//metal ion binding	GO:0000226//microtubule cytoskeleton organization
Solyc01g005700.3	6.99	6.67	7.26	6.58	6.81	7.36	6.44	6.95	6.9	308	428	365	325	311	290	325	346	371	--	PREDICTED: uncharacterized protein LOC101246852 isoform X2 [Solanum lycopersicum]	-	-	-	-	-	-	-
Solyc01g005710.2	0	0.48	0.09	0.27	0.1	0	0.26	0.27	0.74	0	7	1	3	1	0	3	3	9	CF-9	Hcr9-Avr9-hir2 [Solanum habrochaites]	-	-	-	-	-	-	-
Solyc01g005720.3	0.36	0.36	0.43	0.47	0.13	0.31	0.53	0.39	0.39	13.1	19.1	17.82	19.1	5.03	10.05	22.11	16.05	17.14	HCR9-0	PREDICTED: receptor-like protein 12 [Solanum lycopersicum]	-	-	-	-	-	-	-
Solyc01g005730.3	0.78	0.81	0.66	1.81	1.46	1.27	0.84	1.12	0.69	35	53	34	91.11	68	51.05	43.28	57	38	HCR9-0	PREDICTED: receptor-like protein 12 isoform X1 [Solanum pennellii]	-	-	-	-	-	-	-
Solyc01g005740.3	0	0.55	0.23	0.24	0.26	0	0	0	1.31	0	3	1	1	1	0	0	0	6	--	-	-	-	-	-	-	-	-
Solyc01g005750.1	0	0	0	0	0	0	0	0	0	0	0	0	0	0	0	0	0	0	LOX2.1	LoxC-like, partial [Solanum pimpinellifolium]	Metabolism;Metabolism;Metabolism;Metabolism	Global and overview maps;Global and overview maps;Lipid metabolism;Lipid metabolism	ko01100//Metabolic pathways;ko01110//Biosynthesis of secondary metabolites;ko00592//alpha-Linolenic acid metabolism;ko00591//Linoleic acid metabolism	K00454;K00454;K00454;K00454	-	GO:0016701//oxidoreductase activity, acting on single donors with incorporation of molecular oxygen;GO:0043169//cation binding	GO:0006633//fatty acid biosynthetic process
Solyc01g005760.3	21.52	22.52	21.98	48.39	48.07	45.98	33.66	34.61	33.84	998.9	1521.9	1164.18	2518.9	2313.97	1908.95	1788.89	1816.95	1917.86	HCR9-0	PREDICTED: receptor-like protein 12 [Solanum lycopersicum]	-	-	-	-	-	-	-
Solyc01g005770.3	0	0	0	0.16	0.17	0	0	0	0	0	0	0	1	1	0	0	0	0	--	PREDICTED: putative pentatricopeptide repeat-containing protein At1g10330 isoform X1 [Solanum tuberosum]	-	-	-	-	-	-	-
Solyc01g005780.1	0.9	0.83	1.04	0.75	0.76	1.48	0.32	0.3	0.39	34	46	45	32	30	50	14	13	18	HCR9-0	PREDICTED: receptor like protein 30 [Solanum lycopersicum]	-	-	-	-	-	-	-
Solyc01g005783.1	0	0	0	0	0	0	0	0	0	0	0	0	0	0	0	0	0	0	--	-	-	-	-	-	-	-	-
Solyc01g005787.1	0	0	0	0	0	0	0	0	0	0	0	0	0	0	0	0	0	0	--	-	-	-	-	-	-	-	-
Solyc01g005790.1	4.29	3.86	4.54	3.91	4.61	4.2	3.75	4.11	4.31	97	127	117	99	108	85	97	105	119	PCMP-E42	PREDICTED: putative pentatricopeptide repeat-containing protein At1g10330 isoform X1 [Solanum lycopersicum]	-	-	-	-	GO:0043231//intracellular membrane-bounded organelle	-	-
Solyc01g005800.3	0.39	0.59	0.44	0.69	0.59	0.4	0.89	0.56	0.43	14	31	18	28	22	13	37	23	19	IQM2	PREDICTED: IQ domain-containing protein IQM2 [Solanum lycopersicum]	-	-	-	-	-	-	-
Solyc01g005810.3	89.81	96.45	86.64	83.7	85.35	85.08	93.43	88.15	91.83	2042	3192	2247	2134	2012	1730	2432	2266	2549	mak16-a	PREDICTED: protein MAK16 homolog B [Solanum lycopersicum]	-	-	-	-	GO:0043231//intracellular membrane-bounded organelle	-	GO:0006221//pyrimidine nucleotide biosynthetic process;GO:0009451//RNA modification
Solyc01g005820.4	75.75	79.46	77.96	67.6	64.29	68.59	65.32	71.46	66.7	1425	2176	1673	1426	1254	1154	1407	1520	1532	SCL30A	PREDICTED: serine/arginine-rich SC35-like splicing factor SCL33 [Solanum lycopersicum]	Genetic Information Processing	Transcription	ko03040//Spliceosome	K12900	GO:0016604//nuclear body;GO:0044444//cytoplasmic part	GO:0003676//nucleic acid binding	GO:0000377//RNA splicing, via transesterification reactions with bulged adenosine as nucleophile;GO:0006355//regulation of transcription, DNA-templated;GO:0006464//cellular protein modification process;GO:0070918//production of small RNA involved in gene silencing by RNA
Solyc01g005830.4	6.93	8.04	7.66	7.95	7.34	8.36	8.73	9.04	8.41	154	260	194	198	169	166	222	227	228	At3g13560	PREDICTED: glucan endo-1,3-beta-glucosidase 4 [Solanum lycopersicum]	Metabolism	Carbohydrate metabolism	ko00500//Starch and sucrose metabolism	K19892	GO:0031225//anchored component of membrane	GO:0008422//beta-glucosidase activity	GO:0044238//primary metabolic process
Solyc01g005840.3	11.96	12.1	13.65	11.17	13.78	10.36	13.78	12.45	15.13	169	249	220	177	202	131	223	199	261	COP10	ubiquitin-conjugating enzyme E2 -like protein [Solanum lycopersicum]	Genetic Information Processing	Folding, sorting and degradation	ko04120//Ubiquitin mediated proteolysis	K20217	GO:0043231//intracellular membrane-bounded organelle	GO:0005488//binding;GO:0016879//ligase activity, forming carbon-nitrogen bonds;GO:0019787//ubiquitin-like protein transferase activity	GO:0000338//protein deneddylation;GO:0001558//regulation of cell growth;GO:0006281//DNA repair;GO:0006511//ubiquitin-dependent protein catabolic process;GO:0007602//phototransduction;GO:0009062//fatty acid catabolic process;GO:0009404//toxin metabolic process;GO:0009408//response to heat;GO:0009639//response to red or far red light;GO:0032446//protein modification by small protein conjugation;GO:…
Solyc01g005850.2	0.14	0.14	0.66	0.43	0.26	0	0.42	0.24	0.39	2	3	11	7	4	0	7	4	7	--	PREDICTED: extensin-3-like isoform X1 [Solanum lycopersicum]	-	-	-	-	-	-	-
Solyc01g005860.2	0	0	0	0	0	0	0	0	0	0	0	0	0	0	0	0	0	0	--	-	-	-	-	-	-	-	-
Solyc01g005870.3	0	0	0	0	0.02	0	0.14	0	0.02	0	0	0	0	1	0	6	0	1	HCR9-0	PREDICTED: receptor-like protein 12 [Solanum lycopersicum]	-	-	-	-	-	-	-
Solyc01g005880.1	0	0	0	0	0	0	0	0	0	0	0	0	0	0	0	0	0	0	--	PREDICTED: extensin-1-like [Solanum lycopersicum]	-	-	-	-	-	-	-
Solyc01g005890.1	0	0	0	0	0	0	0	0	0	0	0	0	0	0	0	0	0	0	--	PREDICTED: extensin-1-like [Solanum lycopersicum]	-	-	-	-	-	-	-
Solyc01g005900.2	0.29	0.3	0.45	0.13	0	0.08	0.25	0.13	0.3	4	6	7	2	0	1	4	2	5	At3g13620	PREDICTED: spermidine sinapoyl-CoA acyltransferase-like [Solanum lycopersicum]	-	-	-	-	GO:0031224//intrinsic component of membrane	GO:0015291//secondary active transmembrane transporter activity;GO:0016747//transferase activity, transferring acyl groups other than amino-acyl groups;GO:0046943//carboxylic acid transmembrane transporter activity	GO:0006694//steroid biosynthetic process;GO:0009699//phenylpropanoid biosynthetic process;GO:0009814//defense response, incompatible interaction;GO:0009891//positive regulation of biosynthetic process;GO:0015846//polyamine transport;GO:0030148//sphingolipid biosynthetic process;GO:0033554//cellular response to stress
Solyc01g005910.3	12.11	11.01	11.89	10.11	10.76	10.39	10.78	13.45	12.75	266	352	298	249	245	204	271	334	342	--	Acid phosphatase/vanadium-dependent haloperoxidase-related protein [Corchorus capsularis]	-	-	-	-	-	-	GO:0044699//single-organism process
Solyc01g005920.3	4.29	4.04	4.38	5.47	5.44	5.27	3.56	3.36	3.4	121	166	141	173	159	133	115	107	117	At3g13620	PREDICTED: probable polyamine transporter At3g13620 [Solanum lycopersicum]	-	-	-	-	GO:0031224//intrinsic component of membrane	GO:0015291//secondary active transmembrane transporter activity;GO:0046943//carboxylic acid transmembrane transporter activity	GO:0006694//steroid biosynthetic process;GO:0015846//polyamine transport;GO:0030148//sphingolipid biosynthetic process
Solyc01g005930.3	8.51	8.36	8.27	8.73	9.44	11.58	7.12	6.94	6.17	193	276	214	222	222	235	185	178	171	--	Lipase/lipooxygenase, PLAT/LH2 [Cynara cardunculus var. scolymus] [Cynara cardunculus]	-	-	-	-	-	-	-
Solyc01g005940.4	0	0.04	0	0	0	0	0	0	0	0	1	0	0	0	0	0	0	0	Y1	PREDICTED: phytoene synthase 2, chloroplastic-like [Solanum pennellii]	Metabolism;Metabolism;Metabolism	Global and overview maps;Global and overview maps;Metabolism of terpenoids and polyketides	ko01100//Metabolic pathways;ko01110//Biosynthesis of secondary metabolites;ko00906//Carotenoid biosynthesis	K02291;K02291;K02291	GO:0044434//chloroplast part	GO:0004337//geranyltranstransferase activity	GO:0006090//pyruvate metabolic process;GO:0006633//fatty acid biosynthetic process;GO:0006779//porphyrin-containing compound biosynthetic process;GO:0016109//tetraterpenoid biosynthetic process;GO:0016119//carotene metabolic process;GO:0046471//phosphatidylglycerol metabolic process
Solyc01g005950.4	45.23	46.18	47.07	43.88	40.8	40.59	46.96	50.37	50.57	1220	1813	1448	1327	1141	979	1450	1536	1665	PP2A4	serine/threonine-protein phosphatase PP2A catalytic subunit [Solanum lycopersicum]	Genetic Information Processing;Cellular Processes	Translation;Transport and catabolism	ko03015//mRNA surveillance pathway;ko04136//Autophagy - other eukaryotes	K04382;K04382	GO:0008287//protein serine/threonine phosphatase complex;GO:0016020//membrane;GO:0043231//intracellular membrane-bounded organelle;GO:0043232//intracellular non-membrane-bounded organelle;GO:0044444//cytoplasmic part	GO:0004721//phosphoprotein phosphatase activity;GO:0043169//cation binding	GO:0006464//cellular protein modification process;GO:0006796//phosphate-containing compound metabolic process
Solyc01g005960.3	26.87	28.25	26.69	22.54	20.88	23.11	26.13	25.84	25.82	1118	1711	1267	1052	901	860	1245	1216	1312	RH52	DEAD-box ATP-dependent RNA helicase 37 [Solanum lycopersicum]	-	-	-	-	GO:0009536//plastid;GO:0016020//membrane;GO:0042579//microbody;GO:0043232//intracellular non-membrane-bounded organelle	GO:0032550//purine ribonucleoside binding;GO:0042623//ATPase activity, coupled	-
Solyc01g005970.3	10.91	11.44	10.39	14.17	14.15	13.37	9.82	9.59	9.4	430	656	467	626	578	471	443	427	452	At1g55270	PREDICTED: F-box/kelch-repeat protein At1g55270 [Solanum lycopersicum]	-	-	-	-	GO:0044424//intracellular part	-	-
Solyc01g005980.4	9.86	8.03	11.95	10.96	11.44	9.32	11.75	13.4	13.21	162	192	224	202	195	137	221	249	265	--	PREDICTED: uncharacterized protein LOC101247847 [Solanum lycopersicum]	-	-	-	-	GO:0009536//plastid	-	-
Solyc01g005985.1	24.27	22.97	19.54	16.34	15.1	16.74	13.85	14.21	12.6	355	489	326	268	229	219	232	235	225	YLS3	PREDICTED: protein YLS3 [Solanum lycopersicum]	-	-	-	-	GO:0031224//intrinsic component of membrane;GO:0044464//cell part	GO:0005488//binding	GO:0042546//cell wall biogenesis;GO:0044699//single-organism process
Solyc01g006000.3	11.89	11.51	9.75	10.92	12.45	13.11	11.56	12.02	11.71	371	523	347	382	403	366	413	424	446	Pigv	PREDICTED: GPI mannosyltransferase 2 [Solanum lycopersicum]	Metabolism;Metabolism	Global and overview maps;Glycan biosynthesis and metabolism	ko01100//Metabolic pathways;ko00563//Glycosylphosphatidylinositol(GPI)-anchor biosynthesis	K07542;K07542	-	GO:0016757//transferase activity, transferring glycosyl groups	-
Solyc01g006010.3	10.85	12.07	9.84	10.54	10.75	10.78	8.77	10.05	9.31	547	886	566	596	562	486	506	573	573	SF1	PREDICTED: splicing factor 1 [Solanum lycopersicum]	-	-	-	-	-	-	-
Solyc01g006020.4	25.37	26.61	25.8	29.03	27.12	27.32	25.59	26.19	26.1	406	620	471	521	450	391	469	474	510	--	PREDICTED: uncharacterized protein LOC101264357 [Solanum lycopersicum]	-	-	-	-	GO:0009526//plastid envelope	-	-
Solyc01g006040.3	10.46	10.14	9.44	12.51	11.06	10.8	8.94	10.17	9.24	572	807	589	767	627	528	560	629	617	HUB2	PREDICTED: E3 ubiquitin-protein ligase BRE1-like 2 [Solanum lycopersicum]	-	-	-	-	GO:0043231//intracellular membrane-bounded organelle	GO:0003824//catalytic activity;GO:0046914//transition metal ion binding;GO:0046983//protein dimerization activity	GO:0000278//mitotic cell cycle;GO:0003006//developmental process involved in reproduction;GO:0006355//regulation of transcription, DNA-templated;GO:0006513//protein monoubiquitination;GO:0006952//defense response;GO:0009887//organ morphogenesis;GO:0016574//histone ubiquitination
Solyc01g006050.2	0.31	0.21	0.11	0.08	0.08	0.1	0.15	0.08	0.07	7	7	3	2	2	2	4	2	2	--	PREDICTED: transmembrane protein 45A-like [Solanum lycopersicum]	-	-	-	-	GO:0009536//plastid	-	GO:0045491//xylan metabolic process
Solyc01g006055.1	17.8	17.39	17.37	2.62	1.77	2.36	13.22	9.9	11.72	194	276	216	32	20	23	165	122	156	DIR19	PREDICTED: dirigent protein 19 [Solanum lycopersicum]	-	-	-	-	GO:0005576//extracellular region;GO:0009536//plastid	-	GO:0009699//phenylpropanoid biosynthetic process;GO:0009814//defense response, incompatible interaction;GO:0033554//cellular response to stress
Solyc01g006080.2	0	0.05	0	0.07	0.15	0	0	0	0.12	0	1	0	1	2	0	0	0	2	--	PREDICTED: uncharacterized protein LOC104645694 [Solanum lycopersicum]	-	-	-	-	-	-	-
Solyc01g006090.3	14	14.04	12.74	7.27	6.44	8.46	9.86	10.61	10.31	237	346	246	138	113	128	191	203	213	EBP2	PREDICTED: probable rRNA-processing protein EBP2 homolog [Solanum lycopersicum]	-	-	-	-	GO:0043231//intracellular membrane-bounded organelle;GO:0043232//intracellular non-membrane-bounded organelle	-	GO:0006605//protein targeting;GO:0009451//RNA modification;GO:0022613//ribonucleoprotein complex biogenesis
Solyc01g006100.4	1.2	1.46	1.78	1.26	1.34	1.04	1.34	1.42	1.23	50	89	85	59	58	39	64	67	63	CMT3	PREDICTED: DNA (cytosine-5)-methyltransferase 1 isoform X2 [Solanum lycopersicum]	Metabolism;Metabolism	Global and overview maps;Amino acid metabolism	ko01100//Metabolic pathways;ko00270//Cysteine and methionine metabolism	K00558;K00558	GO:0043229//intracellular organelle	GO:0005488//binding;GO:0008757//S-adenosylmethionine-dependent methyltransferase activity	GO:0000281//mitotic cytokinesis;GO:0006260//DNA replication;GO:0006342//chromatin silencing;GO:0032776//DNA methylation on cytosine;GO:0034968//histone lysine methylation;GO:0048580//regulation of post-embryonic development;GO:0051052//regulation of DNA metabolic process
Solyc01g006110.3	48.53	46.13	45.81	46.77	51	45.66	46.06	48.63	45.55	1317	1822	1418	1423	1435	1108	1431	1492	1509	TAP46	PREDICTED: PP2A regulatory subunit TAP46 [Solanum lycopersicum]	Cellular Processes	Transport and catabolism	ko04136//Autophagy - other eukaryotes	K17606	-	-	-
Solyc01g006120.4	110.75	104.97	106.45	99.59	103.9	104.68	115.62	117.21	112.84	4918	6785	5392	4959	4784	4157	5878	5885	6117	HD16	PREDICTED: casein kinase 1-like protein HD16 [Solanum lycopersicum]	-	-	-	-	-	GO:0004672//protein kinase activity;GO:0032550//purine ribonucleoside binding	GO:0006486//protein glycosylation;GO:0006796//phosphate-containing compound metabolic process
Solyc01g006130.4	20.96	22.01	21.79	18.21	19.49	17.77	26.91	26.79	25.64	372.31	569.1	441.4	362.59	359.01	282.33	547.32	538.01	555.93	PSA2	PREDICTED: protein EMBRYO SAC DEVELOPMENT ARREST 3, chloroplastic [Solanum lycopersicum]	-	-	-	-	GO:0044434//chloroplast part	GO:0001071//nucleic acid binding transcription factor activity;GO:0005515//protein binding	GO:0006090//pyruvate metabolic process;GO:0006091//generation of precursor metabolites and energy;GO:0006351//transcription, DNA-templated;GO:0006739//NADP metabolic process;GO:0006779//porphyrin-containing compound biosynthetic process;GO:0009658//chloroplast organization;GO:0009668//plastid membrane organization;GO:0010468//regulation of gene expression;GO:0016109//tetraterpenoid biosynthetic p…
Solyc01g006140.4	0.91	0.74	0.87	0.72	0.41	0.44	0.32	0.35	0.47	31.69	37.9	34.6	28.41	14.99	13.67	12.68	13.99	20.07	CDT1A	PREDICTED: CDT1-like protein a, chloroplastic [Solanum lycopersicum]	-	-	-	-	GO:0009536//plastid	GO:0019900//kinase binding	GO:0006260//DNA replication;GO:0006793//phosphorus metabolic process;GO:0007275//multicellular organism development;GO:0009657//plastid organization;GO:0016458//gene silencing;GO:0019219//regulation of nucleobase-containing compound metabolic process;GO:0034968//histone lysine methylation;GO:0051726//regulation of cell cycle
Solyc01g006150.3	6.75	6.95	6.24	10.76	10.01	12.11	8.87	8.75	8.41	180	270	190	322	277	289	271	264	274	MTP4	PREDICTED: metal tolerance protein 4-like isoform X1 [Solanum lycopersicum]	-	-	-	-	GO:0031090//organelle membrane;GO:0031224//intrinsic component of membrane;GO:0043231//intracellular membrane-bounded organelle	GO:0015075//ion transmembrane transporter activity	GO:0006812//cation transport;GO:0044763//single-organism cellular process
Solyc01g006160.3	201.57	195.9	202	172.9	171.96	173.23	207.35	199.93	202.58	1992	2818	2277	1916	1762	1531	2346	2234	2444	RPP1C	PREDICTED: 60S acidic ribosomal protein P1 [Solanum lycopersicum]	Genetic Information Processing	Translation	ko03010//Ribosome	K02942	GO:0005840//ribosome;GO:0016020//membrane;GO:0043231//intracellular membrane-bounded organelle	GO:0005198//structural molecule activity;GO:0097159//organic cyclic compound binding	GO:0006396//RNA processing;GO:0034645//cellular macromolecule biosynthetic process;GO:0071555//cell wall organization
Solyc01g006170.4	27.12	28.94	30.7	19.76	20.24	19.88	21.4	19.22	21.52	508	789	656	415	393	333	459	407	492	EBP2	PREDICTED: probable rRNA-processing protein EBP2 homolog [Solanum lycopersicum]	-	-	-	-	GO:0043231//intracellular membrane-bounded organelle;GO:0043232//intracellular non-membrane-bounded organelle	-	GO:0006605//protein targeting;GO:0009451//RNA modification;GO:0022613//ribonucleoprotein complex biogenesis
Solyc01g006180.4	7.96	7.61	6.72	7.36	8.72	6.96	7.24	7.76	6.48	294	409	283	305	334	230	306	324	292	BPG2	PREDICTED: GTP-binding protein BRASSINAZOLE INSENSITIVE PALE GREEN 2, chloroplastic [Solanum lycopersicum]	-	-	-	-	GO:0009536//plastid	GO:0032550//purine ribonucleoside binding	GO:0006606//protein import into nucleus;GO:0009451//RNA modification;GO:0043401//steroid hormone mediated signaling pathway
Solyc01g006190.3	27.41	28.19	29.38	42.1	40.79	42.7	37.47	37.33	35.37	674	1009	824	1161	1040	939	1055	1038	1062	SINAT2	PREDICTED: E3 ubiquitin-protein ligase SINAT2 [Solanum lycopersicum]	Genetic Information Processing	Folding, sorting and degradation	ko04120//Ubiquitin mediated proteolysis	K04506	GO:0043231//intracellular membrane-bounded organelle	GO:0003824//catalytic activity;GO:0046914//transition metal ion binding	GO:0019941//modification-dependent protein catabolic process;GO:0032446//protein modification by small protein conjugation;GO:0044707//single-multicellular organism process
Solyc01g006200.3	9.72	10.87	10.56	11.59	12.39	11.27	13.42	12.88	13.87	193	314	239	258	255	200	305	289	336	--	-	-	-	-	-	-	-	-
Solyc01g006210.4	0.54	1.5	1.69	0.62	1.24	0.61	1.43	1.1	1.01	11	44	39	14	26	11	33	25	25	--	PREDICTED: non-structural maintenance of chromosomes element 1 homolog [Solanum lycopersicum]	-	-	-	-	GO:0043234//protein complex	-	-
Solyc01g006220.3	4.04	5.53	4.55	5.47	4.56	4.15	5.48	5.07	4.67	112	223	144	170	131	103	174	159	158	ASHH3	PREDICTED: histone-lysine N-methyltransferase ASHH3 [Solanum lycopersicum]	Metabolism	Amino acid metabolism	ko00310//Lysine degradation	K11423	GO:0005911//cell-cell junction;GO:0043231//intracellular membrane-bounded organelle;GO:0043232//intracellular non-membrane-bounded organelle	GO:0016279//protein-lysine N-methyltransferase activity	GO:0016571//histone methylation
Solyc01g006230.3	28.34	27.85	28.47	31.88	29.45	26.85	24.27	26.3	22.92	1028	1471	1178	1297	1108	871	1008	1079	1015	ATG4	PREDICTED: cysteine protease ATG4 isoform X1 [Solanum lycopersicum]	Cellular Processes	Transport and catabolism	ko04136//Autophagy - other eukaryotes	K08342	-	-	-
Solyc01g006240.3	3.16	3.79	6.18	5.96	4.88	4.55	4.82	4	3.18	35	61	78	74	56	45	61	50	43	PBP2	PREDICTED: inactive protein RESTRICTED TEV MOVEMENT 1-like [Solanum lycopersicum]	-	-	-	-	-	GO:0005515//protein binding	GO:0051707//response to other organism
Solyc01g006250.2	2.27	3.23	3.02	3.08	3.55	2.89	3.22	1.87	1.99	29	60	44	44	47	33	47	27	31	FBL13	PREDICTED: F-box/FBD/LRR-repeat protein At5g53840-like isoform X1 [Citrus sinensis]	-	-	-	-	-	-	GO:0070192//chromosome organization involved in meiotic cell cycle
Solyc01g006260.4	3.05	3.12	3.21	2.8	2.78	3.12	2.97	3.63	3.15	35	52	42	36	33	32	39	47	44	EMB1687	PREDICTED: probable ribonuclease P/MRP protein subunit POP5 [Solanum lycopersicum]	Genetic Information Processing;Genetic Information Processing	Translation;Translation	ko03013//RNA transport;ko03008//Ribosome biogenesis in eukaryotes	K03537;K03537	GO:0043231//intracellular membrane-bounded organelle;GO:0043232//intracellular non-membrane-bounded organelle	GO:0004549//tRNA-specific ribonuclease activity;GO:0016628//oxidoreductase activity, acting on the CH-CH group of donors, NAD or NADP as acceptor	GO:0003006//developmental process involved in reproduction;GO:0006399//tRNA metabolic process;GO:0044710//single-organism metabolic process;GO:0090501//RNA phosphodiester bond hydrolysis
Solyc01g006270.2	0	0	0	0	0	0	0	0	0	0	0	0	0	0	0	0	0	0	--	-	-	-	-	-	-	-	-
Solyc01g006280.3	68.76	69.76	72.39	67.22	68.13	68.14	72.33	71.82	74.62	3338	4929	4008	3659	3429	2958	4020	3942	4422	THFS	PREDICTED: formate--tetrahydrofolate ligase [Solanum lycopersicum]	Metabolism;Metabolism;Metabolism	Global and overview maps;Global and overview maps;Metabolism of cofactors and vitamins	ko01100//Metabolic pathways;ko01200//Carbon metabolism;ko00670//One carbon pool by folate	K01938;K01938;K01938	GO:0005576//extracellular region;GO:0009536//plastid;GO:0016020//membrane	GO:0016879//ligase activity, forming carbon-nitrogen bonds;GO:0032550//purine ribonucleoside binding;GO:0046914//transition metal ion binding	GO:0006730//one-carbon metabolic process;GO:0006760//folic acid-containing compound metabolic process;GO:0009725//response to hormone;GO:0010038//response to metal ion
Solyc01g006290.4	122.41	114.98	118.08	200.62	203.2	189	221.78	222.09	198.76	2532	3462	2786	4653	4358	3496	5252	5194	5019	-	-	-	-	-	-	-	-	-
Solyc01g006300.3	221.61	217.07	215.55	244.29	249	247.65	220	218.66	218.37	4533	6463	5029	5603	5281	4530	5152	5057	5453	PER53	peroxidase precursor [Solanum lycopersicum]	Metabolism;Metabolism;Metabolism	Global and overview maps;Global and overview maps;Biosynthesis of other secondary metabolites	ko01100//Metabolic pathways;ko01110//Biosynthesis of secondary metabolites;ko00940//Phenylpropanoid biosynthesis	K00430;K00430;K00430	GO:0031090//organelle membrane;GO:0043231//intracellular membrane-bounded organelle	GO:0003824//catalytic activity;GO:0016209//antioxidant activity;GO:0043169//cation binding;GO:0046906//tetrapyrrole binding	GO:0006950//response to stress;GO:0009624//response to nematode;GO:0009725//response to hormone;GO:0044710//single-organism metabolic process;GO:0090567//reproductive shoot system development
Solyc01g006310.3	0	0	0	0	0	0	0	0	0	0	0	0	0	0	0	0	0	0	HRPN	PREDICTED: peroxidase N-like isoform X1 [Solanum lycopersicum]	Metabolism;Metabolism;Metabolism	Global and overview maps;Global and overview maps;Biosynthesis of other secondary metabolites	ko01100//Metabolic pathways;ko01110//Biosynthesis of secondary metabolites;ko00940//Phenylpropanoid biosynthesis	K00430;K00430;K00430	GO:0031090//organelle membrane;GO:0043231//intracellular membrane-bounded organelle	GO:0003824//catalytic activity;GO:0016209//antioxidant activity;GO:0043169//cation binding;GO:0046906//tetrapyrrole binding	GO:0006950//response to stress;GO:0009624//response to nematode;GO:0042743//hydrogen peroxide metabolic process;GO:0044710//single-organism metabolic process;GO:0090567//reproductive shoot system development
Solyc01g006320.4	1.15	0.94	1	7.15	5.23	6.57	4	3.78	4.88	15	18	15	105	71	77	60	56	78	NDR1	PREDICTED: protein NDR1-like [Solanum lycopersicum]	-	-	-	-	GO:0031225//anchored component of membrane;GO:0044464//cell part	GO:0005488//binding	GO:0008219//cell death;GO:0009617//response to bacterium;GO:0033554//cellular response to stress;GO:0045087//innate immune response;GO:0050832//defense response to fungus
Solyc01g006330.4	1.63	1.12	1.17	2.15	2.99	1.92	2.1	2.7	2.4	38	38	31	56	72	40	56	71	68	PAP12	PREDICTED: probable plastid-lipid-associated protein 12, chloroplastic [Solanum lycopersicum]	-	-	-	-	GO:0009526//plastid envelope;GO:0031976//plastid thylakoid;GO:0044434//chloroplast part	-	GO:0006739//NADP metabolic process;GO:0009668//plastid membrane organization
Solyc01g006340.3	4.49	5.62	5.14	5.85	5.73	5.48	5.94	5.01	5.99	130	237	170	190	172	142	197	164	212	RH41	PREDICTED: DEAD-box ATP-dependent RNA helicase 41 isoform X2 [Solanum lycopersicum]	-	-	-	-	GO:0009536//plastid	GO:0003676//nucleic acid binding;GO:0032550//purine ribonucleoside binding;GO:0042623//ATPase activity, coupled;GO:0043169//cation binding	-
Solyc01g006350.4	43.13	47.51	44.1	50.31	49.5	48.3	47.22	47.18	45.98	2626	4211	3063	3435	3125	2630	3292	3248	3418	CALS9	PREDICTED: callose synthase 9 [Solanum lycopersicum]	-	-	-	-	GO:0031224//intrinsic component of membrane	GO:0035251//UDP-glucosyltransferase activity	GO:0006074//(1->3)-beta-D-glucan metabolic process;GO:0022604//regulation of cell morphogenesis
Solyc01g006360.4	21.52	23.21	20.86	25.48	22.59	23.35	20.31	22.38	22.46	916	1438	1013	1216	997	889	990	1077	1167	CALS9	PREDICTED: callose synthase 9 [Solanum lycopersicum]	-	-	-	-	GO:0031224//intrinsic component of membrane	GO:0035251//UDP-glucosyltransferase activity	GO:0006074//(1->3)-beta-D-glucan metabolic process;GO:0022604//regulation of cell morphogenesis
Solyc01g006370.3	40.18	42.8	41	30.68	32.45	31.05	35.08	36.06	36.87	4130	6404	4807	3536	3458	2854	4128	4190	4626	CALS3	PREDICTED: callose synthase 3-like [Solanum lycopersicum]	-	-	-	-	GO:0031224//intrinsic component of membrane;GO:0044459//plasma membrane part	GO:0035251//UDP-glucosyltransferase activity	GO:0003006//developmental process involved in reproduction;GO:0006074//(1->3)-beta-D-glucan metabolic process;GO:0009555//pollen development;GO:0018205//peptidyl-lysine modification;GO:0022604//regulation of cell morphogenesis;GO:0042743//hydrogen peroxide metabolic process;GO:0052386//cell wall thickening;GO:0061024//membrane organization
Solyc01g006380.2	0.51	0.8	0.72	0.83	0.49	0.22	0.68	0.38	0.25	13	30	21	24	13	5	20	11	8	--	PREDICTED: putative E3 ubiquitin-protein ligase LIN-2 [Solanum lycopersicum]	-	-	-	-	-	-	-
Solyc01g006390.2	0.1	0.27	0.6	0.09	0.47	0.66	0.09	0.09	0	1	4	7	1	5	6	1	1	0	--	extensin-like protein precursor [Solanum lycopersicum]	-	-	-	-	-	-	-
Solyc01g006400.4	74.52	73.54	78.35	70.09	58.05	67.31	57.05	61.2	56.3	1134	1629	1360	1196	916	916	994	1053	1046	--	Hop-interacting protein THI101 precursor [Solanum lycopersicum]	-	-	-	-	-	-	-
Solyc01g006410.4	0	0	0	0	0	0	0	0	0	0	0	0	0	0	0	0	0	0	--	PREDICTED: formin-like protein 14 [Solanum lycopersicum]	-	-	-	-	-	-	-
Solyc01g006420.3	0	0	0	0	0	0	0	0	0	0	0	0	0	0	0	0	0	0	--	-	-	-	-	-	-	-	-
Solyc01g006430.3	396.29	412.42	397.72	520.45	522.75	519.84	533.11	549.58	527.44	10630	16103	12169	15654	14539	12470	16372	16668	17272	FAD12	PREDICTED: delta(12)-fatty-acid desaturase FAD2-like [Solanum lycopersicum]	Metabolism;Metabolism	Global and overview maps;Lipid metabolism	ko01212//Fatty acid metabolism;ko01040//Biosynthesis of unsaturated fatty acids	K10256;K10256	GO:0031090//organelle membrane;GO:0031224//intrinsic component of membrane;GO:0043231//intracellular membrane-bounded organelle	GO:0016705//oxidoreductase activity, acting on paired donors, with incorporation or reduction of molecular oxygen	GO:0006633//fatty acid biosynthetic process
Solyc01g006440.2	7.46	7.87	5.83	3.38	3.79	3.19	5.44	5.71	5	230	353	205	117	121	88	192	199	188	NPF7.1	PREDICTED: protein NRT1/ PTR FAMILY 7.1 [Solanum lycopersicum]	-	-	-	-	GO:0031224//intrinsic component of membrane	-	GO:0051234//establishment of localization
Solyc01g006450.4	20.85	21.89	22.39	11.9	11.37	13.87	17.82	18.15	16.34	511	781	626	327	289	304	500	503	489	MOD1	PREDICTED: enoyl-[acyl-carrier-protein] reductase [NADH], chloroplastic-like [Solanum lycopersicum]	Metabolism;Metabolism;Metabolism;Metabolism	Global and overview maps;Global and overview maps;Lipid metabolism;Metabolism of cofactors and vitamins	ko01100//Metabolic pathways;ko01212//Fatty acid metabolism;ko00061//Fatty acid biosynthesis;ko00780//Biotin metabolism	K00208;K00208;K00208;K00208	GO:0009526//plastid envelope;GO:0009532//plastid stroma;GO:0043234//protein complex	GO:0016628//oxidoreductase activity, acting on the CH-CH group of donors, NAD or NADP as acceptor;GO:0046914//transition metal ion binding	GO:0006631//fatty acid metabolic process;GO:0006637//acyl-CoA metabolic process;GO:0006970//response to osmotic stress;GO:0006996//organelle organization;GO:0016129//phytosteroid biosynthetic process;GO:0070838//divalent metal ion transport
Solyc01g006460.3	0.16	0.07	0.19	0.29	0.16	0.06	0	0.09	0	3	2	4	6	3	1	0	2	0	NSE4A	PREDICTED: non-structural maintenance of chromosomes element 4 homolog A-like [Solanum lycopersicum]	-	-	-	-	-	-	-
Solyc01g006480.3	13.3	10.17	11.95	13.51	10.35	10.62	12.5	11.47	12.45	238	265	244	271	192	170	256	232	272	--	PREDICTED: uncharacterized protein LOC101244219 [Solanum lycopersicum]	-	-	-	-	-	GO:0003824//catalytic activity	GO:0019538//protein metabolic process
Solyc01g006490.4	8.7	9.37	9.29	11.45	12.35	12.17	8.63	8.43	9.27	303	475	369	447	446	379	344	332	394	azo1574	PREDICTED: UPF0061 protein azo1574-like [Solanum pennellii]	-	-	-	-	GO:0009532//plastid stroma	GO:0016747//transferase activity, transferring acyl groups other than amino-acyl groups	GO:0006633//fatty acid biosynthetic process;GO:0036211//protein modification process
Solyc01g006500.4	9.27	10.3	10.01	13.35	12.62	12.2	9.97	10.19	10.16	272	440	335	439	384	320	335	338	364	At5g48730	PREDICTED: pentatricopeptide repeat-containing protein At5g48730, chloroplastic [Solanum lycopersicum]	-	-	-	-	GO:0043231//intracellular membrane-bounded organelle	-	-
Solyc01g006510.3	44.12	43.07	41.41	48.23	47.82	51.46	45.39	44.78	44.66	1090	1549	1167	1336	1225	1137	1284	1251	1347	SDH	sorbitol related enzyme [Solanum lycopersicum]	Metabolism;Metabolism;Metabolism	Global and overview maps;Carbohydrate metabolism;Carbohydrate metabolism	ko01100//Metabolic pathways;ko00040//Pentose and glucuronate interconversions;ko00051//Fructose and mannose metabolism	K00008;K00008;K00008	GO:0005911//cell-cell junction;GO:0031090//organelle membrane;GO:0043231//intracellular membrane-bounded organelle;GO:0044444//cytoplasmic part	GO:0003824//catalytic activity;GO:0046914//transition metal ion binding	GO:0044710//single-organism metabolic process
Solyc01g006520.3	2.33	2.17	2.41	13.63	13.19	12.43	7.37	7.36	6.46	102	138	120	668	598	486	369	364	345	RLK1	PREDICTED: G-type lectin S-receptor-like serine/threonine-protein kinase LECRK2 [Solanum lycopersicum]	-	-	-	-	-	GO:0004672//protein kinase activity	GO:0016310//phosphorylation
Solyc01g006530.1	0	0.03	0.02	0	0	0.03	0.02	0	0	0	2	1	0	0	1	1	0	0	LECRK2	PREDICTED: G-type lectin S-receptor-like serine/threonine-protein kinase LECRK3 [Solanum lycopersicum]	-	-	-	-	-	GO:0004672//protein kinase activity;GO:0005488//binding	GO:0006464//cellular protein modification process;GO:0016310//phosphorylation
Solyc01g006540.4	0.56	0.46	0.42	0.96	0.75	0.93	0.07	0.14	0.13	28	34	24	54	39	42	4	8	8	LOX2.1	lipoxygenase [Solanum lycopersicum]	Metabolism;Metabolism;Metabolism;Metabolism	Global and overview maps;Global and overview maps;Lipid metabolism;Lipid metabolism	ko01100//Metabolic pathways;ko01110//Biosynthesis of secondary metabolites;ko00592//alpha-Linolenic acid metabolism;ko00591//Linoleic acid metabolism	K00454;K00454;K00454;K00454	-	GO:0016701//oxidoreductase activity, acting on single donors with incorporation of molecular oxygen;GO:0043169//cation binding	GO:0006633//fatty acid biosynthetic process
Solyc01g006550.3	0.85	0.74	0.89	10.18	8.94	8.59	2.62	1.81	1.87	36	46	43	484	393	325.76	127	87	97	HCR9-0	PREDICTED: receptor-like protein 12 isoform X1 [Solanum lycopersicum]	-	-	-	-	-	-	-
Solyc01g006555.1	1.6	1.32	1.28	7.97	7.49	8.65	2.42	1.79	2.82	45	54	41	252	219	218	78	57	97	LOX2.1	lipoxygenase [Solanum lycopersicum]	Metabolism;Metabolism;Metabolism;Metabolism	Global and overview maps;Global and overview maps;Lipid metabolism;Lipid metabolism	ko01100//Metabolic pathways;ko01110//Biosynthesis of secondary metabolites;ko00592//alpha-Linolenic acid metabolism;ko00591//Linoleic acid metabolism	K00454;K00454;K00454;K00454	-	GO:0016701//oxidoreductase activity, acting on single donors with incorporation of molecular oxygen;GO:0043169//cation binding	GO:0006633//fatty acid biosynthetic process
Solyc01g006580.4	0.26	0.09	0	0.15	0.04	0	0	0.08	0.07	6	3	0	4	1	0	0	2	2	AOP2	PREDICTED: probable inactive 2-oxoglutarate-dependent dioxygenase AOP2 [Solanum lycopersicum]	-	-	-	-	-	GO:0016706//oxidoreductase activity, acting on paired donors, with incorporation or reduction of molecular oxygen, 2-oxoglutarate as one donor, and incorporation of one atom each of oxygen into both donors	-
Solyc01g006585.1	0	0	0	0	0	0	0	0	0.05	0	0	0	0	0	0	0	0	1	AOP1.2	PREDICTED: probable 2-oxoglutarate-dependent dioxygenase AOP1.2 [Solanum lycopersicum]	-	-	-	-	-	GO:0051213//dioxygenase activity	-
Solyc01g006590.3	0	0	0.03	0	0	0	0	0	0	0	0	1	0	0	0	0	0	0	RLK1	PREDICTED: LOW QUALITY PROTEIN: G-type lectin S-receptor-like serine/threonine-protein kinase RLK1 [Capsicum annuum]	-	-	-	-	-	GO:0016301//kinase activity	GO:0009987//cellular process
Solyc01g006600.3	0	0	0	0	0	0	0	0	0	0	0	0	0	0	0	0	0	0	--	Acyl carrier protein-like protein [Cynara cardunculus var. scolymus] [Cynara cardunculus]	-	-	-	-	-	GO:0005488//binding;GO:0016491//oxidoreductase activity	GO:0008152//metabolic process
Solyc01g006610.2	0	0	0	0	0	0	0	0	0	0	0	0	0	0	0	0	0	0	AOP2	PREDICTED: probable 2-oxoglutarate-dependent dioxygenase AOP1 [Solanum lycopersicum]	-	-	-	-	-	GO:0016706//oxidoreductase activity, acting on paired donors, with incorporation or reduction of molecular oxygen, 2-oxoglutarate as one donor, and incorporation of one atom each of oxygen into both donors	-
Solyc01g006620.3	0.08	0.05	0.02	0.05	0	0.09	0.09	0	0.06	3	3	1	2	0	3	4	0	3	FTIP1	PREDICTED: FT-interacting protein 1-like [Solanum lycopersicum]	-	-	-	-	-	-	-
Solyc01g006630.3	11.36	11.42	12.32	9.71	9.77	10.09	11.93	10.82	12.32	287	420	355	275	256	228	345	309	380	--	PREDICTED: uncharacterized oxidoreductase C26H5.09c [Solanum lycopersicum]	-	-	-	-	-	GO:0003824//catalytic activity	GO:0044710//single-organism metabolic process
Solyc01g006640.1	0	0	0	0	0	0	0	0.01	0.01	0	0	0	0	0	0	0	1	1	fadD28	4-coumarate--coa ligase-like 1 [Nicotiana attenuata]	-	-	-	-	-	GO:0004601//peroxidase activity;GO:0019842//vitamin binding;GO:0046906//tetrapyrrole binding	GO:0006950//response to stress;GO:0044710//single-organism metabolic process
Solyc01g006650.2	2.03	2.4	1.83	1.76	2.01	2.04	5.11	3.67	4.53	69	119	71	67	71	62	199	141	188	EIL3	PREDICTED: ETHYLENE INSENSITIVE 3-like 3 protein [Solanum lycopersicum]	Environmental Information Processing;Environmental Information Processing	Signal transduction;Signal transduction	ko04075//Plant hormone signal transduction;ko04016//MAPK signaling pathway - plant	K14514;K14514	GO:0043231//intracellular membrane-bounded organelle	GO:0001071//nucleic acid binding transcription factor activity;GO:0003676//nucleic acid binding	GO:0000160//phosphorelay signal transduction system;GO:0000302//response to reactive oxygen species;GO:0006605//protein targeting;GO:0006952//defense response;GO:0006972//hyperosmotic response;GO:0009620//response to fungus;GO:0009755//hormone-mediated signaling pathway;GO:0009863//salicylic acid mediated signaling pathway;GO:0010039//response to iron ion;GO:0010468//regulation of gene expression…
Solyc01g006660.3	0.21	0.31	0.21	0.19	0.26	0.14	0.48	0.48	0.42	7	15	8	7	9	4	18	18	17	CRSP	PREDICTED: CO(2)-response secreted protease-like [Solanum lycopersicum]	-	-	-	-	-	-	-
Solyc01g006670.2	4.16	4.57	3.71	4.87	6.56	5.15	5.19	5.62	4.26	112	179	114	147	183	124	160	171	140	UGT92A1	PREDICTED: UDP-glycosyltransferase 92A1-like [Solanum pennellii]	-	-	-	-	-	GO:0035251//UDP-glucosyltransferase activity	-
Solyc01g006680.4	6.19	6.67	6.04	3.77	2.83	4.95	4.21	3.64	4.75	158	248	176	108	75	113	123	105	148	JMJ30	JmjC-domain protein JMJ524 [Solanum lycopersicum]	-	-	-	-	-	-	GO:0008152//metabolic process;GO:0048511//rhythmic process
Solyc01g006690.4	8.19	7.2	6.69	4.18	3.89	4.15	5.09	4.69	5.09	278	356	259	159	137	126	198	180	211	-	-	-	-	-	-	-	-	-
Solyc01g006700.3	15.67	16.24	16.26	17.57	16.78	18.53	16.27	18.95	16.81	627	946	742	788	696	663	745	857	821	--	PREDICTED: protein downstream neighbor of son homolog [Solanum lycopersicum]	-	-	-	-	-	-	GO:0006259//DNA metabolic process;GO:0043414//macromolecule methylation;GO:0044699//single-organism process
Solyc01g006710.4	16.27	16.62	17.05	16.68	17.53	16.91	18.59	19.04	19.14	938	1395	1121	1078	1048	872	1227	1241	1347	At1g48650	PREDICTED: DExH-box ATP-dependent RNA helicase DExH3 [Solanum lycopersicum]	Genetic Information Processing	Folding, sorting and degradation	ko03018//RNA degradation	K14442	-	GO:0032550//purine ribonucleoside binding;GO:0042623//ATPase activity, coupled	-
Solyc01g006720.4	17.47	17.69	17.65	33.23	32.98	33.06	26.86	25.19	26.52	695	1024	801	1482	1360	1176	1223	1133	1288	ABCG22	PREDICTED: ABC transporter G family member 22-like isoform X1 [Solanum lycopersicum]	-	-	-	-	-	GO:0015098//molybdate ion transmembrane transporter activity;GO:0017111//nucleoside-triphosphatase activity;GO:0032550//purine ribonucleoside binding	GO:0015698//inorganic anion transport
Solyc01g006730.4	0.03	0.14	0.15	0.16	0.17	0.23	0.15	0.08	0	1	7	6	6	6	7	6	3	0	-	-	-	-	-	-	-	-	-
Solyc01g006740.4	4.41	3.68	3.77	4.68	4.22	3.94	3.79	3.46	3.84	125	152	122	149	124	100	123	111	133	SPP1	PREDICTED: sucrose-phosphatase 1 isoform X1 [Solanum lycopersicum]	Metabolism	Carbohydrate metabolism	ko00500//Starch and sucrose metabolism	K07024	GO:0005911//cell-cell junction;GO:0031090//organelle membrane;GO:0043231//intracellular membrane-bounded organelle;GO:0044425//membrane part;GO:0044444//cytoplasmic part	GO:0050308//sugar-phosphatase activity	GO:0001101//response to acid chemical;GO:0003006//developmental process involved in reproduction;GO:0005985//sucrose metabolic process;GO:0006643//membrane lipid metabolic process;GO:0006796//phosphate-containing compound metabolic process;GO:0010038//response to metal ion;GO:0010118//stomatal movement;GO:0018205//peptidyl-lysine modification;GO:0042743//hydrogen peroxide metabolic process
Solyc01g006750.2	0.35	0.24	0	0	0	0	0	0	0	3	3	0	0	0	0	0	0	0	--	-	-	-	-	-	-	-	-
Solyc01g006760.3	0	0	0	0	0	0	0	0	0	0	0	0	0	0	0	0	0	0	--	PREDICTED: uncharacterized protein LOC109119844 [Solanum lycopersicum]	-	-	-	-	-	-	GO:0009628//response to abiotic stimulus
Solyc01g006770.2	0	0	0	0	0	0	0	0	0	0	0	0	0	0	0	0	0	0	C1GALT1	PREDICTED: uncharacterized protein LOC104646356 [Solanum lycopersicum]	-	-	-	-	-	-	-
Solyc01g006780.4	0	0.07	0.09	0.61	1.32	0.44	0.17	0.26	0.4	0	1	1	7	14	4	2	3	5	--	-	-	-	-	-	-	-	-
Solyc01g006790.3	1.25	0.86	2.26	3.64	4.9	4.75	2.11	1.18	1.91	15	15	31	49	61	51	29	16	28	-	-	-	-	-	-	-	-	-
Solyc01g006800.4	63.31	63.29	61.5	59.71	58.92	59.54	56.75	57.78	57.6	1824	2654	2021	1929	1760	1534	1872	1882	2026	MAP2B	PREDICTED: methionine aminopeptidase 2B-like [Solanum pennellii]	-	-	-	-	GO:0044424//intracellular part	GO:0004177//aminopeptidase activity;GO:0008237//metallopeptidase activity;GO:0043169//cation binding	GO:0006498//N-terminal protein lipidation;GO:0006508//proteolysis;GO:0009409//response to cold;GO:0009814//defense response, incompatible interaction;GO:0010467//gene expression
Solyc01g006810.4	10.2	10.08	8.33	8.32	6.92	7.6	8.29	7.19	7.68	246	354	229	225	173	164	229	196	226	RHF2A	PREDICTED: E3 ubiquitin-protein ligase RHF2A isoform X1 [Solanum lycopersicum]	-	-	-	-	-	-	GO:0044248//cellular catabolic process;GO:0044763//single-organism cellular process;GO:0071704//organic substance metabolic process
Solyc01g006820.2	59.48	72.23	57.11	47.13	44.27	55.26	50.77	51.26	58.2	745	1317	816	662	575	619	728	726	890	--	-	-	-	-	-	-	-	-
Solyc01g006830.3	46.59	47.06	45.15	42.89	43.42	42.89	43	43.8	39.7	1272	1870	1406	1313	1229	1047	1344	1352	1323	WDL4	PREDICTED: protein WVD2-like 4 [Solanum lycopersicum]	-	-	-	-	-	-	-
Solyc01g006840.3	0	0	0	0	0	0	0.05	0	0	0	0	0	0	0	0	2	0	0	CPK11	PREDICTED: calcium-dependent protein kinase 26-like [Solanum lycopersicum]	Organismal Systems	Environmental adaptation	ko04626//Plant-pathogen interaction	K13412	GO:0005777//peroxisome;GO:0009536//plastid	GO:0004674//protein serine/threonine kinase activity;GO:0032550//purine ribonucleoside binding;GO:0046872//metal ion binding	GO:0006468//protein phosphorylation
Solyc01g006845.1	0	0	0	0	0	0	0	0	0	0	0	0	0	0	0	0	0	0	--	-	-	-	-	-	-	-	-
Solyc01g006850.1	0.67	0.93	0.83	0.59	0.75	0.83	0.66	0.46	0.61	36	73	51	36	42	40	41	28	40	At1g80550	PREDICTED: putative pentatricopeptide repeat-containing protein At5g06400, mitochondrial [Solanum lycopersicum]	-	-	-	-	-	-	-
Solyc01g006860.3	7.66	7.82	7.32	5	5.35	6.08	8.19	6.48	7.22	134	199	146	98	97	95	164	128	154	Hscb	PREDICTED: iron-sulfur cluster co-chaperone protein HscB, mitochondrial [Solanum pennellii]	-	-	-	-	-	GO:0005515//protein binding	GO:0006461//protein complex assembly
Solyc01g006870.4	19.57	18.52	17.98	19.93	17.28	19.71	17.2	17.99	16.48	816	1124	855	932	747	735	821	848	839	--	PREDICTED: uncharacterized protein LOC101243920 isoform X1 [Solanum lycopersicum]	-	-	-	-	GO:0043231//intracellular membrane-bounded organelle	-	-
Solyc01g006880.4	19.76	20.33	20.52	16.67	17.45	15.55	15.35	16.16	15.93	1862	2789	2206	1761	1705	1310	1656	1722	1832	ATXR7	PREDICTED: histone-lysine N-methyltransferase ATXR7 isoform X1 [Solanum lycopersicum]	-	-	-	-	-	-	GO:0032259//methylation;GO:0044699//single-organism process
Solyc01g006890.3	6.28	6.17	5.86	3.75	4.07	3.97	6.2	5.93	6.17	306	438	326	205	206	173	346	327	367	--	F26K24.5 protein [Theobroma cacao]	-	-	-	-	GO:0043231//intracellular membrane-bounded organelle	-	-
Solyc01g006900.3	696.79	688.94	671.41	390.99	391.62	401.99	520.04	516.81	544.68	9517	13697	10460	5988	5546	4910	8132	7981	9082	npc2	PREDICTED: putative phosphatidylglycerol/phosphatidylinositol transfer protein DDB_G0282179 [Solanum lycopersicum]	-	-	-	-	GO:0009536//plastid	-	GO:0001101//response to acid chemical;GO:0015698//inorganic anion transport;GO:0046474//glycerophospholipid biosynthetic process
Solyc01g006910.4	0	0	0.07	0.14	0.08	0	0	0	0	0	0	1	2	1	0	0	0	0	ATL70	PREDICTED: RING-H2 finger protein ATL70-like [Solanum lycopersicum]	-	-	-	-	-	GO:0043169//cation binding	-
Solyc01g006920.4	0.88	0.89	0.87	1.03	0.83	0.81	0.43	0.52	0.63	39	57	44	51	38	32	22	26	34	PCMP-E52	PREDICTED: pentatricopeptide repeat-containing protein At4g39530 [Solanum lycopersicum]	-	-	-	-	-	-	-
Solyc01g006930.3	74	77.28	76	55.83	56.2	55.04	84.29	82.78	83.17	2013	3060	2358	1703	1585	1339	2625	2546	2762	NFYA10	PREDICTED: nuclear transcription factor Y subunit A-10 [Solanum lycopersicum]	-	-	-	-	-	-	GO:0044699//single-organism process;GO:1901576//organic substance biosynthetic process
Solyc01g006940.4	11.97	9.71	13.24	13.98	13.22	11.83	14.19	13.44	15.16	249	294	314	326	285	220	338	316	385	CP33	PREDICTED: 33 kDa ribonucleoprotein, chloroplastic [Solanum lycopersicum]	-	-	-	-	GO:0009532//plastid stroma;GO:0030529//intracellular ribonucleoprotein complex	GO:0003676//nucleic acid binding	GO:0003006//developmental process involved in reproduction;GO:0006090//pyruvate metabolic process;GO:0006396//RNA processing;GO:0009058//biosynthetic process;GO:0009668//plastid membrane organization
Solyc01g006950.3	1.43	1.53	1.91	3.93	5.42	5.58	5.06	5.57	4.71	34	53	52	105	134	119	138	150	137	SYP121	PREDICTED: syntaxin-121-like [Solanum lycopersicum]	Genetic Information Processing	Folding, sorting and degradation	ko04130//SNARE interactions in vesicular transport	K08486	-	-	-
Solyc01g006960.3	22	24.08	22.79	24.16	25.79	23.83	23.06	23.06	22.16	1544	2460	1825	1902	1877	1496	1853	1830	1899	--	PREDICTED: trafficking protein particle complex subunit 8 [Solanum lycopersicum]	-	-	-	-	-	-	-
Solyc01g006970.4	22.35	25.02	24.86	28.63	28.58	28.21	26.21	25.96	24.28	1281	2087	1625	1840	1698	1446	1720	1682	1699	At2g35920	PREDICTED: DExH-box ATP-dependent RNA helicase DExH1 isoform X1 [Solanum lycopersicum]	Genetic Information Processing	Folding, sorting and degradation	ko03018//RNA degradation	K14442	GO:0044424//intracellular part	GO:0032550//purine ribonucleoside binding;GO:0042623//ATPase activity, coupled	GO:0006498//N-terminal protein lipidation
Solyc01g006980.4	53.83	51.96	53.13	36.51	39.67	37.98	49.91	44.82	44.06	1382	1942	1556	1051	1056	872	1467	1301	1381	fabD	PREDICTED: malonyl CoA-acyl carrier protein transacylase [Solanum pennellii]	Metabolism;Metabolism;Metabolism	Global and overview maps;Global and overview maps;Lipid metabolism	ko01100//Metabolic pathways;ko01212//Fatty acid metabolism;ko00061//Fatty acid biosynthesis	K00645;K00645;K00645	GO:0009532//plastid stroma	GO:0004312//fatty acid synthase activity	GO:0006743//ubiquinone metabolic process
Solyc01g006990.4	19.25	20.09	20.77	20.38	22.07	17.61	21.05	22.51	22.13	615	934	757	730	731	503	770	813	863	SKIP22	PREDICTED: F-box protein SKIP22-like [Solanum lycopersicum]	-	-	-	-	-	-	GO:0009987//cellular process
Solyc01g007000.4	0.09	0.4	0.16	0.79	1.15	0.59	2.41	1.74	2.26	2	13	4	20	27	12	62.38	44.3	62.19	PUB22	PREDICTED: E3 ubiquitin-protein ligase PUB22-like [Solanum lycopersicum]	-	-	-	-	GO:0044444//cytoplasmic part	GO:0019787//ubiquitin-like protein transferase activity	GO:0002252//immune effector process;GO:0006812//cation transport;GO:0006950//response to stress;GO:0010243//response to organonitrogen compound;GO:0016567//protein ubiquitination;GO:0046942//carboxylic acid transport
Solyc01g007010.2	0.09	0.12	0.12	0.24	0.35	0.25	0.74	0.76	0.77	2	4	3	6	8	5	19	19.21	21	PUB22	PREDICTED: E3 ubiquitin-protein ligase PUB22-like [Solanum lycopersicum]	-	-	-	-	GO:0044444//cytoplasmic part	GO:0019787//ubiquitin-like protein transferase activity	GO:0002252//immune effector process;GO:0006812//cation transport;GO:0006950//response to stress;GO:0010243//response to organonitrogen compound;GO:0016567//protein ubiquitination;GO:0046942//carboxylic acid transport
Solyc01g007020.4	0.45	0.81	0.71	0.73	0.9	1.36	4.97	3.11	4.25	11	29	20	20	23	30	140	86.38	127.5	PUB23	PREDICTED: E3 ubiquitin-protein ligase PUB23-like [Solanum lycopersicum]	-	-	-	-	GO:0044444//cytoplasmic part	GO:0019787//ubiquitin-like protein transferase activity	GO:0002252//immune effector process;GO:0006812//cation transport;GO:0006950//response to stress;GO:0010243//response to organonitrogen compound;GO:0016567//protein ubiquitination;GO:0046942//carboxylic acid transport
Solyc01g007030.3	1.67	1.2	1.08	10.1	9.8	7.63	15.32	17.28	20.12	23	24	17	156	140	94	241.62	269.11	338.31	PUB22	PREDICTED: LOW QUALITY PROTEIN: E3 ubiquitin-protein ligase PUB22-like [Solanum lycopersicum]	-	-	-	-	GO:0044444//cytoplasmic part	GO:0019787//ubiquitin-like protein transferase activity	GO:0002252//immune effector process;GO:0006812//cation transport;GO:0006950//response to stress;GO:0010243//response to organonitrogen compound;GO:0016567//protein ubiquitination;GO:0046942//carboxylic acid transport
Solyc01g007040.4	1.79	1.72	2.27	7.26	6.64	5.3	13.75	14.72	12.75	20	28	29	91	77	53	176	186	174	PUB22	PREDICTED: LOW QUALITY PROTEIN: E3 ubiquitin-protein ligase PUB22-like [Solanum lycopersicum]	-	-	-	-	GO:0044444//cytoplasmic part	GO:0019787//ubiquitin-like protein transferase activity	GO:0002252//immune effector process;GO:0006812//cation transport;GO:0006950//response to stress;GO:0010243//response to organonitrogen compound;GO:0016567//protein ubiquitination;GO:0046942//carboxylic acid transport
Solyc01g007050.3	0.05	0.07	0.04	0.13	0.09	0	0.17	0.26	0.04	1	2	1	3	2	0	4	6	1	PUB24	PREDICTED: E3 ubiquitin-protein ligase PUB24-like [Solanum lycopersicum]	-	-	-	-	-	-	GO:0002252//immune effector process;GO:0009814//defense response, incompatible interaction;GO:0010243//response to organonitrogen compound;GO:0016567//protein ubiquitination;GO:0035556//intracellular signal transduction;GO:0043067//regulation of programmed cell death;GO:0044249//cellular biosynthetic process;GO:0044710//single-organism metabolic process;GO:0061024//membrane organization;GO:007122…
Solyc01g007060.3	5.72	5.45	5.67	4.97	5.38	5.66	8.03	7.69	7.46	191	265	216	186	186	169	307	290	304	At3g05675	PREDICTED: BTB/POZ domain-containing protein At3g05675 [Solanum lycopersicum]	-	-	-	-	-	-	-
Solyc01g007070.3	134.26	138.11	127.25	108.69	111.96	116.61	102.01	104.32	102.31	5777	8650	6245	5244	4995	4487	5025	5075	5374	BLH1	PREDICTED: BEL1-like homeodomain protein 1 isoform X1 [Solanum lycopersicum]	-	-	-	-	GO:0043231//intracellular membrane-bounded organelle	GO:0001071//nucleic acid binding transcription factor activity;GO:0003677//DNA binding;GO:0046983//protein dimerization activity	GO:0000097//sulfur amino acid biosynthetic process;GO:0000160//phosphorelay signal transduction system;GO:0000741//karyogamy;GO:0006605//protein targeting;GO:0006970//response to osmotic stress;GO:0009608//response to symbiont;GO:0009725//response to hormone;GO:0009863//salicylic acid mediated signaling pathway;GO:0009891//positive regulation of biosynthetic process;GO:0010218//response to far re…
Solyc01g007080.3	1.13	2.04	1.74	1.14	1.12	0.75	0.79	0.63	0.8	30	79	53	34	31	18	24	19	26	ALMT8	PREDICTED: aluminum-activated malate transporter 8-like isoform X1 [Solanum lycopersicum]	-	-	-	-	-	-	-
Solyc01g007090.1	0.33	0.22	0.2	0.17	0.19	0.07	0.09	0.26	0.13	10	10	7	6	6	2	3	9	5	ALMT8	PREDICTED: aluminum-activated malate transporter 8-like [Solanum tuberosum]	-	-	-	-	-	-	-
Solyc01g007100.3	11.1	12.14	10.37	13.95	14.11	15.07	10.31	11.52	11.35	492	783	524	693	648	597	523	577	614	DGD1	PREDICTED: digalactosyldiacylglycerol synthase 1, chloroplastic-like [Solanum lycopersicum]	Metabolism;Metabolism	Global and overview maps;Lipid metabolism	ko01100//Metabolic pathways;ko00561//Glycerolipid metabolism	K09480;K09480	GO:0009527//plastid outer membrane;GO:0030659//cytoplasmic vesicle membrane	GO:0035250//UDP-galactosyltransferase activity	GO:0006090//pyruvate metabolic process;GO:0006633//fatty acid biosynthetic process;GO:0006779//porphyrin-containing compound biosynthetic process;GO:0009247//glycolipid biosynthetic process;GO:0009267//cellular response to starvation;GO:0016109//tetraterpenoid biosynthetic process;GO:0042548//regulation of photosynthesis, light reaction;GO:0044403//symbiosis, encompassing mutualism through parasi…
Solyc01g007110.3	49.8	52.22	51.83	45.63	46.09	45.88	67.2	63.27	62.13	914	1395	1085	939	877	753	1412	1313	1392	--	PREDICTED: uncharacterized protein LOC101262646 [Solanum lycopersicum]	-	-	-	-	-	GO:0016740//transferase activity	GO:0007165//signal transduction;GO:0009062//fatty acid catabolic process
Solyc01g007120.3	37.15	36.3	34.82	27.29	30.55	28.35	31.35	32.69	30.51	1146	1630	1225	944	977	782	1107	1140	1149	rio2	PREDICTED: serine/threonine-protein kinase rio2 [Solanum lycopersicum]	Genetic Information Processing	Translation	ko03008//Ribosome biogenesis in eukaryotes	K07179	GO:0043231//intracellular membrane-bounded organelle	GO:0004672//protein kinase activity;GO:0032550//purine ribonucleoside binding	GO:0006464//cellular protein modification process;GO:0006796//phosphate-containing compound metabolic process
Solyc01g007130.3	31.69	35.31	34.31	35.22	38.13	36.98	39.89	40.75	38.61	1839	2983	2271	2292	2294	1919	2650	2674	2735	TMK3	PREDICTED: receptor-like kinase TMK3 [Solanum lycopersicum]	-	-	-	-	GO:0031224//intrinsic component of membrane	GO:0004702//receptor signaling protein serine/threonine kinase activity;GO:0032550//purine ribonucleoside binding	GO:0032147//activation of protein kinase activity
Solyc01g007140.3	5.7	5.86	5.31	5.36	5.32	4.98	5.22	4.93	4.57	288	431	306	304	279	225	302	282	282	--	PREDICTED: testis-expressed sequence 10 protein homolog isoform X1 [Solanum lycopersicum]	-	-	-	-	-	-	-
Solyc01g007150.3	52.78	56.19	53.56	46.85	47.34	47.03	48.48	48.29	49.01	2984	4624	3454	2970	2775	2378	3138	3087	3383	At4g31480	PREDICTED: coatomer subunit beta-1-like [Solanum lycopersicum]	-	-	-	-	GO:0005911//cell-cell junction;GO:0030120//vesicle coat;GO:0030660//Golgi-associated vesicle membrane	GO:0005515//protein binding	GO:0015031//protein transport
Solyc01g007160.4	0.1	0.11	0.14	0.09	0.3	0.12	0.23	0.28	0	2	3	3	2	6	2	5	6	0	CTF7	PREDICTED: protein CHROMOSOME TRANSMISSION FIDELITY 7 [Solanum lycopersicum]	-	-	-	-	-	GO:0016740//transferase activity	GO:0006996//organelle organization;GO:0007059//chromosome segregation;GO:0007275//multicellular organism development;GO:0022402//cell cycle process
Solyc01g007170.4	0.36	0.33	0.31	0.28	0.3	0.35	0.09	0.31	0.14	17	23	17	15	15	15	5	17	8	QKY	PREDICTED: protein QUIRKY [Solanum lycopersicum]	-	-	-	-	-	-	-
Solyc01g007180.3	11.04	9.65	8.96	10.05	6.81	10.16	8.92	8.3	9.84	147	187	136	150	94	121	136	125	160	--	PREDICTED: uncharacterized protein LOC101262944 [Solanum lycopersicum]	-	-	-	-	GO:0043229//intracellular organelle	-	GO:0006605//protein targeting
Solyc01g007190.3	3.87	4.51	4.13	6.31	2.71	3.77	3.53	3.92	3.22	69	117	84	126	50	60	72	79	70	--	PREDICTED: uncharacterized protein LOC101262645 [Solanum lycopersicum]	-	-	-	-	-	-	-
Solyc01g007200.2	0	0.12	0	0	0	0	0	0	0.05	0	3	0	0	0	0	0	0	1	--	PREDICTED: uncharacterized protein LOC101262337 isoform X1 [Solanum lycopersicum]	-	-	-	-	-	-	-
Solyc01g007210.3	0	0	0	0	0	0	0	0	0	0	0	0	0	0	0	0	0	0	--	PREDICTED: uncharacterized protein LOC104118138 [Nicotiana tomentosiformis]	-	-	-	-	-	-	-
Solyc01g007220.4	63.89	72.08	66.48	97.13	98.71	100.71	85.8	87.23	95.96	1118	1836	1327	1906	1791	1576	1719	1726	2050	NHL12	PREDICTED: NDR1/HIN1-like protein 12 [Solanum lycopersicum]	-	-	-	-	GO:0005911//cell-cell junction;GO:0016020//membrane;GO:0044464//cell part	-	GO:0002252//immune effector process;GO:0005982//starch metabolic process;GO:0005984//disaccharide metabolic process;GO:0051707//response to other organism
Solyc01g007230.4	13.27	12.53	12.31	9.34	8.76	10	10.25	10.26	10.47	190	261	201	150	130	128	168	166	183	NHL10	PREDICTED: NDR1/HIN1-Like protein 3-like [Solanum lycopersicum]	-	-	-	-	GO:0005911//cell-cell junction;GO:0009536//plastid;GO:0031090//organelle membrane	-	GO:0002252//immune effector process;GO:0006605//protein targeting;GO:0006952//defense response;GO:0009617//response to bacterium;GO:0009620//response to fungus;GO:0009755//hormone-mediated signaling pathway;GO:0009863//salicylic acid mediated signaling pathway;GO:0010243//response to organonitrogen compound;GO:0010260//organ senescence;GO:0035556//intracellular signal transduction;GO:0042743//hyd…
Solyc01g007240.3	0.09	0.55	0.16	0.24	0	0.4	0.08	0.16	0	1	9	2	3	0	4	1	2	0	NHL2	PREDICTED: protein YLS9 [Solanum tuberosum]	-	-	-	-	GO:0005911//cell-cell junction;GO:0009536//plastid;GO:0031090//organelle membrane	-	GO:0002252//immune effector process;GO:0006952//defense response;GO:0007165//signal transduction;GO:0008152//metabolic process;GO:0009617//response to bacterium;GO:0010033//response to organic substance;GO:1901700//response to oxygen-containing compound
Solyc01g007250.4	27.14	27.67	29.02	22.49	24.66	24.55	21.65	22.23	21.56	572.95	850.17	698.89	532.39	539.76	463.56	523.21	530.56	555.54	Imp4	PREDICTED: U3 small nucleolar ribonucleoprotein protein IMP4 isoform X1 [Solanum lycopersicum]	Genetic Information Processing	Translation	ko03008//Ribosome biogenesis in eukaryotes	K14561	-	-	-
Solyc01g007260.3	4.82	4.3	4.77	4.85	5	4.62	4.03	4.02	4.04	210	273	237	237	226	180	201	198	215	SMXL3	PREDICTED: protein SMAX1-LIKE 3 isoform X1 [Solanum lycopersicum]	-	-	-	-	-	-	-
Solyc01g007263.1	0	0	0	0.1	0	0	0	0	0	0	0	0	1	0	0	0	0	0	LOG7	PREDICTED: cytokinin riboside 5'-monophosphate phosphoribohydrolase LOG7 [Solanum pennellii]	-	-	-	-	GO:0043231//intracellular membrane-bounded organelle;GO:0044444//cytoplasmic part	GO:0016798//hydrolase activity, acting on glycosyl bonds	GO:0000041//transition metal ion transport;GO:0001101//response to acid chemical;GO:0009267//cellular response to starvation;GO:0009690//cytokinin metabolic process;GO:0009725//response to hormone;GO:0015698//inorganic anion transport
Solyc01g007267.1	1.92	2.3	2.18	2.32	1.85	2.81	1.88	2.09	2.6	64	112	83	87	64	84	72	79	106	At3g49730	PREDICTED: pentatricopeptide repeat-containing protein At3g49730-like [Solanum pennellii]	-	-	-	-	-	-	-
Solyc01g007740.4	74.71	68.68	72.62	60.16	60.22	58.83	71.8	71.65	63.15	1565	2094	1735	1413	1308	1102	1722	1697	1615	BAS1	2-Cys peroxiredoxin 2 [Solanum lycopersicum]	-	-	-	-	GO:0005576//extracellular region;GO:0009526//plastid envelope;GO:0009532//plastid stroma	GO:0003824//catalytic activity;GO:0005488//binding;GO:0016209//antioxidant activity	GO:0000097//sulfur amino acid biosynthetic process;GO:0006090//pyruvate metabolic process;GO:0006091//generation of precursor metabolites and energy;GO:0006605//protein targeting;GO:0006631//fatty acid metabolic process;GO:0006739//NADP metabolic process;GO:0006970//response to osmotic stress;GO:0007275//multicellular organism development;GO:0009617//response to bacterium;GO:0009620//response to …
Solyc01g007750.3	7.53	7.4	6.45	10.48	9.16	10.88	7.69	5.99	7.02	130	186	127	203	164	168	152	117	148	MTERF1	PREDICTED: transcription termination factor MTEF1, chloroplastic isoform X3 [Solanum lycopersicum]	-	-	-	-	GO:0009536//plastid	-	-
Solyc01g007760.3	17.69	18.61	16.15	15.92	15.49	15.86	17.18	17.51	17.78	555	850	578	560	504	445	617	621	681	E2FA	PREDICTED: transcription factor E2FA isoform X2 [Solanum lycopersicum]	-	-	-	-	GO:0043231//intracellular membrane-bounded organelle;GO:0043234//protein complex	GO:0001071//nucleic acid binding transcription factor activity	GO:0000904//cell morphogenesis involved in differentiation;GO:0006355//regulation of transcription, DNA-templated;GO:0009117//nucleotide metabolic process;GO:0042127//regulation of cell proliferation;GO:0044786//cell cycle DNA replication;GO:0045787//positive regulation of cell cycle;GO:0051052//regulation of DNA metabolic process
Solyc01g007770.2	8.55	10.71	9.77	12.93	12.53	13.21	11.56	13.86	14	102	186	133	173	155	141	158	187	204	--	PREDICTED: uncharacterized protein LOC101255523 [Solanum lycopersicum]	-	-	-	-	-	-	-
Solyc01g007780.4	3.17	3.1	2.78	3.08	1.99	2.86	3.45	2.85	3.01	57	81	57	62	37	46	71	58	66	HVA22I	PREDICTED: HVA22-like protein j [Solanum lycopersicum]	-	-	-	-	GO:0043231//intracellular membrane-bounded organelle	-	GO:0007165//signal transduction
Solyc01g007790.4	5.23	4.87	4.66	3.08	4.44	4.85	5.11	5.21	5.04	118	160	120	78	104	98	132	133	139	DDB_G0286581	PREDICTED: lipid droplet-associated hydrolase isoform X3 [Solanum lycopersicum]	-	-	-	-	GO:0043231//intracellular membrane-bounded organelle	-	GO:0000097//sulfur amino acid biosynthetic process;GO:0006873//cellular ion homeostasis;GO:0008380//RNA splicing
Solyc01g007800.3	0.68	1.27	1.14	1.22	1.58	0.69	0.95	0.84	1.01	10	27	19	20	24	9	16	14	18	OFP6	PREDICTED: transcription repressor OFP6 [Solanum lycopersicum]	-	-	-	-	-	-	GO:0006355//regulation of transcription, DNA-templated
Solyc01g007810.1	0	0	0.18	0	0.07	0.3	0.18	0.18	0.06	0	0	3	0	1	4	3	3	1	OFP13	PREDICTED: transcription repressor OFP15 [Solanum lycopersicum]	-	-	-	-	-	-	GO:0006351//transcription, DNA-templated
Solyc01g007830.2	0	0	0.33	0.17	0	0.83	0.16	0	0.15	0	0	2	1	0	4	1	0	1	--	PREDICTED: LOW QUALITY PROTEIN: condensin complex subunit 2 [Capsicum annuum]	-	-	-	-	-	-	-
Solyc01g007840.3	14.43	12.83	15	15.05	14.81	16.46	19.87	19.4	19.3	248	321	294	290	264	253	391	377	405	CAF1-9	PREDICTED: probable CCR4-associated factor 1 homolog 11 [Solanum lycopersicum]	Genetic Information Processing	Folding, sorting and degradation	ko03018//RNA degradation	K12581	-	GO:0016787//hydrolase activity	GO:0008152//metabolic process
Solyc01g007850.2	5.2	5.57	5.58	4.92	4.42	5.67	4.2	4.29	4.69	268	418	328	284	236	261	248	250	295	PCMP-H42	PREDICTED: pentatricopeptide repeat-containing protein At4g21065-like isoform X1 [Solanum lycopersicum]	-	-	-	-	-	-	-
Solyc01g007860.3	270.34	266.53	263.96	266.56	265.61	266.96	239.8	235.85	248.76	6040	8668	6727	6678	6153	5334	6134	5958	6785	UEV1D	ubiquitin-conjugating enzyme E2 variant 1C [Solanum lycopersicum]	-	-	-	-	GO:0031371//ubiquitin conjugating enzyme complex;GO:0043231//intracellular membrane-bounded organelle;GO:0044444//cytoplasmic part	GO:0005488//binding;GO:0016879//ligase activity, forming carbon-nitrogen bonds	GO:0006006//glucose metabolic process;GO:0006281//DNA repair;GO:0006605//protein targeting;GO:0007049//cell cycle;GO:0010467//gene expression;GO:0019941//modification-dependent protein catabolic process
Solyc01g007870.3	0.35	0.16	0.1	0.21	0.57	0.66	0.1	0.31	0.29	3	2	1	2	5	5	1	3	3	--	PREDICTED: ras guanine nucleotide exchange factor P-like [Lupinus angustifolius]	-	-	-	-	-	-	GO:0009628//response to abiotic stimulus
Solyc01g007880.4	6.56	6.16	5.93	5.24	6.85	6.04	6.76	5.56	5.98	289	395	298	259	313	238	341	277	322	ARC3	PREDICTED: protein ACCUMULATION AND REPLICATION OF CHLOROPLASTS 3 [Solanum lycopersicum]	-	-	-	-	GO:0042170//plastid membrane	-	GO:0009987//cellular process
Solyc01g007890.3	7.07	7.07	6.58	6.64	6.51	7.19	5.38	6.44	6.06	132	192	140	139	126	120	115	136	138	--	PREDICTED: protein indeterminate-domain 5, chloroplastic-like [Solanum lycopersicum]	-	-	-	-	-	-	GO:0009987//cellular process
Solyc01g007900.4	15.66	16.26	15.7	16.38	16.41	13.92	16.97	17.93	17.68	370	559	423	434	402	294	459	479	510	-	-	-	-	-	-	-	-	-
Solyc01g007910.3	57.62	57.88	60.82	48.51	47.14	50.75	60.09	55.25	57.56	1484	2170	1787	1401	1259	1169	1772	1609	1810	SCOA	succinate--CoA ligase [ADP-forming] subunit alpha-1, mitochondrial [Solanum lycopersicum]	Metabolism;Metabolism;Metabolism;Metabolism;Metabolism	Global and overview maps;Global and overview maps;Global and overview maps;Carbohydrate metabolism;Carbohydrate metabolism	ko01100//Metabolic pathways;ko01110//Biosynthesis of secondary metabolites;ko01200//Carbon metabolism;ko00640//Propanoate metabolism;ko00020//Citrate cycle (TCA cycle)	K01899;K01899;K01899;K01899;K01899	GO:0030312//external encapsulating structure;GO:0043231//intracellular membrane-bounded organelle;GO:0044444//cytoplasmic part	GO:0004774//succinate-CoA ligase activity;GO:0032550//purine ribonucleoside binding;GO:0046912//transferase activity, transferring acyl groups, acyl groups converted into alkyl on transfer;GO:0046914//transition metal ion binding	GO:0006006//glucose metabolic process;GO:0006090//pyruvate metabolic process;GO:0006101//citrate metabolic process;GO:0006221//pyrimidine nucleotide biosynthetic process;GO:0006605//protein targeting;GO:0006637//acyl-CoA metabolic process;GO:0006970//response to osmotic stress;GO:0009746//response to hexose;GO:0009814//defense response, incompatible interaction;GO:0010038//response to metal ion;G…
Solyc01g007920.2	21.19	19.52	22.88	20.47	19.96	20.48	18.89	19.08	17.36	384	515	473	416	375	332	392	391	384	NIC2	PREDICTED: nicotinamidase 2-like [Solanum lycopersicum]	-	-	-	-	-	GO:0004463//leukotriene-A4 hydrolase activity;GO:0016811//hydrolase activity, acting on carbon-nitrogen (but not peptide) bonds, in linear amides	GO:0009108//coenzyme biosynthetic process;GO:0046496//nicotinamide nucleotide metabolic process
Solyc01g007930.4	12.83	10.45	12.29	15.58	16.98	20.73	14.06	14.12	14.02	290	344	317	395	398	419	364	361	387	At1g70590	PREDICTED: F-box protein At1g70590-like [Solanum lycopersicum]	-	-	-	-	-	GO:0005488//binding	GO:0010243//response to organonitrogen compound;GO:0016192//vesicle-mediated transport;GO:0061024//membrane organization
Solyc01g007940.4	0	0	0	0	0	0	0	0	0	0	0	0	0	0	0	0	0	0	GGAT2	PREDICTED: glutamate--glyoxylate aminotransferase 2-like [Solanum lycopersicum]	Metabolism;Metabolism;Metabolism;Metabolism;Metabolism;Metabolism;Metabolism;Metabolism;Metabolism;Metabolism	Global and overview maps;Global and overview maps;Global and overview maps;Global and overview maps;Carbohydrate metabolism;Energy metabolism;Amino acid metabolism;Global and overview maps;Amino acid metabolism;Amino acid metabolism	ko01100//Metabolic pathways;ko01110//Biosynthesis of secondary metabolites;ko01200//Carbon metabolism;ko01230//Biosynthesis of amino acids;ko00630//Glyoxylate and dicarboxylate metabolism;ko00710//Carbon fixation in photosynthetic organisms;ko00260//Glycine, serine and threonine metabolism;ko01210//2-Oxocarboxylic acid metabolism;ko00250//Alanine, aspartate and glutamate metabolism;ko00220//Argin…	K14272;K14272;K14272;K14272;K14272;K14272;K14272;K14272;K14272;K14272	GO:0005576//extracellular region;GO:0005618//cell wall;GO:0005911//cell-cell junction;GO:0009532//plastid stroma;GO:0042579//microbody	GO:0008242//omega peptidase activity;GO:0016755//transferase activity, transferring amino-acyl groups;GO:0043168//anion binding;GO:0047635//alanine-oxo-acid transaminase activity	GO:0000097//sulfur amino acid biosynthetic process;GO:0006524//alanine catabolic process;GO:0006544//glycine metabolic process;GO:0006749//glutathione metabolic process;GO:0006952//defense response;GO:0006970//response to osmotic stress;GO:0009746//response to hexose;GO:0009863//salicylic acid mediated signaling pathway;GO:0016042//lipid catabolic process;GO:0032958//inositol phosphate biosynthet…
Solyc01g007950.4	0.37	0.37	0.27	0.38	0.56	0.28	0.42	0.15	0.4	19	28	16	22	30	13	25	9	25	PER56	PREDICTED: lipase-like [Solanum pennellii]	-	-	-	-	-	GO:0003824//catalytic activity	-
Solyc01g007960.3	0.36	0.21	0.24	3.06	3.84	4.18	1.11	0.59	1.32	12	10	9	113	131	123	42	22	53	CRK2	PREDICTED: cysteine-rich receptor-like protein kinase 2 [Solanum lycopersicum]	-	-	-	-	GO:0005911//cell-cell junction;GO:0031224//intrinsic component of membrane	GO:0004672//protein kinase activity;GO:0032550//purine ribonucleoside binding	GO:0000302//response to reactive oxygen species;GO:0006468//protein phosphorylation;GO:0009642//response to light intensity;GO:0015833//peptide transport;GO:0033554//cellular response to stress
Solyc01g007970.2	0.09	0.15	0	1.31	2.25	1.88	0.3	0.28	0.23	3	7	0	47	74.46	53.61	11	10	9	CRK2	PREDICTED: cysteine-rich receptor-like protein kinase 2 [Solanum lycopersicum]	-	-	-	-	GO:0005911//cell-cell junction;GO:0016020//membrane	GO:0004672//protein kinase activity;GO:0005488//binding	GO:0000302//response to reactive oxygen species;GO:0006468//protein phosphorylation;GO:0009642//response to light intensity;GO:0015833//peptide transport;GO:0033554//cellular response to stress
Solyc01g007980.4	1.07	0.95	0.96	4.66	4.25	5.05	1.79	2.3	2.63	37	48	38	181	152.54	156.39	71	90	111	CRK2	PREDICTED: cysteine-rich receptor-like protein kinase 2 isoform X1 [Solanum pennellii]	-	-	-	-	GO:0005911//cell-cell junction;GO:0016020//membrane	GO:0004672//protein kinase activity;GO:0005488//binding	GO:0000302//response to reactive oxygen species;GO:0006468//protein phosphorylation;GO:0009642//response to light intensity;GO:0015833//peptide transport;GO:0033554//cellular response to stress
Solyc01g007990.4	4.03	3.46	3.92	11.25	10.99	11.22	6.76	6.92	6.97	148	185	164	463	418	368	284	287	312	CRK2	PREDICTED: cysteine-rich receptor-like protein kinase 2 isoform X1 [Solanum lycopersicum]	-	-	-	-	GO:0005911//cell-cell junction;GO:0031224//intrinsic component of membrane	GO:0004672//protein kinase activity;GO:0032550//purine ribonucleoside binding	GO:0000302//response to reactive oxygen species;GO:0006468//protein phosphorylation;GO:0009642//response to light intensity;GO:0015833//peptide transport;GO:0033554//cellular response to stress
Solyc01g008000.3	223.33	228.36	221.69	224.87	214.19	225.46	221.85	219.35	227.18	3395	5053	3844	3833	3376	3065	3861	3770	4216	ARF	PREDICTED: ADP-ribosylation factor 2-like [Solanum lycopersicum]	Cellular Processes	Transport and catabolism	ko04144//Endocytosis	K07937	GO:0005911//cell-cell junction;GO:0043231//intracellular membrane-bounded organelle;GO:0044444//cytoplasmic part	GO:0005515//protein binding;GO:0032550//purine ribonucleoside binding;GO:0060229//lipase activator activity	GO:0006498//N-terminal protein lipidation;GO:0009755//hormone-mediated signaling pathway;GO:0009893//positive regulation of metabolic process;GO:0010468//regulation of gene expression;GO:0015031//protein transport;GO:0035556//intracellular signal transduction
Solyc01g008010.3	10	7.82	8.57	12.9	14.39	11.94	8.89	9.4	9.95	224	255	219	324	334	239	228	238	272	--	PREDICTED: uncharacterized protein LOC101249752 [Solanum lycopersicum]	-	-	-	-	GO:0043231//intracellular membrane-bounded organelle	-	GO:0001101//response to acid chemical;GO:0032787//monocarboxylic acid metabolic process
Solyc01g008020.4	36.3	36.27	34.01	40.23	37.41	36.65	31.56	29.71	30.83	845	1229	903	1050	903	763	841	782	876	ENT1	PREDICTED: equilibrative nucleotide transporter 1 [Solanum lycopersicum]	-	-	-	-	GO:0031090//organelle membrane;GO:0031224//intrinsic component of membrane;GO:0043231//intracellular membrane-bounded organelle	GO:0005337//nucleoside transmembrane transporter activity	GO:0015858//nucleoside transport
Solyc01g008040.1	0	0	0	0	0.16	0	0.05	0	0	0	0	0	0	3	0	1	0	0	At3g07870	PREDICTED: F-box/kelch-repeat protein At3g23880 [Solanum lycopersicum]	-	-	-	-	-	-	-
Solyc01g008050.4	2.7	3.16	3.48	2.52	2.77	2.31	3.24	2.99	2.49	64	109	94	67	68	49	88	80	72	AXY4	PREDICTED: protein ALTERED XYLOGLUCAN 4 [Solanum lycopersicum]	-	-	-	-	GO:0043231//intracellular membrane-bounded organelle	-	GO:0001101//response to acid chemical;GO:0006073//cellular glucan metabolic process;GO:0015698//inorganic anion transport
Solyc01g008060.3	47.21	45.1	45.87	44.91	44.8	43.15	45.37	46.89	46.87	1368	1902	1516	1459	1346	1118	1505	1536	1658	--	PREDICTED: uncharacterized protein LOC101248411 [Solanum lycopersicum]	-	-	-	-	-	-	-
Solyc01g008070.3	32.24	33.89	30.91	42.97	40.77	39.87	32.73	31.74	31.84	813	1244	889	1215	1066	899	945	905	980	--	PREDICTED: uncharacterized protein LOC101248126 [Solanum lycopersicum]	-	-	-	-	GO:0009536//plastid	-	-
Solyc01g008080.3	236.1	224.83	238.91	205.41	211.6	212.92	254.29	255.17	282.78	2248	3116	2594.63	2193	2089	1813	2772	2747	3287	RPS27B	PREDICTED: 40S ribosomal protein S27-2 isoform X1 [Solanum lycopersicum]	Genetic Information Processing	Translation	ko03010//Ribosome	K02978	GO:0005911//cell-cell junction;GO:0015935//small ribosomal subunit;GO:0016020//membrane;GO:0030312//external encapsulating structure	GO:0005198//structural molecule activity;GO:0043169//cation binding	GO:0009451//RNA modification;GO:0010467//gene expression;GO:0022613//ribonucleoprotein complex biogenesis;GO:0071555//cell wall organization
Solyc01g008090.4	110.56	100.02	123.15	104.85	106.34	112.22	112	115.7	135.6	726	956	922.37	772	724	659	842	859	1087	RPS27B	PREDICTED: 40S ribosomal protein S27-2 isoform X1 [Solanum lycopersicum]	Genetic Information Processing	Translation	ko03010//Ribosome	K02978	GO:0005911//cell-cell junction;GO:0015935//small ribosomal subunit;GO:0016020//membrane;GO:0030312//external encapsulating structure	GO:0005198//structural molecule activity;GO:0043169//cation binding	GO:0009451//RNA modification;GO:0010467//gene expression;GO:0022613//ribonucleoprotein complex biogenesis;GO:0071555//cell wall organization
Solyc01g008100.3	74.14	76.34	72.55	53.94	45.22	55.97	67.05	66.71	68.05	1385	2076	1546	1130	876	935	1434	1409	1552	At4g14100	glycosyl transferase [Corchorus capsularis]	-	-	-	-	GO:0009536//plastid	GO:0016740//transferase activity	-
Solyc01g008110.4	261	249.37	253.33	193.76	196.04	192.41	208.63	204.98	198.93	7721	10738	8548	6427	6013	5090	7066	6856	7184	CYP51G1	obtusifoliol 14alpha-demethylase [Solanum lycopersicum]	Metabolism;Metabolism;Metabolism	Global and overview maps;Global and overview maps;Lipid metabolism	ko01100//Metabolic pathways;ko01110//Biosynthesis of secondary metabolites;ko00100//Steroid biosynthesis	K05917;K05917;K05917	GO:0031224//intrinsic component of membrane;GO:0043231//intracellular membrane-bounded organelle	GO:0016709//oxidoreductase activity, acting on paired donors, with incorporation or reduction of molecular oxygen, NAD(P)H as one donor, and incorporation of one atom of oxygen;GO:0016741//transferase activity, transferring one-carbon groups;GO:0046906//tetrapyrrole binding;GO:0046914//transition metal ion binding	GO:0000097//sulfur amino acid biosynthetic process;GO:0003006//developmental process involved in reproduction;GO:0006694//steroid biosynthetic process;GO:0008380//RNA splicing;GO:0016104//triterpenoid biosynthetic process
Solyc01g008120.4	23.36	24.49	23.94	27.19	26.34	28.73	24.52	25.37	25.41	2290	3495	2677	2989	2677	2519	2752	2812	3041	HAC1	PREDICTED: histone acetyltransferase HAC1-like isoform X1 [Solanum lycopersicum]	-	-	-	-	GO:0043231//intracellular membrane-bounded organelle	GO:0000989//transcription factor activity, transcription factor binding;GO:0016491//oxidoreductase activity;GO:0046872//metal ion binding;GO:0090595//acetyl-CoA:L-lysine N6-acetyltransferase	GO:0000041//transition metal ion transport;GO:0000904//cell morphogenesis involved in differentiation;GO:0001101//response to acid chemical;GO:0006355//regulation of transcription, DNA-templated;GO:0007015//actin filament organization;GO:0009267//cellular response to starvation;GO:0009292//genetic transfer;GO:0009648//photoperiodism;GO:0010053//root epidermal cell differentiation;GO:0015698//inor…
Solyc01g008130.4	8.13	7.8	9.03	9.36	10	10.52	8.72	9.39	9.59	254	355	322	328	324	294	312	332	366	DEPDC1B	PREDICTED: uncharacterized protein LOC101246461 isoform X2 [Solanum lycopersicum]	-	-	-	-	-	GO:0015036//disulfide oxidoreductase activity	GO:0003006//developmental process involved in reproduction;GO:0007165//signal transduction;GO:0019725//cellular homeostasis;GO:0044710//single-organism metabolic process
Solyc01g008140.4	24	24.1	23.17	26.32	26.9	24.59	22.24	22.83	22.5	1364	1994	1502	1677	1585	1250	1447	1467	1561	PSKR	PREDICTED: phytosulfokine receptor 1 [Solanum lycopersicum]	-	-	-	-	-	-	-
Solyc01g008150.1	0	0	0	0	0	0	0	0	0	0	0	0	0	0	0	0	0	0	--	-	-	-	-	-	-	-	-
Solyc01g008160.4	10.69	11.32	13.7	10.08	12.04	9.12	10.41	11.91	9.32	262	404	383	277	306	200	292	330	279	SG1	PREDICTED: protein SLOW GREEN 1, chloroplastic [Solanum lycopersicum]	-	-	-	-	GO:0009536//plastid	-	-
Solyc01g008170.3	23.64	24.04	24.57	22.91	22.31	23	23.1	22.07	21.42	932	1380	1105	1013	912	811	1043	984	1031	At2g02160	PREDICTED: zinc finger CCCH domain-containing protein 17 [Solanum lycopersicum]	-	-	-	-	-	-	GO:0070647//protein modification by small protein conjugation or removal
Solyc01g008180.3	17.69	19.43	17.96	21.45	22.55	20.73	18.92	18.56	17.81	606	969	702	824	801	635	742	719	745	--	PREDICTED: flocculation protein FLO11 isoform X1 [Ricinus communis]	-	-	-	-	GO:0016020//membrane	-	-
Solyc01g008190.4	3.62	4.12	3.95	2.76	4.85	3.75	2.93	3.59	2.89	41	68	51	35	57	38	38	46	40	--	PREDICTED: INO80 complex subunit D-like [Nicotiana attenuata]	-	-	-	-	-	-	-
Solyc01g008200.3	4.23	3.22	4.03	4.6	4.61	4.22	3.46	4.39	5.28	46	51	50	56	52	41	43	54	70	--	PREDICTED: INO80 complex subunit D-like [Nicotiana attenuata]	-	-	-	-	-	-	-
Solyc01g008220.3	1.01	0.92	1.99	0.67	1.94	2.06	3	3.04	2.89	12	16	27	9	24	22	41	41	42	--	PREDICTED: UPF0664 stress-induced protein C29B12.11c-like [Solanum lycopersicum]	-	-	-	-	GO:0016020//membrane;GO:0043231//intracellular membrane-bounded organelle;GO:0044444//cytoplasmic part	-	-
Solyc01g008230.4	60.16	59.05	65.67	81.3	87.56	94.48	74.13	76.72	78.33	1281	1830	1595	1941	1933	1799	1807	1847	2036	TCP7	TCP transcription factor 15 [Solanum lycopersicum]	Organismal Systems	Environmental adaptation	ko04712//Circadian rhythm - plant	K16221	-	-	GO:0006355//regulation of transcription, DNA-templated;GO:0006952//defense response;GO:0044763//single-organism cellular process;GO:0051716//cellular response to stimulus
Solyc01g008240.4	0.12	0.21	0.08	0	0	0	0	0	0.05	4	10	3	0	0	0	0	0	2	STP10	PREDICTED: sugar transport protein 10 [Solanum lycopersicum]	-	-	-	-	GO:0016021//integral component of membrane	GO:0005351//sugar:proton symporter activity;GO:0016628//oxidoreductase activity, acting on the CH-CH group of donors, NAD or NADP as acceptor	GO:0000302//response to reactive oxygen species;GO:0001101//response to acid chemical;GO:0006812//cation transport;GO:0009642//response to light intensity;GO:0015698//inorganic anion transport;GO:0015766//disaccharide transport;GO:0015851//nucleobase transport;GO:0033554//cellular response to stress;GO:0044267//cellular protein metabolic process;GO:0044710//single-organism metabolic process;GO:00…
Solyc01g008250.3	16.73	16.7	17.59	16.87	18.77	19.32	20.49	21.71	25.22	276	401	331	312	321	285	387	405	508	ATHX	PREDICTED: thioredoxin X, chloroplastic [Solanum lycopersicum]	-	-	-	-	-	-	-
Solyc01g008260.4	11.18	10.59	10.57	13.39	10.63	11.07	13.67	14.12	16.74	140	193	151	188	138	124	196	200	256	Eapp	PREDICTED: E2F-associated phosphoprotein [Solanum lycopersicum]	-	-	-	-	-	-	-
Solyc01g008270.3	21.05	19.72	19.2	18.39	19.79	19.02	21.91	22.94	24.38	198	270	206	194	193	160	236	244	280	At5g23290	probable prefoldin subunit 5 [Solanum lycopersicum]	-	-	-	-	GO:0043234//protein complex;GO:0044444//cytoplasmic part	GO:0005515//protein binding	GO:0044267//cellular protein metabolic process
Solyc01g008280.4	45.78	50.24	46.23	33.38	32.33	32	39.84	41.4	41.51	1158	1850	1334	947	848	724	1154	1184	1282	PTPA	PREDICTED: serine/threonine-protein phosphatase 2A activator [Solanum lycopersicum]	-	-	-	-	-	-	-
Solyc01g008290.3	10.75	10.32	8.84	8.6	9.36	7.74	8.2	8.78	7.77	340	475	319	305	307	219	297	314	300	PYRD	PREDICTED: dihydroorotate dehydrogenase (quinone), mitochondrial [Solanum lycopersicum]	Metabolism;Metabolism	Global and overview maps;Nucleotide metabolism	ko01100//Metabolic pathways;ko00240//Pyrimidine metabolism	K00254;K00254	-	-	-
Solyc01g008300.2	0.79	0.64	0.76	1.16	0.9	0.73	0.69	0.38	0.83	11	13	12	18	13	9	11	6	14	BAHD1	PREDICTED: BAHD acyltransferase At5g47980-like isoform X2 [Solanum lycopersicum]	-	-	-	-	-	GO:0003824//catalytic activity	GO:0009725//response to hormone
Solyc01g008310.4	53.35	55.36	54.77	54.44	54.48	52.47	56.49	56.9	54.16	2059	3110	2411	2356	2180	1811	2496	2483	2552	At1g72550	PREDICTED: phenylalanine--tRNA ligase beta subunit, cytoplasmic [Solanum lycopersicum]	Genetic Information Processing	Translation	ko00970//Aminoacyl-tRNA biosynthesis	K01890	GO:0044444//cytoplasmic part	GO:0003676//nucleic acid binding;GO:0004812//aminoacyl-tRNA ligase activity;GO:0032550//purine ribonucleoside binding;GO:0046872//metal ion binding	GO:0006418//tRNA aminoacylation for protein translation
Solyc01g008320.3	11.13	10.81	10.74	12.18	12.95	13.25	12.24	11.71	11.08	669	946	736	821	807	712	842	796	813	SGR2	PREDICTED: phospholipase SGR2 isoform X1 [Solanum lycopersicum]	-	-	-	-	-	-	GO:0009605//response to external stimulus;GO:0009629//response to gravity
Solyc01g008330.4	33.44	32.29	33.81	21.48	22.33	22.46	25.12	22.51	24.46	1122	1577	1294	808	777	674	965	854	1002	POPTRDRAFT_831870	PREDICTED: biotin carboxylase 1, chloroplastic [Solanum lycopersicum]	Metabolism;Metabolism;Metabolism;Metabolism;Metabolism;Metabolism;Metabolism	Global and overview maps;Global and overview maps;Global and overview maps;Carbohydrate metabolism;Global and overview maps;Lipid metabolism;Carbohydrate metabolism	ko01100//Metabolic pathways;ko01110//Biosynthesis of secondary metabolites;ko01200//Carbon metabolism;ko00620//Pyruvate metabolism;ko01212//Fatty acid metabolism;ko00061//Fatty acid biosynthesis;ko00640//Propanoate metabolism	K01961;K01961;K01961;K01961;K01961;K01961;K01961	GO:0009526//plastid envelope;GO:0009532//plastid stroma	GO:0016421//CoA carboxylase activity;GO:0016879//ligase activity, forming carbon-nitrogen bonds;GO:0032550//purine ribonucleoside binding;GO:0043169//cation binding	GO:0005976//polysaccharide metabolic process;GO:0006631//fatty acid metabolic process;GO:0006637//acyl-CoA metabolic process;GO:0006950//response to stress;GO:0009699//phenylpropanoid biosynthetic process;GO:0009826//unidimensional cell growth;GO:0015937//coenzyme A biosynthetic process;GO:0016129//phytosteroid biosynthetic process;GO:0043479//pigment accumulation in tissues in response to UV lig…
Solyc01g008340.3	12.1	12.01	13.43	8.45	8.3	8.33	10.81	9.48	10.97	263	380	333	206	187	162	269	233	291	At4g17560	L19 ribosomal protein-like [Solanum lycopersicum]	Genetic Information Processing	Translation	ko03010//Ribosome	K02884	GO:0009536//plastid;GO:0030529//intracellular ribonucleoprotein complex	GO:0005198//structural molecule activity	GO:0002252//immune effector process;GO:0022613//ribonucleoprotein complex biogenesis;GO:0030422//production of siRNA involved in RNA interference
Solyc01g008360.3	34.17	40.53	38.78	40.09	36.88	35.62	40.79	40.04	39.5	428	739	554	563	479	399	585	567	604	At5g12190	RNA recognition motif (RRM) domain-containg protein [Solanum lycopersicum]	Genetic Information Processing	Transcription	ko03040//Spliceosome	K12833	GO:0043231//intracellular membrane-bounded organelle	GO:0003676//nucleic acid binding;GO:0005515//protein binding	GO:0006396//RNA processing;GO:0006950//response to stress;GO:0044763//single-organism cellular process;GO:0048731//system development;GO:0050794//regulation of cellular process;GO:0051707//response to other organism
Solyc01g008370.3	123.72	128.83	128.68	159.76	159.05	153.67	137.41	131.21	130.41	2817	4270	3342	4079	3755	3129	3582	3378	3625	RPN8A	PREDICTED: 26S proteasome non-ATPase regulatory subunit 7 homolog A [Capsicum annuum]	Genetic Information Processing	Folding, sorting and degradation	ko03050//Proteasome	K03038	GO:0005838//proteasome regulatory particle;GO:0043231//intracellular membrane-bounded organelle;GO:0044444//cytoplasmic part	-	GO:0001558//regulation of cell growth;GO:0006511//ubiquitin-dependent protein catabolic process;GO:0006952//defense response;GO:0009062//fatty acid catabolic process;GO:0009404//toxin metabolic process;GO:0009793//embryo development ending in seed dormancy;GO:0009887//organ morphogenesis;GO:0035966//response to topologically incorrect protein;GO:0043248//proteasome assembly;GO:0044786//cell cycle…
Solyc01g008390.3	0.96	0.65	0.7	4.27	3.88	3.88	1.03	1.11	0.95	40	39	33	198.68	166.99	144	49	52	48	CF-9	Hcr9-OR2C [Solanum pimpinellifolium]	-	-	-	-	-	-	-
Solyc01g008400.3	0.22	0.08	0.2	0.2	0	0.12	0.29	0	0.09	2	1	2	2	0	1	3	0	1	--	PREDICTED: uncharacterized protein LOC102592667 [Solanum tuberosum]	-	-	-	-	-	-	-
Solyc01g008410.3	0.23	0.21	0.12	0.36	1.36	0.94	0.37	0.32	0.32	8	11	5	14.32	50.01	30	15	13	14	HCR9-0	Hcr9-OR2C [Solanum pimpinellifolium]	-	-	-	-	-	-	-
Solyc01g008420.3	0.25	0.19	0.11	0.42	0.42	0.59	0.46	0.74	0.36	8	9	4	15	14	17	17	27	14	DTX42	PREDICTED: protein DETOXIFICATION 42-like [Solanum lycopersicum]	-	-	-	-	GO:0031224//intrinsic component of membrane	GO:0015142//tricarboxylic acid transmembrane transporter activity;GO:0015291//secondary active transmembrane transporter activity	GO:0000041//transition metal ion transport;GO:0001101//response to acid chemical;GO:0006842//tricarboxylic acid transport;GO:0009267//cellular response to starvation;GO:0015698//inorganic anion transport;GO:0015893//drug transport;GO:0019758//glycosinolate biosynthetic process;GO:0045491//xylan metabolic process;GO:0046916//cellular transition metal ion homeostasis
Solyc01g008425.1	0	0	0	0	0	0	0	0	0	0	0	0	0	0	0	0	0	0	--	PREDICTED: uncharacterized protein LOC104646330 [Solanum lycopersicum]	-	-	-	-	-	-	-
Solyc01g008440.3	3.56	3.09	3.96	4.53	5.13	4.48	4.07	4.6	3.94	146	184	185	208	218	164	191	213	197	CPK8	PREDICTED: calcium-dependent protein kinase 8 isoform X1 [Solanum lycopersicum]	Organismal Systems	Environmental adaptation	ko04626//Plant-pathogen interaction	K13412	-	-	-
Solyc01g008450.1	0	0.15	0	0	0	0	0.06	0	0	0	3	0	0	0	0	1	0	0	--	PREDICTED: nucleolin-like [Nelumbo nucifera]	-	-	-	-	-	-	-
Solyc01g008460.3	20.57	20.02	20.77	22.06	23.56	20.2	23.05	21.06	23.37	336	476	387	404	399	295	431	389	466	MFDX1	PREDICTED: adrenodoxin-like protein 1, mitochondrial [Solanum lycopersicum]	-	-	-	-	GO:0043231//intracellular membrane-bounded organelle	GO:0043169//cation binding;GO:0051536//iron-sulfur cluster binding	GO:0006089//lactate metabolic process
Solyc01g008470.3	8.51	9.19	8.29	7.31	8.12	9.36	9.4	9.28	9.37	189	297	210	182	187	186	239	233	254.12	--	PREDICTED: translocation protein SEC62 [Daucus carota subsp. sativus] [Daucus carota]	Genetic Information Processing;Genetic Information Processing	Folding, sorting and degradation;Folding, sorting and degradation	ko04141//Protein processing in endoplasmic reticulum;ko03060//Protein export	K12275;K12275	GO:0031224//intrinsic component of membrane	GO:0022892//substrate-specific transporter activity	GO:0008104//protein localization
Solyc01g008473.1	0	0	0	0	0	0	0	0	0	0	0	0	0	0	0	0	0	0	--	-	-	-	-	-	-	-	-
Solyc01g008475.1	0	0	0	0	0	0	0	0	0	0	0	0	0	0	0	0	0	0	--	-	-	-	-	-	-	-	-
Solyc01g008477.1	0	0	0	0	0	0	0	0	0	0	0	0	0	0	0	0	0	0	--	-	-	-	-	-	-	-	-
Solyc01g008479.1	0	0	0	0	0	0	0	0	0	0	0	0	0	0	0	0	0	0	--	-	-	-	-	-	-	-	-
Solyc01g008480.4	7.02	7.4	6.92	8.64	9.09	8.41	7.76	7.61	7.65	414	636	466	572	556	444	524	508	550.88	At2g01390/At2g01380	PREDICTED: pentatricopeptide repeat-containing protein At2g01390 [Solanum lycopersicum]	-	-	-	-	-	-	-
Solyc01g008490.4	8.89	8.47	7.94	12.47	11.07	10.89	8.47	9.01	9.54	220	305	224	346	284	241	240	252	288	NFYA1	PREDICTED: nuclear transcription factor Y subunit A-1 [Solanum lycopersicum]	-	-	-	-	-	GO:0001071//nucleic acid binding transcription factor activity	GO:0009555//pollen development;GO:0009793//embryo development ending in seed dormancy;GO:0048506//regulation of timing of meristematic phase transition
Solyc01g008500.4	1.04	0.86	0.49	9.24	8.74	9.46	2	2.56	2.79	24	29	13	240	210	196	53	67	79	LRK10	PREDICTED: rust resistance kinase Lr10-like [Solanum lycopersicum]	-	-	-	-	-	GO:0004674//protein serine/threonine kinase activity;GO:0032550//purine ribonucleoside binding	GO:0006464//cellular protein modification process;GO:0006796//phosphate-containing compound metabolic process
Solyc01g008510.3	0.88	0.81	1.37	3.4	2.64	2.84	6.49	6.4	6.73	9	12	16	39	28	26	76	74	84	--	PREDICTED: photosystem II 5 kDa protein, chloroplastic-like [Solanum lycopersicum]	-	-	-	-	GO:0009579//thylakoid;GO:0044434//chloroplast part	-	GO:0000302//response to reactive oxygen species;GO:0006091//generation of precursor metabolites and energy;GO:0009411//response to UV;GO:0016043//cellular component organization;GO:0044085//cellular component biogenesis;GO:0044238//primary metabolic process;GO:0044260//cellular macromolecule metabolic process
Solyc01g008520.3	2.4	2.09	2.62	3.71	4.42	3.1	4.93	4.67	4.41	45	57	56	78	86	52	106	99	101	XRCC2	PREDICTED: DNA repair protein XRCC2 homolog isoform X1 [Solanum lycopersicum]	Genetic Information Processing	Replication and repair	ko03440//Homologous recombination	K10879	GO:0043231//intracellular membrane-bounded organelle	GO:0003824//catalytic activity;GO:0097159//organic cyclic compound binding;GO:1901363//heterocyclic compound binding	GO:0000725//recombinational repair;GO:0022402//cell cycle process
Solyc01g008530.3	37.61	36.71	41.43	34.42	37.26	34.83	37.37	39.74	38.57	925	1314	1162	949	950	766	1052	1105	1158	CCR1	phenylacetaldehyde reductase [Solanum lycopersicum]	-	-	-	-	GO:0005911//cell-cell junction;GO:0016020//membrane;GO:0043231//intracellular membrane-bounded organelle;GO:0044444//cytoplasmic part	GO:0016616//oxidoreductase activity, acting on the CH-OH group of donors, NAD or NADP as acceptor;GO:0048037//cofactor binding	GO:0003006//developmental process involved in reproduction;GO:0009072//aromatic amino acid family metabolic process
Solyc01g008540.4	0	0	0	0	0	0	0	0	0	0	0	0	0	0	0	0	0	0	CCR1	PREDICTED: cinnamoyl-CoA reductase 1 [Solanum lycopersicum]	-	-	-	-	GO:0005911//cell-cell junction;GO:0016020//membrane;GO:0043231//intracellular membrane-bounded organelle;GO:0044444//cytoplasmic part	GO:0016616//oxidoreductase activity, acting on the CH-OH group of donors, NAD or NADP as acceptor;GO:0048037//cofactor binding	GO:0003006//developmental process involved in reproduction;GO:0009072//aromatic amino acid family metabolic process
Solyc01g008550.4	96.57	91.73	94.2	96.02	90.47	93.02	90.82	84.61	85.32	2229	3082	2480	2485	2165	1920	2400	2208	2404	CCR1	phenylacetaldehyde reductase [Solanum lycopersicum]	-	-	-	-	GO:0005911//cell-cell junction;GO:0016020//membrane;GO:0043231//intracellular membrane-bounded organelle;GO:0044444//cytoplasmic part	GO:0016616//oxidoreductase activity, acting on the CH-OH group of donors, NAD or NADP as acceptor;GO:0048037//cofactor binding	GO:0003006//developmental process involved in reproduction;GO:0009072//aromatic amino acid family metabolic process
Solyc01g008560.3	13.36	13.32	11.91	12.15	12.18	12.52	15.49	18.22	17.87	419	608	426	427	396	351	556	646	684	NADK1	PREDICTED: NAD(H) kinase 1 [Solanum lycopersicum]	Metabolism;Metabolism	Global and overview maps;Metabolism of cofactors and vitamins	ko01100//Metabolic pathways;ko00760//Nicotinate and nicotinamide metabolism	K00858;K00858	GO:0044424//intracellular part	GO:0005515//protein binding;GO:0016301//kinase activity;GO:0032550//purine ribonucleoside binding	GO:0006739//NADP metabolic process;GO:0009108//coenzyme biosynthetic process
Solyc01g008570.1	0	0	0	0	0	0	0	0	0	0	0	0	0	0	0	0	0	0	LRK10	PREDICTED: rust resistance kinase Lr10-like [Solanum lycopersicum]	-	-	-	-	-	GO:0016301//kinase activity	-
Solyc01g008580.1	0	0	0	0	0	0	0	0	0	0	0	0	0	0	0	0	0	0	IRT1	PREDICTED: fe(2+) transport protein 1-like [Solanum lycopersicum]	-	-	-	-	GO:0031224//intrinsic component of membrane	GO:0016628//oxidoreductase activity, acting on the CH-CH group of donors, NAD or NADP as acceptor;GO:0022890//inorganic cation transmembrane transporter activity	GO:0006829//zinc II ion transport;GO:0009267//cellular response to starvation;GO:0009409//response to cold;GO:0042044//fluid transport;GO:0044710//single-organism metabolic process
Solyc01g008590.1	0	0	0	0	0	0	0	0	0	0	0	0	0	0	0	0	0	0	ZIP7	PREDICTED: fe(2+) transport protein 1-like [Solanum pennellii]	-	-	-	-	GO:0031224//intrinsic component of membrane	GO:0016628//oxidoreductase activity, acting on the CH-CH group of donors, NAD or NADP as acceptor;GO:0022890//inorganic cation transmembrane transporter activity	GO:0006829//zinc II ion transport;GO:0009267//cellular response to starvation;GO:0009409//response to cold;GO:0042044//fluid transport;GO:0044710//single-organism metabolic process
Solyc01g008600.4	8.11	8.63	8.6	6.83	7.48	7.11	7	6.93	8.26	324	502	392	306	310	254	320	313	403	Os07g0682400	PREDICTED: zinc finger CCCH domain-containing protein 46-like isoform X2 [Solanum lycopersicum]	-	-	-	-	-	GO:0005488//binding	-
Solyc01g008610.4	0	0	0	0.05	0.44	0.45	0	0	0	0	0	0	1	8	7	0	0	0	SP41B	PREDICTED: glucan endo-1,3-beta-glucosidase-like [Solanum lycopersicum]	-	-	-	-	GO:0044421//extracellular region part	GO:0008422//beta-glucosidase activity	GO:0006950//response to stress;GO:0044238//primary metabolic process
Solyc01g008620.4	23.49	23.49	22.86	694.42	698.86	702.48	78.94	82.4	79.33	472	687	524	15646	14560	12623	1816	1872	1946	PR2	glucan endo-1,3-beta-glucosidase A precursor [Solanum lycopersicum]	-	-	-	-	GO:0044421//extracellular region part	GO:0008422//beta-glucosidase activity	GO:0006950//response to stress;GO:0044238//primary metabolic process
Solyc01g008640.4	0	0	0	0	0	0	0	0.06	0	0	0	0	0	0	0	0	2	0	CYP71D55	PREDICTED: premnaspirodiene oxygenase-like [Solanum lycopersicum]	-	-	-	-	GO:0031224//intrinsic component of membrane	GO:0016709//oxidoreductase activity, acting on paired donors, with incorporation or reduction of molecular oxygen, NAD(P)H as one donor, and incorporation of one atom of oxygen;GO:0046906//tetrapyrrole binding;GO:0046914//transition metal ion binding	GO:0044710//single-organism metabolic process
Solyc01g008650.3	0	0.1	0	0.22	0.1	0.16	0	0.09	0	0	4	0	7	3	4	0	3	0	CYP71D55	PREDICTED: premnaspirodiene oxygenase-like [Solanum lycopersicum]	Metabolism	Global and overview maps	ko01100//Metabolic pathways	K00512	GO:0031224//intrinsic component of membrane	GO:0016709//oxidoreductase activity, acting on paired donors, with incorporation or reduction of molecular oxygen, NAD(P)H as one donor, and incorporation of one atom of oxygen;GO:0046906//tetrapyrrole binding;GO:0046914//transition metal ion binding	GO:0044710//single-organism metabolic process
Solyc01g008660.4	7.12	8.04	6.68	5.66	5.27	4.82	5.74	5.96	5.79	129	212	138	115	99	78	119	122	128	CPR1	PREDICTED: F-box protein CPR30-like [Solanum lycopersicum]	-	-	-	-	-	-	-
Solyc01g008670.4	1.37	1.17	1.14	1.61	1.92	1.33	1.74	1.73	2.78	38	47	36	50	55	33	55	54	94	CYP71D55	PREDICTED: premnaspirodiene oxygenase-like [Solanum lycopersicum]	-	-	-	-	GO:0031224//intrinsic component of membrane	GO:0016491//oxidoreductase activity;GO:0046906//tetrapyrrole binding;GO:0046914//transition metal ion binding	GO:0044710//single-organism metabolic process
Solyc01g008680.4	0.83	0.51	0.41	0.25	0.36	0.52	0.57	0.33	0.91	9	8	5	3	4	5	7	4	12	--	PREDICTED: coiled-coil domain-containing protein 96-like [Capsicum annuum]	-	-	-	-	GO:0044444//cytoplasmic part	-	-
Solyc01g008690.3	0.73	1.07	0.54	1.1	1.4	2.25	0.29	0.35	0.23	13	28	11	22	26	36	6	7	5	GONST1	PREDICTED: GDP-mannose transporter GONST1-like isoform X1 [Solanum lycopersicum]	-	-	-	-	GO:0031224//intrinsic component of membrane;GO:0043231//intracellular membrane-bounded organelle	GO:0036080//purine nucleotide-sugar transmembrane transporter activity	GO:0015784//GDP-mannose transport
Solyc01g008700.4	8.86	8.56	10.71	7.65	7.87	8.35	8.07	8.17	7.95	190	267	262	184	175	160	198	198	208	MOC1	PREDICTED: uncharacterized protein LOC101261259 [Solanum lycopersicum]	-	-	-	-	GO:0009536//plastid	-	-
Solyc01g008710.5.1	0	0	0	1.77	1.7	1.09	0	0	0	0	0	0	43	38	21	0	0	0	MAN4	mannan endo-1,4-beta-mannosidase 4 precursor [Solanum lycopersicum]	Metabolism	Carbohydrate metabolism	ko00051//Fructose and mannose metabolism	K19355	GO:0030312//external encapsulating structure;GO:0043231//intracellular membrane-bounded organelle	GO:0004567//beta-mannosidase activity	GO:0044238//primary metabolic process;GO:0044249//cellular biosynthetic process;GO:0044763//single-organism cellular process;GO:1901576//organic substance biosynthetic process
Solyc01g008720.2	0	0	0	0	0	0	0	0	0	0	0	0	0	0	0	0	0	0	MAN4	PREDICTED: mannan endo-1,4-beta-mannosidase 4-like [Solanum lycopersicum]	Metabolism	Carbohydrate metabolism	ko00051//Fructose and mannose metabolism	K19355	GO:0030312//external encapsulating structure;GO:0043231//intracellular membrane-bounded organelle	GO:0004567//beta-mannosidase activity	GO:0044238//primary metabolic process;GO:0044249//cellular biosynthetic process;GO:0044763//single-organism cellular process;GO:1901576//organic substance biosynthetic process
Solyc01g008730.3	16.69	16.48	15.77	17.38	18.23	16.8	16.25	19.37	16.61	400	575	431	467	453	360	446	525	486	TGA2.2	PREDICTED: transcription factor TGA2.2-like [Solanum lycopersicum]	Environmental Information Processing	Signal transduction	ko04075//Plant hormone signal transduction	K14431	GO:0043231//intracellular membrane-bounded organelle	GO:0001071//nucleic acid binding transcription factor activity;GO:0003677//DNA binding	GO:0010468//regulation of gene expression;GO:0034645//cellular macromolecule biosynthetic process
Solyc01g008740.2	0	0.03	0.03	0	0	0	0	0	0	0	1	1	0	0	0	0	0	0	CPK17	PREDICTED: calcium-dependent protein kinase 34-like [Solanum lycopersicum]	Organismal Systems	Environmental adaptation	ko04626//Plant-pathogen interaction	K13412	-	-	-
Solyc01g008760.4	7.12	6.87	6.3	7.52	7.77	8.66	6.71	5.86	7.16	114	160	115	135	129	124	123	106	140	--	PREDICTED: mediator-associated protein 2-like [Solanum lycopersicum]	-	-	-	-	GO:0043231//intracellular membrane-bounded organelle;GO:0043232//intracellular non-membrane-bounded organelle;GO:0043234//protein complex	-	GO:0006996//organelle organization;GO:0010467//gene expression;GO:0016070//RNA metabolic process;GO:0019538//protein metabolic process;GO:0032502//developmental process;GO:0043412//macromolecule modification;GO:0044699//single-organism process
Solyc01g008770.3	31.39	31.48	30.88	32.96	32.23	33.34	29.67	29.46	29.77	1652	2412	1854	1945	1759	1569	1788	1753	1913	ROPGAP7	PREDICTED: rho GTPase-activating protein 7-like isoform X2 [Solanum lycopersicum]	-	-	-	-	GO:0016020//membrane;GO:0044464//cell part	GO:0005543//phospholipid binding;GO:0008047//enzyme activator activity	GO:0000226//microtubule cytoskeleton organization;GO:0005982//starch metabolic process;GO:0005984//disaccharide metabolic process;GO:0009893//positive regulation of metabolic process;GO:0043087//regulation of GTPase activity
Solyc01g008780.3	21.8	19.73	19.73	38.03	39.72	36.34	32.05	27.76	27.95	432	569	446	845	816	644	727	622	676	--	PREDICTED: uncharacterized protein LOC101259869 [Solanum lycopersicum]	-	-	-	-	-	-	-
Solyc01g008790.4	9.62	9.48	8.66	6.21	7.12	7.85	7.79	7.65	6.44	301	431.56	309.01	218	231.02	219.62	279.03	270.67	246.11	NPC2	PREDICTED: non-specific phospholipase C2 [Solanum lycopersicum]	Metabolism;Metabolism;Metabolism;Metabolism;Metabolism	Global and overview maps;Global and overview maps;Lipid metabolism;Carbohydrate metabolism;Lipid metabolism	ko01100//Metabolic pathways;ko01110//Biosynthesis of secondary metabolites;ko00564//Glycerophospholipid metabolism;ko00562//Inositol phosphate metabolism;ko00565//Ether lipid metabolism	K01114;K01114;K01114;K01114;K01114	GO:0016020//membrane	GO:0016757//transferase activity, transferring glycosyl groups;GO:0016787//hydrolase activity	-
Solyc01g008800.3	8.7	9.27	9.03	7.1	7.52	6.94	3.92	3.98	4.2	636	986.44	752.99	582	569.98	453.38	327.97	329.33	374.89	N	PREDICTED: TMV resistance protein N-like [Solanum lycopersicum]	-	-	-	-	-	GO:0005488//binding	-
Solyc01g008810.3	16.79	14.67	14.58	17.67	16.86	18.66	12.91	13.4	12.28	317	403	314	374	330	315	279	286	283	--	PREDICTED: uncharacterized protein LOC101258982 [Solanum lycopersicum]	-	-	-	-	-	GO:0046872//metal ion binding	GO:0007059//chromosome segregation;GO:0009648//photoperiodism;GO:0022402//cell cycle process;GO:0033043//regulation of organelle organization
Solyc01g008820.3	34.4	32.21	35.63	35.2	33.74	33.78	30.45	31.24	30.13	821	1119	970	942	835	721	832	843	878	SPP	PREDICTED: signal peptide peptidase [Solanum lycopersicum]	-	-	-	-	GO:0009532//plastid stroma;GO:0031090//organelle membrane;GO:0031224//intrinsic component of membrane	GO:0004175//endopeptidase activity;GO:0043169//cation binding	GO:0003006//developmental process involved in reproduction;GO:0006498//N-terminal protein lipidation;GO:0048229//gametophyte development
Solyc01g008830.2	10.31	11.64	11.03	9.99	10.8	8.16	9.04	10.88	9.67	291	478	355	316	316	206	292	347	333	AAO	PREDICTED: L-ascorbate oxidase-like isoform X1 [Solanum lycopersicum]	Metabolism;Metabolism	Global and overview maps;Carbohydrate metabolism	ko01100//Metabolic pathways;ko00053//Ascorbate and aldarate metabolism	K00423;K00423	GO:0005618//cell wall;GO:0005911//cell-cell junction	GO:0016682//oxidoreductase activity, acting on diphenols and related substances as donors, oxygen as acceptor;GO:0046914//transition metal ion binding	GO:0006694//steroid biosynthetic process;GO:0030148//sphingolipid biosynthetic process
Solyc01g008840.3	55.1	59.28	52.78	49.3	47.01	46.48	56.25	56.77	54.66	1535	2404	1677	1540	1358	1158	1794	1788	1859	CSN2	PREDICTED: COP9 signalosome complex subunit 2 [Solanum lycopersicum]	-	-	-	-	GO:0043231//intracellular membrane-bounded organelle;GO:0043234//protein complex;GO:0044444//cytoplasmic part	GO:0005488//binding	GO:0000338//protein deneddylation;GO:0007602//phototransduction;GO:0009057//macromolecule catabolic process;GO:0009639//response to red or far red light;GO:0044707//single-multicellular organism process
Solyc01g008850.3	31.88	30.04	28.44	32.03	33.71	32.84	32.09	30.98	30.94	861	1181	876	970	944	793	992	946	1020	CIPK3	PREDICTED: CBL-interacting serine/threonine-protein kinase 3 [Solanum lycopersicum]	-	-	-	-	GO:0016020//membrane;GO:0043231//intracellular membrane-bounded organelle	GO:0004672//protein kinase activity;GO:0032550//purine ribonucleoside binding	GO:0001101//response to acid chemical;GO:0006464//cellular protein modification process;GO:0006796//phosphate-containing compound metabolic process;GO:0009755//hormone-mediated signaling pathway
Solyc01g008860.1	0	0	0	0	0	0	0	0	0	0	0	0	0	0	0	0	0	0	PBL3	PREDICTED: protein kinase 2B, chloroplastic-like [Solanum pennellii]	-	-	-	-	GO:0009536//plastid;GO:0016020//membrane	GO:0004672//protein kinase activity;GO:0005488//binding	GO:0006468//protein phosphorylation;GO:0007154//cell communication;GO:0050794//regulation of cellular process
Solyc01g008870.1	0	0	0	0	0	0	0	0	0	0	0	0	0	0	0	0	0	0	PBL3	PREDICTED: protein kinase 2B, chloroplastic-like [Solanum pennellii]	-	-	-	-	-	GO:0004713//protein tyrosine kinase activity;GO:0032550//purine ribonucleoside binding	GO:0006468//protein phosphorylation;GO:0010646//regulation of cell communication
Solyc01g008880.3	0.3	0.28	0.18	0.09	0.2	0	0.09	0.09	0	3	4	2	1	2	0	1	1	0	CRF5	PREDICTED: ethylene-responsive transcription factor ERF069-like [Solanum lycopersicum]	-	-	-	-	-	-	-
Solyc01g008890.4	12.21	12.41	11.56	18.81	18.16	18.54	16.9	15.57	16.69	238	352	257	411	367	323	377	343	397	CRF5	PREDICTED: ethylene-responsive transcription factor CRF6 isoform X1 [Solanum lycopersicum]	-	-	-	-	-	-	-
Solyc01g008900.4	3.95	4.31	5.74	4.33	4.45	4.24	4.41	3.73	3.26	100	159	166	123	117	96	128	107	101	At3g26115	PREDICTED: D-cysteine desulfhydrase 2, mitochondrial isoform X1 [Solanum lycopersicum]	Metabolism	Amino acid metabolism	ko00270//Cysteine and methionine metabolism	K05396	-	GO:0016846//carbon-sulfur lyase activity	GO:0000098//sulfur amino acid catabolic process
Solyc01g008910.2	3.29	4.01	3.42	4.37	3.39	3.75	3.95	3.45	2.85	102	181	121	152	109	104	140	121	108	SCL3	PREDICTED: scarecrow-like protein 3 [Solanum lycopersicum]	-	-	-	-	GO:0043231//intracellular membrane-bounded organelle	GO:0001071//nucleic acid binding transcription factor activity	GO:0001101//response to acid chemical;GO:0010468//regulation of gene expression;GO:0032774//RNA biosynthetic process;GO:0034645//cellular macromolecule biosynthetic process
Solyc01g008920.4	5.68	6.22	5.5	10.74	9.84	10.07	8.43	9.29	9.23	133	212	147	282	239	211	226	246	264	SARED1	PREDICTED: protein TIC 62, chloroplastic [Nicotiana attenuata]	-	-	-	-	GO:0009526//plastid envelope;GO:0009532//plastid stroma	-	GO:0043170//macromolecule metabolic process;GO:0044237//cellular metabolic process;GO:0044238//primary metabolic process;GO:0050896//response to stimulus
Solyc01g008930.4	5.36	5.69	5.54	4.75	5.44	4.11	6.83	6.89	7.61	150	232	177	149	158	103	219	218	260	HY2	phytochromobilin synthase [Solanum lycopersicum]	Metabolism;Metabolism	Global and overview maps;Metabolism of cofactors and vitamins	ko01110//Biosynthesis of secondary metabolites;ko00860//Porphyrin and chlorophyll metabolism	K08101;K08101	GO:0009536//plastid	GO:0016636//oxidoreductase activity, acting on the CH-CH group of donors, iron-sulfur protein as acceptor;GO:0046914//transition metal ion binding	GO:0007165//signal transduction;GO:0033014//tetrapyrrole biosynthetic process;GO:0044710//single-organism metabolic process
Solyc01g008940.2	0.16	0	0.14	1.01	0.31	1.09	0.57	0.14	0	1	0	1	7	2	6	4	1	0	--	anther protein [Nicotiana tabacum]	-	-	-	-	-	-	-
Solyc01g008950.4	260.86	234.16	259.58	274.23	273	267.56	267.07	263.1	258.61	3747	4896	4253	4417	4066	3437	4392	4273	4535	PCM5	calmodulin-7, partial [Nicotiana attenuata]	Organismal Systems;Environmental Information Processing;Environmental Information Processing	Environmental adaptation;Signal transduction;Signal transduction	ko04626//Plant-pathogen interaction;ko04016//MAPK signaling pathway - plant;ko04070//Phosphatidylinositol signaling system	K02183;K02183;K02183	GO:0031090//organelle membrane;GO:0043231//intracellular membrane-bounded organelle;GO:0044444//cytoplasmic part	GO:0046872//metal ion binding;GO:0060089//molecular transducer activity	GO:0006073//cellular glucan metabolic process;GO:0006928//movement of cell or subcellular component;GO:0009057//macromolecule catabolic process;GO:0009593//detection of chemical stimulus;GO:0009605//response to external stimulus;GO:0016192//vesicle-mediated transport;GO:0019932//second-messenger-mediated signaling;GO:0048580//regulation of post-embryonic development;GO:0051640//organelle localiza…
Solyc01g008960.3	244.17	243.55	248.51	294.02	293.87	300.26	268.61	270.72	267.64	13392	19444	15547	18082	16712	14727	16867	16788	17920	AGO4	argonaute 4A [Solanum lycopersicum]	-	-	-	-	GO:0000790//nuclear chromatin;GO:0016604//nuclear body;GO:0044444//cytoplasmic part	GO:0008135//translation factor activity, RNA binding	GO:0000725//recombinational repair;GO:0003006//developmental process involved in reproduction;GO:0005982//starch metabolic process;GO:0005984//disaccharide metabolic process;GO:0006260//DNA replication;GO:0006305//DNA alkylation;GO:0006342//chromatin silencing;GO:0006412//translation;GO:0006461//protein complex assembly;GO:0007017//microtubule-based process;GO:0007154//cell communication;GO:00097…
Solyc01g008970.4	245.39	237.51	249.28	236.65	244.25	236.39	217.32	217.56	218.26	6244	8797	7235	6752	6444	5379	6331	6259	6780	UBA2A	UBP1-associated protein 2A [Solanum lycopersicum]	Genetic Information Processing	Transcription	ko03040//Spliceosome	K12741	GO:0032991//macromolecular complex;GO:0043231//intracellular membrane-bounded organelle;GO:0044423//virion part;GO:0044444//cytoplasmic part	GO:0003723//RNA binding;GO:0005515//protein binding	GO:0006950//response to stress;GO:0009692//ethylene metabolic process;GO:0009755//hormone-mediated signaling pathway;GO:0010260//organ senescence;GO:0016265//death;GO:0043488//regulation of mRNA stability
Solyc01g008980.3	10.18	10.36	12.69	8.47	13.89	10.03	9.61	10.47	7.78	135	200	192	126	191	119	146	157	126	DPBF3	PREDICTED: LOW QUALITY PROTEIN: ABSCISIC ACID-INSENSITIVE 5-like protein 2 [Solanum lycopersicum]	Environmental Information Processing	Signal transduction	ko04075//Plant hormone signal transduction	K14432	GO:0043231//intracellular membrane-bounded organelle	GO:0001071//nucleic acid binding transcription factor activity;GO:0003677//DNA binding	GO:0006355//regulation of transcription, DNA-templated;GO:0009755//hormone-mediated signaling pathway;GO:0048518//positive regulation of biological process
Solyc01g008990.4	12.03	10.9	11.11	11.88	12.71	13.29	13.05	13.42	12.62	260	343	274	288	285	257	323	328	333	THO7A	PREDICTED: THO complex subunit 7A [Solanum lycopersicum]	Genetic Information Processing	Translation	ko03013//RNA transport	K13176	-	-	GO:0006396//RNA processing
Solyc01g009000.3	35.7	35.97	38.04	37.75	33.72	38.64	45.53	44.28	41.61	780	1144	948	925	764	755	1139	1094	1110	RHC1A	PREDICTED: probable E3 ubiquitin-protein ligase RHC1A [Solanum lycopersicum]	-	-	-	-	-	-	-
Solyc01g009010.3	22.34	20.01	21.15	17.88	17.48	16.9	21.38	22.23	18.06	615	802	664	552	499	416	674	692	607	ISPE	4-diphosphocytidyl-2-C-methyl-D-erythritol kinase, chloroplastic/chromoplastic [Solanum lycopersicum]	Metabolism;Metabolism;Metabolism	Global and overview maps;Global and overview maps;Metabolism of terpenoids and polyketides	ko01100//Metabolic pathways;ko01110//Biosynthesis of secondary metabolites;ko00900//Terpenoid backbone biosynthesis	K00919;K00919;K00919	GO:0009532//plastid stroma	GO:0016301//kinase activity;GO:0032550//purine ribonucleoside binding	GO:0006090//pyruvate metabolic process;GO:0006721//terpenoid metabolic process;GO:0006779//porphyrin-containing compound biosynthetic process;GO:0006796//phosphate-containing compound metabolic process;GO:0009639//response to red or far red light;GO:0009642//response to light intensity;GO:0034285//response to disaccharide;GO:0043269//regulation of ion transport
Solyc01g009020.4	184.04	156.14	185.37	156.62	156.7	164.81	172.88	164.09	175.4	1988	2455	2284	1897	1755	1592	2138	2004	2313	CYS6	cysteine proteinase inhibitor A [Solanum lycopersicum]	-	-	-	-	GO:0043231//intracellular membrane-bounded organelle;GO:0044444//cytoplasmic part	GO:0004866//endopeptidase inhibitor activity;GO:0016787//hydrolase activity;GO:0046914//transition metal ion binding	GO:0006970//response to osmotic stress;GO:0010466//negative regulation of peptidase activity
Solyc01g009030.4	15.2	16.49	15.78	11.65	12.16	11.84	15.66	16.79	17.04	603	952	714	518	500	420	711	753	825	DGS1	PREDICTED: protein DGS1, mitochondrial [Solanum lycopersicum]	-	-	-	-	GO:0031966//mitochondrial membrane;GO:0032991//macromolecular complex	-	GO:0000904//cell morphogenesis involved in differentiation;GO:0003006//developmental process involved in reproduction;GO:0007015//actin filament organization;GO:0009247//glycolipid biosynthetic process;GO:0010053//root epidermal cell differentiation;GO:0018205//peptidyl-lysine modification;GO:0022610//biological adhesion;GO:0033043//regulation of organelle organization;GO:0042743//hydrogen peroxi…
Solyc01g009040.4	2.73	3.25	3.68	2.96	1.99	2.07	2.96	2.66	2.89	78	135	120	95	59	53	97	86	101	CYCB1-2	PREDICTED: G2/mitotic-specific cyclin S13-7-like [Solanum lycopersicum]	-	-	-	-	GO:0043231//intracellular membrane-bounded organelle	GO:0005515//protein binding;GO:0019887//protein kinase regulator activity	GO:0010212//response to ionizing radiation;GO:0051726//regulation of cell cycle
[truncated: 33,203 more rows]

## Sheet: ALL DEGs 2592
id	Symbol	WT-vs-HB8-ox-log2fc	WT-vs-HB8-ox-pvalue	WT-vs-HB8-ox-fdr	WT-vs-HB8-cr-log2fc	WT-vs-HB8-cr-pvalue	WT-vs-HB8-cr-fdr	Description	Pathway	GO Component	GO Function	GO Process
[truncated: 2,592 more rows]

[truncated: 6 more sheets: WT vs SlHB8-Cr DEGs 1548, WT vs SlHB8-ox DEGs 1553, 116 DEGs, MYBs, phenylpropanoid biosynthesis, disease reistance genes]
