# Supplementary material for: The SlHB8 Acts as a Negative Regulator in Stem Development and Lignin Biosynthesis
Source: Int J Mol Sci. 2021 Dec 12;22(24):13343. doi: 10.3390/ijms222413343 (PMC8708474; doi:10.3390/ijms222413343)
Supplement: Supplementary file 1 [file ijms-22-13343-s001.zip › ijms-1492812-SI/Supplementary Table S3 GO and KEGG analysis of differentially expression genes.xls]

## Sheet: 2592-biological process
	GO ID	Description	2592 (1464)	All (16684)	pvalue	p.adjust	Genes
	GO:0009719	response to endogenous stimulus	288	1892	1.21159e-22	1.64413e-19	MSTRG.1786(WIN2);MSTRG.19166(PTL);MSTRG.20168(RPS5A);MSTRG.20169(RPS5A);MSTRG.3327(ACS3);MSTRG.5282(IAA3);Solyc01g006650.2(EIL3);Solyc01g007000.4(PUB22);Solyc01g007010.2(PUB22);Solyc01g007020.4(PUB23);Solyc01g007030.3(PUB22);Solyc01g007040.4(PUB22);Solyc01g060420.2(ZFP5);Solyc01g066430.3(ATL2);Solyc01g080870.3(NPF7.3);Solyc01g087580.3(--);Solyc01g090460.3(HAT3);Solyc01g096420.3(NQR);Solyc01g09724…
	GO:0010243	response to organonitrogen compound	110	470	2.90892e-22	1.9737e-19	MSTRG.19166(PTL);MSTRG.3327(ACS3);Solyc01g007000.4(PUB22);Solyc01g007010.2(PUB22);Solyc01g007020.4(PUB23);Solyc01g007030.3(PUB22);Solyc01g007040.4(PUB22);Solyc01g066430.3(ATL2);Solyc01g087580.3(--);Solyc01g096420.3(NQR);Solyc01g098910.3(PNC1);Solyc01g106390.3(HEMA1);Solyc01g107980.3(PUB26);Solyc01g108240.3(ERF109);Solyc02g063540.3(ACS3);Solyc02g063543.1(ACS3);Solyc02g064680.4(ACA2);Solyc02g067750…
	GO:0010033	response to organic substance	372	2766	1.19975e-19	5.42688e-17	MSTRG.13464(--);MSTRG.1786(WIN2);MSTRG.19166(PTL);MSTRG.20168(RPS5A);MSTRG.20169(RPS5A);MSTRG.3327(ACS3);MSTRG.5282(IAA3);Solyc01g005160.4(PUB21);Solyc01g006650.2(EIL3);Solyc01g007000.4(PUB22);Solyc01g007010.2(PUB22);Solyc01g007020.4(PUB23);Solyc01g007030.3(PUB22);Solyc01g007040.4(PUB22);Solyc01g010970.3(AGO7);Solyc01g057000.3(At3g01520);Solyc01g060420.2(ZFP5);Solyc01g066430.3(ATL2);Solyc01g06681…
	GO:0050896	response to stimulus	762	6903	4.39234e-18	1.4901e-15	MSTRG.13464(--);MSTRG.15238(WRKY50);MSTRG.1786(WIN2);MSTRG.19166(PTL);MSTRG.20168(RPS5A);MSTRG.20169(RPS5A);MSTRG.20621(--);MSTRG.3327(ACS3);MSTRG.5282(IAA3);Solyc00g500130.1(psbA);Solyc00g500200.1(psbA);Solyc00g500296.1(psbA);Solyc00g500329.1(psbA);Solyc01g005140.3(Os02g0642300);Solyc01g005160.4(PUB21);Solyc01g006055.1(DIR19);Solyc01g006320.4(NDR1);Solyc01g006650.2(EIL3);Solyc01g007000.4(PUB22);…
	GO:0042221	response to chemical	488	3996	1.07069e-17	2.90585e-15	MSTRG.13464(--);MSTRG.1786(WIN2);MSTRG.19166(PTL);MSTRG.20168(RPS5A);MSTRG.20169(RPS5A);MSTRG.3327(ACS3);MSTRG.5282(IAA3);Solyc01g005160.4(PUB21);Solyc01g006650.2(EIL3);Solyc01g007000.4(PUB22);Solyc01g007010.2(PUB22);Solyc01g007020.4(PUB23);Solyc01g007030.3(PUB22);Solyc01g007040.4(PUB22);Solyc01g007960.3(CRK2);Solyc01g007970.2(CRK2);Solyc01g007980.4(CRK2);Solyc01g008420.3(DTX42);Solyc01g008510.3(…
	GO:0001101	response to acid chemical	241	1640	7.10191e-17	1.39083e-14	MSTRG.1786(WIN2);Solyc01g006650.2(EIL3);Solyc01g008420.3(DTX42);Solyc01g057770.3(BOR1);Solyc01g057910.3(MYB78);Solyc01g060420.2(ZFP5);Solyc01g066430.3(ATL2);Solyc01g068630.3(--);Solyc01g079300.4(STS1);Solyc01g081600.3(LTP4);Solyc01g087580.3(--);Solyc01g095140.4(LEA14-A);Solyc01g095630.3(WRKY53);Solyc01g096420.3(NQR);Solyc01g097240.3(WIN2);Solyc01g097280.2(WIN1);Solyc01g098910.3(PNC1);Solyc01g0996…
	GO:0009620	response to fungus	101	483	7.17452e-17	1.39083e-14	MSTRG.1786(WIN2);Solyc01g005160.4(PUB21);Solyc01g006320.4(NDR1);Solyc01g006650.2(EIL3);Solyc01g095140.4(LEA14-A);Solyc01g096420.3(NQR);Solyc01g097240.3(WIN2);Solyc01g097280.2(WIN1);Solyc01g099620.3(RBOHB);Solyc01g108240.3(ERF109);Solyc02g061770.4(CHI14);Solyc02g064680.4(ACA2);Solyc02g065240.3(SABP2);Solyc02g065280.3(SABP2);Solyc02g067750.4(BCA1);Solyc02g072080.1(PUB17);Solyc02g072240.3(CESA8);Sol…
	GO:0043207	response to external biotic stimulus	217	1471	2.2501e-15	3.81674e-13	MSTRG.1786(WIN2);Solyc01g005160.4(PUB21);Solyc01g006055.1(DIR19);Solyc01g006320.4(NDR1);Solyc01g006650.2(EIL3);Solyc01g009810.3(LRR1);Solyc01g066430.3(ATL2);Solyc01g087580.3(--);Solyc01g095140.4(LEA14-A);Solyc01g095750.2(LACS4);Solyc01g096420.3(NQR);Solyc01g097240.3(WIN2);Solyc01g097280.2(WIN1);Solyc01g098910.3(PNC1);Solyc01g098940.3(PME25);Solyc01g099620.3(RBOHB);Solyc01g103595.1(--);Solyc01g103…
	GO:0051707	response to other organism	214	1449	3.22504e-15	4.86265e-13	MSTRG.1786(WIN2);Solyc01g005160.4(PUB21);Solyc01g006055.1(DIR19);Solyc01g006320.4(NDR1);Solyc01g006650.2(EIL3);Solyc01g009810.3(LRR1);Solyc01g066430.3(ATL2);Solyc01g087580.3(--);Solyc01g095140.4(LEA14-A);Solyc01g095750.2(LACS4);Solyc01g096420.3(NQR);Solyc01g097240.3(WIN2);Solyc01g097280.2(WIN1);Solyc01g098910.3(PNC1);Solyc01g098940.3(PME25);Solyc01g099620.3(RBOHB);Solyc01g103595.1(--);Solyc01g103…
	GO:0009607	response to biotic stimulus	219	1509	9.81339e-15	1.28436e-12	MSTRG.1786(WIN2);Solyc01g005160.4(PUB21);Solyc01g006055.1(DIR19);Solyc01g006320.4(NDR1);Solyc01g006650.2(EIL3);Solyc01g009810.3(LRR1);Solyc01g066430.3(ATL2);Solyc01g087580.3(--);Solyc01g095140.4(LEA14-A);Solyc01g095750.2(LACS4);Solyc01g096420.3(NQR);Solyc01g097240.3(WIN2);Solyc01g097280.2(WIN1);Solyc01g098910.3(PNC1);Solyc01g098940.3(PME25);Solyc01g099190.4(LOX1.2);Solyc01g099620.3(RBOHB);Solyc01…
	GO:1901698	response to nitrogen compound	117	642	1.04112e-14	1.28436e-12	MSTRG.19166(PTL);MSTRG.3327(ACS3);Solyc01g007000.4(PUB22);Solyc01g007010.2(PUB22);Solyc01g007020.4(PUB23);Solyc01g007030.3(PUB22);Solyc01g007040.4(PUB22);Solyc01g010970.3(AGO7);Solyc01g066430.3(ATL2);Solyc01g073840.1(--);Solyc01g087580.3(--);Solyc01g096420.3(NQR);Solyc01g098910.3(PNC1);Solyc01g106390.3(HEMA1);Solyc01g107980.3(PUB26);Solyc01g108240.3(ERF109);Solyc02g063540.3(ACS3);Solyc02g063543.1…
	GO:0009605	response to external stimulus	282	2109	2.86961e-14	3.24506e-12	MSTRG.1786(WIN2);Solyc01g005140.3(Os02g0642300);Solyc01g005160.4(PUB21);Solyc01g006055.1(DIR19);Solyc01g006320.4(NDR1);Solyc01g006650.2(EIL3);Solyc01g008420.3(DTX42);Solyc01g009810.3(LRR1);Solyc01g057770.3(BOR1);Solyc01g066430.3(ATL2);Solyc01g080870.3(NPF7.3);Solyc01g087580.3(--);Solyc01g095140.4(LEA14-A);Solyc01g095750.2(LACS4);Solyc01g096420.3(NQR);Solyc01g097240.3(WIN2);Solyc01g097280.2(WIN1);…
	GO:0009725	response to hormone	234	1665	3.78285e-14	3.94872e-12	MSTRG.1786(WIN2);MSTRG.20168(RPS5A);MSTRG.20169(RPS5A);MSTRG.3327(ACS3);MSTRG.5282(IAA3);Solyc01g006650.2(EIL3);Solyc01g060420.2(ZFP5);Solyc01g066430.3(ATL2);Solyc01g080870.3(NPF7.3);Solyc01g087580.3(--);Solyc01g096420.3(NQR);Solyc01g097240.3(WIN2);Solyc01g097280.2(WIN1);Solyc01g098910.3(PNC1);Solyc01g098940.3(PME25);Solyc01g103595.1(--);Solyc01g104050.4(At1g11050);Solyc01g106620.2(PR1B1);Solyc01…
	GO:0009755	hormone-mediated signaling pathway	152	977	9.31523e-13	9.02912e-11	MSTRG.5282(IAA3);Solyc01g006650.2(EIL3);Solyc01g060420.2(ZFP5);Solyc01g080870.3(NPF7.3);Solyc01g087580.3(--);Solyc01g096420.3(NQR);Solyc01g098910.3(PNC1);Solyc01g103595.1(--);Solyc01g104050.4(At1g11050);Solyc02g067750.4(BCA1);Solyc02g072240.3(CESA8);Solyc02g077370.1(PTI5);Solyc02g077840.2(ERF12);Solyc02g079280.3(MYB102);Solyc02g084870.3(MPK7);Solyc02g085910.4(LBD41);Solyc02g086820.3(BCA1);Solyc02…
	GO:0032870	cellular response to hormone stimulus	152	984	1.65747e-12	1.40574e-10	MSTRG.5282(IAA3);Solyc01g006650.2(EIL3);Solyc01g060420.2(ZFP5);Solyc01g080870.3(NPF7.3);Solyc01g087580.3(--);Solyc01g096420.3(NQR);Solyc01g098910.3(PNC1);Solyc01g103595.1(--);Solyc01g104050.4(At1g11050);Solyc02g067750.4(BCA1);Solyc02g072240.3(CESA8);Solyc02g077370.1(PTI5);Solyc02g077840.2(ERF12);Solyc02g079280.3(MYB102);Solyc02g084870.3(MPK7);Solyc02g085910.4(LBD41);Solyc02g086820.3(BCA1);Solyc02…
	GO:0071495	cellular response to endogenous stimulus	152	984	1.65747e-12	1.40574e-10	MSTRG.5282(IAA3);Solyc01g006650.2(EIL3);Solyc01g060420.2(ZFP5);Solyc01g080870.3(NPF7.3);Solyc01g087580.3(--);Solyc01g096420.3(NQR);Solyc01g098910.3(PNC1);Solyc01g103595.1(--);Solyc01g104050.4(At1g11050);Solyc02g067750.4(BCA1);Solyc02g072240.3(CESA8);Solyc02g077370.1(PTI5);Solyc02g077840.2(ERF12);Solyc02g079280.3(MYB102);Solyc02g084870.3(MPK7);Solyc02g085910.4(LBD41);Solyc02g086820.3(BCA1);Solyc02…
	GO:0006950	response to stress	473	4108	2.14215e-12	1.70994e-10	MSTRG.13464(--);MSTRG.1786(WIN2);Solyc00g500130.1(psbA);Solyc00g500200.1(psbA);Solyc00g500296.1(psbA);Solyc00g500329.1(psbA);Solyc01g006055.1(DIR19);Solyc01g006320.4(NDR1);Solyc01g006650.2(EIL3);Solyc01g007000.4(PUB22);Solyc01g007010.2(PUB22);Solyc01g007020.4(PUB23);Solyc01g007030.3(PUB22);Solyc01g007040.4(PUB22);Solyc01g007960.3(CRK2);Solyc01g007970.2(CRK2);Solyc01g007980.4(CRK2);Solyc01g008420.…
	GO:0051704	multi-organism process	220	1616	6.54474e-12	4.93401e-10	MSTRG.1786(WIN2);Solyc01g005160.4(PUB21);Solyc01g006055.1(DIR19);Solyc01g006320.4(NDR1);Solyc01g006650.2(EIL3);Solyc01g009810.3(LRR1);Solyc01g066430.3(ATL2);Solyc01g087580.3(--);Solyc01g095140.4(LEA14-A);Solyc01g095750.2(LACS4);Solyc01g096420.3(NQR);Solyc01g097240.3(WIN2);Solyc01g097280.2(WIN1);Solyc01g098910.3(PNC1);Solyc01g098940.3(PME25);Solyc01g099620.3(RBOHB);Solyc01g103595.1(--);Solyc01g103…
	GO:0006952	defense response	154	1039	3.07624e-11	2.19708e-09	MSTRG.1786(WIN2);Solyc01g006055.1(DIR19);Solyc01g006320.4(NDR1);Solyc01g006650.2(EIL3);Solyc01g009810.3(LRR1);Solyc01g066430.3(ATL2);Solyc01g073840.1(--);Solyc01g096420.3(NQR);Solyc01g097240.3(WIN2);Solyc01g097280.2(WIN1);Solyc01g103595.1(--);Solyc01g105383.1(DHS2);Solyc01g106390.3(HEMA1);Solyc01g106620.2(PR1B1);Solyc02g061780.3(NAC022);Solyc02g062860.3(PLT6);Solyc02g062890.3(PLT6);Solyc02g064680…
	GO:0007165	signal transduction	238	1818	4.29054e-11	2.91113e-09	MSTRG.5282(IAA3);Solyc01g006650.2(EIL3);Solyc01g060420.2(ZFP5);Solyc01g066430.3(ATL2);Solyc01g080870.3(NPF7.3);Solyc01g087580.3(--);Solyc01g096420.3(NQR);Solyc01g098910.3(PNC1);Solyc01g099620.3(RBOHB);Solyc01g103595.1(--);Solyc01g104050.4(At1g11050);Solyc01g105630.4(CML8);Solyc01g107170.2(ZAT10);Solyc01g108240.3(ERF109);Solyc01g109390.3(--);Solyc02g064680.4(ACA2);Solyc02g067750.4(BCA1);Solyc02g07…
	GO:0023052	signaling	238	1821	5.06127e-11	3.12188e-09	MSTRG.5282(IAA3);Solyc01g006650.2(EIL3);Solyc01g060420.2(ZFP5);Solyc01g066430.3(ATL2);Solyc01g080870.3(NPF7.3);Solyc01g087580.3(--);Solyc01g096420.3(NQR);Solyc01g098910.3(PNC1);Solyc01g099620.3(RBOHB);Solyc01g103595.1(--);Solyc01g104050.4(At1g11050);Solyc01g105630.4(CML8);Solyc01g107170.2(ZAT10);Solyc01g108240.3(ERF109);Solyc01g109390.3(--);Solyc02g064680.4(ACA2);Solyc02g067750.4(BCA1);Solyc02g07…
	GO:0044700	single organism signaling	238	1821	5.06127e-11	3.12188e-09	MSTRG.5282(IAA3);Solyc01g006650.2(EIL3);Solyc01g060420.2(ZFP5);Solyc01g066430.3(ATL2);Solyc01g080870.3(NPF7.3);Solyc01g087580.3(--);Solyc01g096420.3(NQR);Solyc01g098910.3(PNC1);Solyc01g099620.3(RBOHB);Solyc01g103595.1(--);Solyc01g104050.4(At1g11050);Solyc01g105630.4(CML8);Solyc01g107170.2(ZAT10);Solyc01g108240.3(ERF109);Solyc01g109390.3(--);Solyc02g064680.4(ACA2);Solyc02g067750.4(BCA1);Solyc02g07…
	GO:0006820	anion transport	110	689	3.52177e-10	2.07784e-08	MSTRG.1786(WIN2);Solyc01g007000.4(PUB22);Solyc01g007010.2(PUB22);Solyc01g007020.4(PUB23);Solyc01g007030.3(PUB22);Solyc01g007040.4(PUB22);Solyc01g008420.3(DTX42);Solyc01g010350.4(TPT);Solyc01g057770.3(BOR1);Solyc01g068630.3(--);Solyc01g073840.1(--);Solyc01g073890.3(--);Solyc01g080870.3(NPF7.3);Solyc01g096420.3(NQR);Solyc01g097240.3(WIN2);Solyc01g097280.2(WIN1);Solyc01g098910.3(PNC1);Solyc01g099620…
	GO:0071310	cellular response to organic substance	184	1351	4.48673e-10	2.53687e-08	MSTRG.5282(IAA3);Solyc01g006650.2(EIL3);Solyc01g010970.3(AGO7);Solyc01g060420.2(ZFP5);Solyc01g066430.3(ATL2);Solyc01g080870.3(NPF7.3);Solyc01g087580.3(--);Solyc01g096420.3(NQR);Solyc01g098910.3(PNC1);Solyc01g103595.1(--);Solyc01g104050.4(At1g11050);Solyc01g109390.3(--);Solyc02g067750.4(BCA1);Solyc02g072240.3(CESA8);Solyc02g077370.1(PTI5);Solyc02g077840.2(ERF12);Solyc02g079280.3(MYB102);Solyc02g08…
	GO:0070887	cellular response to chemical stimulus	186	1372	5.19257e-10	2.81853e-08	MSTRG.5282(IAA3);Solyc01g006650.2(EIL3);Solyc01g010970.3(AGO7);Solyc01g060420.2(ZFP5);Solyc01g066430.3(ATL2);Solyc01g080870.3(NPF7.3);Solyc01g087580.3(--);Solyc01g096420.3(NQR);Solyc01g098910.3(PNC1);Solyc01g103595.1(--);Solyc01g104050.4(At1g11050);Solyc01g109390.3(--);Solyc02g067750.4(BCA1);Solyc02g072240.3(CESA8);Solyc02g077370.1(PTI5);Solyc02g077840.2(ERF12);Solyc02g079280.3(MYB102);Solyc02g08…
	GO:0007154	cell communication	272	2227	2.18149e-09	1.13857e-07	MSTRG.5282(IAA3);Solyc01g006650.2(EIL3);Solyc01g008420.3(DTX42);Solyc01g057770.3(BOR1);Solyc01g060420.2(ZFP5);Solyc01g066430.3(ATL2);Solyc01g080870.3(NPF7.3);Solyc01g087580.3(--);Solyc01g096420.3(NQR);Solyc01g098740.4(ALE2);Solyc01g098910.3(PNC1);Solyc01g099620.3(RBOHB);Solyc01g103595.1(--);Solyc01g104050.4(At1g11050);Solyc01g105630.4(CML8);Solyc01g107170.2(ZAT10);Solyc01g108240.3(ERF109);Solyc01…
	GO:0044036	cell wall macromolecule metabolic process	60	317	8.81381e-09	4.42975e-07	Solyc01g008420.3(DTX42);Solyc01g103360.4(GXM1);Solyc01g111970.4(Bp10);Solyc01g150167.1(MADS27);Solyc02g061770.4(CHI14);Solyc02g072240.3(CESA8);Solyc02g080220.3(PME18);Solyc02g082920.4(CHI3);Solyc02g082930.3(CHI17);Solyc02g082950.3(TBL34);Solyc02g082960.3(CHI14);Solyc02g083480.3(PER64);Solyc02g087520.3(At1g18250);Solyc02g088380.4(At5g15350);Solyc02g150146.1(CERK1);Solyc03g096030.3(ESK1);Solyc03g11…
	GO:0071229	cellular response to acid chemical	87	541	1.85692e-08	8.99941e-07	Solyc01g006650.2(EIL3);Solyc01g060420.2(ZFP5);Solyc01g066430.3(ATL2);Solyc01g096420.3(NQR);Solyc01g103595.1(--);Solyc01g109390.3(--);Solyc02g067750.4(BCA1);Solyc02g084870.3(MPK7);Solyc02g085910.4(LBD41);Solyc02g086820.3(BCA1);Solyc02g087860.3(PRE1);Solyc02g089350.3(GAST1);Solyc02g090630.4(PLP2);Solyc02g090640.4(PLP2);Solyc02g094000.1(--);Solyc03g006490.3(--);Solyc03g006545.1(LIS);Solyc03g045070.1…
	GO:0014070	response to organic cyclic compound	100	666	5.73289e-08	2.6826e-06	MSTRG.5282(IAA3);Solyc01g006650.2(EIL3);Solyc01g010970.3(AGO7);Solyc01g096420.3(NQR);Solyc01g107390.4(GH3.1);Solyc01g109390.3(--);Solyc02g067750.4(BCA1);Solyc02g070090.1(At1g30700);Solyc02g079440.3(FAD-OXR);Solyc02g084870.3(MPK7);Solyc02g085910.4(LBD41);Solyc02g086820.3(BCA1);Solyc02g087210.3(SAP12);Solyc02g087860.3(PRE1);Solyc02g089620.3(POX2);Solyc02g090630.4(PLP2);Solyc02g090640.4(PLP2);Solyc0…
	GO:0051716	cellular response to stimulus	315	2760	1.21612e-07	5.5009e-06	MSTRG.5282(IAA3);Solyc01g006055.1(DIR19);Solyc01g006320.4(NDR1);Solyc01g006650.2(EIL3);Solyc01g007960.3(CRK2);Solyc01g007970.2(CRK2);Solyc01g007980.4(CRK2);Solyc01g008420.3(DTX42);Solyc01g009810.3(LRR1);Solyc01g010970.3(AGO7);Solyc01g057770.3(BOR1);Solyc01g060420.2(ZFP5);Solyc01g066430.3(ATL2);Solyc01g073840.1(--);Solyc01g080870.3(NPF7.3);Solyc01g087580.3(--);Solyc01g096420.3(NQR);Solyc01g098910.…
	GO:0002376	immune system process	107	739	1.30448e-07	5.71027e-06	MSTRG.1786(WIN2);Solyc01g006055.1(DIR19);Solyc01g006320.4(NDR1);Solyc01g007000.4(PUB22);Solyc01g007010.2(PUB22);Solyc01g007020.4(PUB23);Solyc01g007030.3(PUB22);Solyc01g007040.4(PUB22);Solyc01g009810.3(LRR1);Solyc01g066430.3(ATL2);Solyc01g073840.1(--);Solyc01g096420.3(NQR);Solyc01g097240.3(WIN2);Solyc01g097280.2(WIN1);Solyc01g105383.1(DHS2);Solyc01g106620.2(PR1B1);Solyc02g061780.3(NAC022);Solyc02g…
	GO:0015698	inorganic anion transport	57	321	2.02761e-07	8.59834e-06	MSTRG.1786(WIN2);Solyc01g008420.3(DTX42);Solyc01g057770.3(BOR1);Solyc01g068630.3(--);Solyc01g080870.3(NPF7.3);Solyc01g096420.3(NQR);Solyc01g097240.3(WIN2);Solyc01g097280.2(WIN1);Solyc01g099620.3(RBOHB);Solyc01g108630.3(NIR1);Solyc02g063020.3(--);Solyc02g079440.3(FAD-OXR);Solyc03g007770.3(SLAH3);Solyc03g119930.1(MOT2);Solyc04g007000.2(RAV1);Solyc04g025530.3(GAD4);Solyc04g054730.3(SULTR2;1);Solyc04…
	GO:0031347	regulation of defense response	30	129	5.64883e-07	2.32287e-05	Solyc02g077840.2(ERF12);Solyc02g094000.1(--);Solyc02g150146.1(CERK1);Solyc03g093610.1(ERF1);Solyc03g095650.3(MLO2);Solyc03g095770.3(WRKY70);Solyc03g111800.2(SOBIR1);Solyc03g116890.3(WRKY40);Solyc03g119250.4(SARD1);Solyc04g072460.3(TGA1);Solyc05g052050.1(ERF1);Solyc06g034370.1(PMEI11);Solyc06g060680.2(WAKL22);Solyc06g068460.3(WRKY40);Solyc06g071810.1(SOBIR1);Solyc06g073830.1(--);Solyc07g053740.1(E…
	GO:0080134	regulation of response to stress	31	136	5.88715e-07	2.34967e-05	Solyc02g077840.2(ERF12);Solyc02g094000.1(--);Solyc02g150146.1(CERK1);Solyc03g093610.1(ERF1);Solyc03g095650.3(MLO2);Solyc03g095770.3(WRKY70);Solyc03g111800.2(SOBIR1);Solyc03g116890.3(WRKY40);Solyc03g119250.4(SARD1);Solyc04g072460.3(TGA1);Solyc05g052050.1(ERF1);Solyc06g005170.3(MPK3);Solyc06g034370.1(PMEI11);Solyc06g060680.2(WAKL22);Solyc06g068460.3(WRKY40);Solyc06g071810.1(SOBIR1);Solyc06g073830.1…
	GO:0019748	secondary metabolic process	96	664	6.28751e-07	2.43776e-05	Solyc00g500095.1(PAL5);Solyc00g500353.1(PAL5);Solyc01g006055.1(DIR19);Solyc01g008420.3(DTX42);Solyc01g095750.2(LACS4);Solyc01g098910.3(PNC1);Solyc01g105383.1(DHS2);Solyc01g111350.3(NFD4);Solyc02g030480.4(CAD6);Solyc02g032860.3(APR2);Solyc02g038740.4(HMG2);Solyc02g069490.4(DIM);Solyc02g070090.1(At1g30700);Solyc02g072240.3(CESA8);Solyc02g079440.3(FAD-OXR);Solyc02g080640.4(APR1);Solyc02g081340.3(GST…
	GO:0000160	phosphorelay signal transduction system	40	201	6.86291e-07	2.58693e-05	Solyc01g006650.2(EIL3);Solyc02g072240.3(CESA8);Solyc02g077370.1(PTI5);Solyc02g077840.2(ERF12);Solyc02g079280.3(MYB102);Solyc02g084870.3(MPK7);Solyc02g090770.1(ERF110);Solyc02g094000.1(--);Solyc03g093550.1(ERF5);Solyc03g093610.1(ERF1);Solyc03g116620.3(PLD1);Solyc04g012050.3(ABR1);Solyc04g014530.1(ERF1B);Solyc04g054840.1(EIL5);Solyc04g072300.1(FZP);Solyc05g051180.3(ERF1B);Solyc05g051200.1(ERF1B);So…
	GO:1901701	cellular response to oxygen-containing compound	97	675	7.25679e-07	2.66148e-05	Solyc01g006650.2(EIL3);Solyc01g060420.2(ZFP5);Solyc01g066430.3(ATL2);Solyc01g096420.3(NQR);Solyc01g103595.1(--);Solyc01g109390.3(--);Solyc02g067750.4(BCA1);Solyc02g084870.3(MPK7);Solyc02g085910.4(LBD41);Solyc02g086820.3(BCA1);Solyc02g087860.3(PRE1);Solyc02g089350.3(GAST1);Solyc02g090630.4(PLP2);Solyc02g090640.4(PLP2);Solyc02g094000.1(--);Solyc03g006490.3(--);Solyc03g006545.1(LIS);Solyc03g006930.3…
	GO:1901700	response to oxygen-containing compound	177	1442	1.64733e-06	5.8827e-05	Solyc01g006650.2(EIL3);Solyc01g007960.3(CRK2);Solyc01g007970.2(CRK2);Solyc01g007980.4(CRK2);Solyc01g008510.3(--);Solyc01g060420.2(ZFP5);Solyc01g066430.3(ATL2);Solyc01g091700.4(PP2A13);Solyc01g095140.4(LEA14-A);Solyc01g096420.3(NQR);Solyc01g102960.3(HSP22.7);Solyc01g103595.1(--);Solyc01g103920.3(AP1);Solyc01g109390.3(--);Solyc02g065280.3(SABP2);Solyc02g067750.4(BCA1);Solyc02g071720.2(At1g29670);So…
	GO:0035556	intracellular signal transduction	77	515	2.31744e-06	8.06349e-05	Solyc01g006650.2(EIL3);Solyc01g066430.3(ATL2);Solyc01g096420.3(NQR);Solyc02g067750.4(BCA1);Solyc02g072240.3(CESA8);Solyc02g077370.1(PTI5);Solyc02g077840.2(ERF12);Solyc02g079280.3(MYB102);Solyc02g084870.3(MPK7);Solyc02g086820.3(BCA1);Solyc02g090630.4(PLP2);Solyc02g090640.4(PLP2);Solyc02g090770.1(ERF110);Solyc02g094000.1(--);Solyc03g005570.3(MYB15);Solyc03g080190.3(DMR6);Solyc03g093550.1(ERF5);Soly…
	GO:0002252	immune effector process	37	190	3.03934e-06	0.00010311	Solyc01g007000.4(PUB22);Solyc01g007010.2(PUB22);Solyc01g007020.4(PUB23);Solyc01g007030.3(PUB22);Solyc01g007040.4(PUB22);Solyc02g077840.2(ERF12);Solyc02g079440.3(FAD-OXR);Solyc02g090630.4(PLP2);Solyc02g090640.4(PLP2);Solyc02g090770.1(ERF110);Solyc02g150146.1(CERK1);Solyc03g033330.3(NIP1);Solyc03g093550.1(ERF5);Solyc03g093610.1(ERF1);Solyc03g095650.3(MLO2);Solyc03g115610.3(At1g74360);Solyc03g116890…
	GO:0015849	organic acid transport	51	300	3.29715e-06	0.000106529	Solyc01g007000.4(PUB22);Solyc01g007010.2(PUB22);Solyc01g007020.4(PUB23);Solyc01g007030.3(PUB22);Solyc01g007040.4(PUB22);Solyc01g008420.3(DTX42);Solyc02g062860.3(PLT6);Solyc02g062890.3(PLT6);Solyc02g064680.4(ACA2);Solyc02g070090.1(At1g30700);Solyc02g079440.3(FAD-OXR);Solyc02g081450.2(NHL6);Solyc02g086650.3(PPT2);Solyc03g007200.2(DBR);Solyc03g013440.4(AVT1I);Solyc03g019920.1(NHL6);Solyc03g045070.1(…
	GO:0046942	carboxylic acid transport	51	300	3.29715e-06	0.000106529	Solyc01g007000.4(PUB22);Solyc01g007010.2(PUB22);Solyc01g007020.4(PUB23);Solyc01g007030.3(PUB22);Solyc01g007040.4(PUB22);Solyc01g008420.3(DTX42);Solyc02g062860.3(PLT6);Solyc02g062890.3(PLT6);Solyc02g064680.4(ACA2);Solyc02g070090.1(At1g30700);Solyc02g079440.3(FAD-OXR);Solyc02g081450.2(NHL6);Solyc02g086650.3(PPT2);Solyc03g007200.2(DBR);Solyc03g013440.4(AVT1I);Solyc03g019920.1(NHL6);Solyc03g045070.1(…
	GO:0009751	response to salicylic acid	51	306	5.89965e-06	0.000181006	Solyc01g006650.2(EIL3);Solyc01g096420.3(NQR);Solyc01g109390.3(--);Solyc02g067750.4(BCA1);Solyc02g084870.3(MPK7);Solyc02g085910.4(LBD41);Solyc02g086820.3(BCA1);Solyc02g090630.4(PLP2);Solyc02g090640.4(PLP2);Solyc02g094000.1(--);Solyc03g006490.3(--);Solyc03g045070.1(AMT1-3);Solyc03g080190.3(DMR6);Solyc03g095650.3(MLO2);Solyc03g095770.3(WRKY70);Solyc03g115610.3(At1g74360);Solyc03g116890.3(WRKY40);Sol…
	GO:0009692	ethylene metabolic process	24	102	6.00241e-06	0.000181006	MSTRG.3327(ACS3);Solyc01g104050.4(At1g11050);Solyc02g063540.3(ACS3);Solyc02g063543.1(ACS3);Solyc02g081190.4(ACO);Solyc02g091990.3(ACS3);Solyc03g093610.1(ERF1);Solyc04g074950.3(STR6);Solyc05g013560.3(--);Solyc05g052050.1(ERF1);Solyc06g005480.3(--);Solyc07g026650.3(ACO1);Solyc07g049530.3(ACO1);Solyc08g008110.2(ACS2);Solyc08g078090.1(At4g16820);Solyc08g078180.1(ERF1A);Solyc09g082230.1(yoaA);Solyc10g…
	GO:0043449	cellular alkene metabolic process	24	102	6.00241e-06	0.000181006	MSTRG.3327(ACS3);Solyc01g104050.4(At1g11050);Solyc02g063540.3(ACS3);Solyc02g063543.1(ACS3);Solyc02g081190.4(ACO);Solyc02g091990.3(ACS3);Solyc03g093610.1(ERF1);Solyc04g074950.3(STR6);Solyc05g013560.3(--);Solyc05g052050.1(ERF1);Solyc06g005480.3(--);Solyc07g026650.3(ACO1);Solyc07g049530.3(ACO1);Solyc08g008110.2(ACS2);Solyc08g078090.1(At4g16820);Solyc08g078180.1(ERF1A);Solyc09g082230.1(yoaA);Solyc10g…
	GO:1900673	olefin metabolic process	24	103	7.18342e-06	0.000211911	MSTRG.3327(ACS3);Solyc01g104050.4(At1g11050);Solyc02g063540.3(ACS3);Solyc02g063543.1(ACS3);Solyc02g081190.4(ACO);Solyc02g091990.3(ACS3);Solyc03g093610.1(ERF1);Solyc04g074950.3(STR6);Solyc05g013560.3(--);Solyc05g052050.1(ERF1);Solyc06g005480.3(--);Solyc07g026650.3(ACO1);Solyc07g049530.3(ACO1);Solyc08g008110.2(ACS2);Solyc08g078090.1(At4g16820);Solyc08g078180.1(ERF1A);Solyc09g082230.1(yoaA);Solyc10g…
	GO:0009698	phenylpropanoid metabolic process	41	228	7.34512e-06	0.000212071	Solyc00g500095.1(PAL5);Solyc00g500353.1(PAL5);Solyc01g006055.1(DIR19);Solyc01g095750.2(LACS4);Solyc01g105383.1(DHS2);Solyc02g030480.4(CAD6);Solyc02g038740.4(HMG2);Solyc02g069490.4(DIM);Solyc02g085110.4(LAC11);Solyc02g089610.2(SAMDC);Solyc02g093230.4(CCOAOMT);Solyc02g093250.3(CCOAOMT);Solyc03g031730.3(BGLU47);Solyc03g042560.3(PAL);Solyc04g005480.1(NRP1);Solyc05g008250.2(MYB3);Solyc05g052340.4(LAC5…
	GO:0009694	jasmonic acid metabolic process	36	190	7.86071e-06	0.000222229	Solyc01g087580.3(--);Solyc01g098910.3(PNC1);Solyc01g099190.4(LOX1.2);Solyc01g105383.1(DHS2);Solyc02g079280.3(MYB102);Solyc02g089620.3(POX2);Solyc02g094000.1(--);Solyc03g111170.3(4CLL9);Solyc03g111280.1(CYP94B1);Solyc03g111290.2(CYP94B1);Solyc03g111300.1(CYP94B1);Solyc04g009440.3(NAC081);Solyc04g074950.3(STR6);Solyc04g079730.1(AOS1);Solyc04g079860.1(GATL1);Solyc04g080660.4(JMT);Solyc05g009270.4(CU…
	GO:0006026	aminoglycan catabolic process	12	32	8.51826e-06	0.000235904	Solyc02g061770.4(CHI14);Solyc02g082920.4(CHI3);Solyc02g082930.3(CHI17);Solyc02g082960.3(CHI14);Solyc06g053380.3(EP3);Solyc07g009500.3(rsca);Solyc07g009510.1(rsca);Solyc10g055780.1(CHN50);Solyc10g055800.2(CHTB3);Solyc10g055810.2(CHI9);Solyc10g074440.2(CHI9);Solyc11g072830.1(--)
	GO:0009404	toxin metabolic process	39	218	1.37631e-05	0.00037353	Solyc01g098910.3(PNC1);Solyc02g070090.1(At1g30700);Solyc02g079440.3(FAD-OXR);Solyc02g081340.3(GSTF11);Solyc02g087210.3(SAP12);Solyc02g089620.3(POX2);Solyc03g007200.2(DBR);Solyc03g095650.3(MLO2);Solyc03g118190.4(ERF114);Solyc04g012050.3(ABR1);Solyc04g016000.3(HSFB3);Solyc04g077240.4(BCAT2);Solyc04g077250.4(BCAT2);Solyc05g005280.4(SRO2);Solyc05g006750.3(GSTU17);Solyc05g009610.1(CXE6);Solyc05g021090…
	GO:0010383	cell wall polysaccharide metabolic process	46	275	1.51071e-05	0.000401968	Solyc01g008420.3(DTX42);Solyc01g103360.4(GXM1);Solyc01g111970.4(Bp10);Solyc01g150167.1(MADS27);Solyc02g072240.3(CESA8);Solyc02g080220.3(PME18);Solyc02g082950.3(TBL34);Solyc02g083480.3(PER64);Solyc02g087520.3(At1g18250);Solyc02g088380.4(At5g15350);Solyc03g096030.3(ESK1);Solyc03g114890.4(COBL4);Solyc03g114900.3(COBL4);Solyc04g015010.4(MAP70.5);Solyc04g074530.3(At1g22440);Solyc04g078990.4(GUX2);Soly…
	GO:0048583	regulation of response to stimulus	53	334	1.64951e-05	0.000430458	Solyc01g099190.4(LOX1.2);Solyc02g077840.2(ERF12);Solyc02g089540.3(COL2);Solyc02g094000.1(--);Solyc02g150146.1(CERK1);Solyc03g093610.1(ERF1);Solyc03g095650.3(MLO2);Solyc03g095770.3(WRKY70);Solyc03g111800.2(SOBIR1);Solyc03g116620.3(PLD1);Solyc03g116890.3(WRKY40);Solyc03g119250.4(SARD1);Solyc04g009440.3(NAC081);Solyc04g051360.3(ABR1);Solyc04g056340.4(DSP3);Solyc04g072460.3(TGA1);Solyc05g015850.4(WRK…
	GO:0006022	aminoglycan metabolic process	12	34	1.75277e-05	0.000448774	Solyc02g061770.4(CHI14);Solyc02g082920.4(CHI3);Solyc02g082930.3(CHI17);Solyc02g082960.3(CHI14);Solyc06g053380.3(EP3);Solyc07g009500.3(rsca);Solyc07g009510.1(rsca);Solyc10g055780.1(CHN50);Solyc10g055800.2(CHTB3);Solyc10g055810.2(CHI9);Solyc10g074440.2(CHI9);Solyc11g072830.1(--)
	GO:0042886	amide transport	23	103	2.31603e-05	0.000567277	Solyc01g007960.3(CRK2);Solyc01g007970.2(CRK2);Solyc01g007980.4(CRK2);Solyc02g077840.2(ERF12);Solyc03g033460.3(OPT7);Solyc03g095650.3(MLO2);Solyc04g072460.3(TGA1);Solyc04g076780.4(OPT4);Solyc05g006340.3(JGB);Solyc06g050900.3(NPF5.1);Solyc06g075480.4(NPF2.7);Solyc07g008520.3(NPF8.1);Solyc07g032490.3(NPF6.2);Solyc08g075570.4(DUR3);Solyc08g078950.3(NPF6.3);Solyc08g082990.3(OPT7);Solyc09g090070.1(PHT1…
	GO:0010410	hemicellulose metabolic process	40	231	2.36206e-05	0.000567277	Solyc01g008420.3(DTX42);Solyc01g103360.4(GXM1);Solyc01g150167.1(MADS27);Solyc02g072240.3(CESA8);Solyc02g082950.3(TBL34);Solyc02g083480.3(PER64);Solyc02g087520.3(At1g18250);Solyc03g096030.3(ESK1);Solyc03g114890.4(COBL4);Solyc03g114900.3(COBL4);Solyc04g015010.4(MAP70.5);Solyc04g074530.3(At1g22440);Solyc04g078990.4(GUX2);Solyc04g079860.1(GATL1);Solyc04g082710.4(XCP1);Solyc05g005550.4(GP2);Solyc05g00…
	GO:0045491	xylan metabolic process	40	231	2.36206e-05	0.000567277	Solyc01g008420.3(DTX42);Solyc01g103360.4(GXM1);Solyc01g150167.1(MADS27);Solyc02g072240.3(CESA8);Solyc02g082950.3(TBL34);Solyc02g083480.3(PER64);Solyc02g087520.3(At1g18250);Solyc03g096030.3(ESK1);Solyc03g114890.4(COBL4);Solyc03g114900.3(COBL4);Solyc04g015010.4(MAP70.5);Solyc04g074530.3(At1g22440);Solyc04g078990.4(GUX2);Solyc04g079860.1(GATL1);Solyc04g082710.4(XCP1);Solyc05g005550.4(GP2);Solyc05g00…
	GO:0050832	defense response to fungus	18	70	2.38281e-05	0.000567277	MSTRG.1786(WIN2);Solyc01g006320.4(NDR1);Solyc01g097240.3(WIN2);Solyc01g097280.2(WIN1);Solyc02g065240.3(SABP2);Solyc02g065280.3(SABP2);Solyc02g067750.4(BCA1);Solyc02g072080.1(PUB17);Solyc02g086820.3(BCA1);Solyc02g150146.1(CERK1);Solyc03g095650.3(MLO2);Solyc04g076880.3(PCKA);Solyc08g080620.1(AP24);Solyc08g080650.3(TPM-1);Solyc08g080660.1(OLPA);Solyc11g069220.2(MLO6);Solyc12g056360.1(tlp);Solyc12g05…
	GO:0001906	cell killing	11	30	2.59997e-05	0.000608304	Solyc01g097240.3(WIN2);Solyc02g061770.4(CHI14);Solyc02g082960.3(CHI14);Solyc03g020080.4(PIN2K);Solyc03g123410.1(ABP19A);Solyc07g007750.3(PDF2.2);Solyc08g080620.1(AP24);Solyc08g080650.3(TPM-1);Solyc08g080660.1(OLPA);Solyc10g055780.1(CHN50);Solyc10g055810.2(CHI9)
	GO:0009863	salicylic acid mediated signaling pathway	47	290	2.82841e-05	0.000639692	Solyc01g006650.2(EIL3);Solyc01g096420.3(NQR);Solyc01g109390.3(--);Solyc02g067750.4(BCA1);Solyc02g084870.3(MPK7);Solyc02g085910.4(LBD41);Solyc02g086820.3(BCA1);Solyc02g090630.4(PLP2);Solyc02g090640.4(PLP2);Solyc02g094000.1(--);Solyc03g006490.3(--);Solyc03g045070.1(AMT1-3);Solyc03g080190.3(DMR6);Solyc03g095650.3(MLO2);Solyc03g095770.3(WRKY70);Solyc03g115610.3(At1g74360);Solyc03g116890.3(WRKY40);Sol…
	GO:0071446	cellular response to salicylic acid stimulus	47	290	2.82841e-05	0.000639692	Solyc01g006650.2(EIL3);Solyc01g096420.3(NQR);Solyc01g109390.3(--);Solyc02g067750.4(BCA1);Solyc02g084870.3(MPK7);Solyc02g085910.4(LBD41);Solyc02g086820.3(BCA1);Solyc02g090630.4(PLP2);Solyc02g090640.4(PLP2);Solyc02g094000.1(--);Solyc03g006490.3(--);Solyc03g045070.1(AMT1-3);Solyc03g080190.3(DMR6);Solyc03g095650.3(MLO2);Solyc03g095770.3(WRKY70);Solyc03g115610.3(At1g74360);Solyc03g116890.3(WRKY40);Sol…
	GO:0015711	organic anion transport	52	333	3.08443e-05	0.000681237	Solyc01g007000.4(PUB22);Solyc01g007010.2(PUB22);Solyc01g007020.4(PUB23);Solyc01g007030.3(PUB22);Solyc01g007040.4(PUB22);Solyc01g008420.3(DTX42);Solyc01g098910.3(PNC1);Solyc02g062860.3(PLT6);Solyc02g062890.3(PLT6);Solyc02g064680.4(ACA2);Solyc02g070090.1(At1g30700);Solyc02g079440.3(FAD-OXR);Solyc02g081450.2(NHL6);Solyc02g086650.3(PPT2);Solyc03g007200.2(DBR);Solyc03g013440.4(AVT1I);Solyc03g019920.1(…
	GO:0071554	cell wall organization or biogenesis	111	869	3.1125e-05	0.000681237	Solyc01g005510.3(Bp10);Solyc01g008420.3(DTX42);Solyc01g056310.3(Bp10);Solyc01g066420.3(PPE1);Solyc01g079180.4(PME53);Solyc01g090810.4(EXPB15);Solyc01g091050.4(PECS-2.1);Solyc01g096410.4(PIP5K6);Solyc01g098940.3(PME25);Solyc01g103360.4(GXM1);Solyc01g111540.4(BGAL13);Solyc01g111970.4(Bp10);Solyc01g150167.1(MADS27);Solyc02g061770.4(CHI14);Solyc02g067450.4(LAT56);Solyc02g068400.3(QRT3);Solyc02g069490…
	GO:0006811	ion transport	182	1573	4.28224e-05	0.00092238	MSTRG.13464(--);MSTRG.1786(WIN2);MSTRG.2670(--);Solyc00g500064.1(atpB);Solyc01g007000.4(PUB22);Solyc01g007010.2(PUB22);Solyc01g007020.4(PUB23);Solyc01g007030.3(PUB22);Solyc01g007040.4(PUB22);Solyc01g008420.3(DTX42);Solyc01g010350.4(TPT);Solyc01g057770.3(BOR1);Solyc01g060420.2(ZFP5);Solyc01g068630.3(--);Solyc01g073840.1(--);Solyc01g073890.3(--);Solyc01g080680.3(At5g18840);Solyc01g080870.3(NPF7.3);…
	GO:0015833	peptide transport	22	100	4.40932e-05	0.000934914	Solyc01g007960.3(CRK2);Solyc01g007970.2(CRK2);Solyc01g007980.4(CRK2);Solyc02g077840.2(ERF12);Solyc03g033460.3(OPT7);Solyc03g095650.3(MLO2);Solyc04g072460.3(TGA1);Solyc04g076780.4(OPT4);Solyc05g006340.3(JGB);Solyc06g050900.3(NPF5.1);Solyc06g075480.4(NPF2.7);Solyc07g008520.3(NPF8.1);Solyc07g032490.3(NPF6.2);Solyc08g078950.3(NPF6.3);Solyc08g082990.3(OPT7);Solyc09g090070.1(PHT1-4);Solyc09g090080.1(PH…
	GO:0010476	gibberellin mediated signaling pathway	23	111	8.03911e-05	0.00165289	Solyc01g060420.2(ZFP5);Solyc02g085910.4(LBD41);Solyc02g087860.3(PRE1);Solyc02g089350.3(GAST1);Solyc03g006545.1(LIS);Solyc03g118760.4(TUBB1);Solyc04g014530.1(ERF1B);Solyc04g015610.3(--);Solyc04g072300.1(FZP);Solyc05g007210.2(PRE6);Solyc05g009170.3(GIS3);Solyc05g009320.4(LBD41);Solyc05g051200.1(ERF1B);Solyc06g008920.3(AAE1);Solyc06g069000.3(At4g28100);Solyc07g038160.4(GATA21);Solyc07g043660.3(AAE2)…
	GO:0071370	cellular response to gibberellin stimulus	23	111	8.03911e-05	0.00165289	Solyc01g060420.2(ZFP5);Solyc02g085910.4(LBD41);Solyc02g087860.3(PRE1);Solyc02g089350.3(GAST1);Solyc03g006545.1(LIS);Solyc03g118760.4(TUBB1);Solyc04g014530.1(ERF1B);Solyc04g015610.3(--);Solyc04g072300.1(FZP);Solyc05g007210.2(PRE6);Solyc05g009170.3(GIS3);Solyc05g009320.4(LBD41);Solyc05g051200.1(ERF1B);Solyc06g008920.3(AAE1);Solyc06g069000.3(At4g28100);Solyc07g038160.4(GATA21);Solyc07g043660.3(AAE2)…
	GO:0045229	external encapsulating structure organization	101	798	0.000101037	0.00202885	Solyc01g005140.3(Os02g0642300);Solyc01g005510.3(Bp10);Solyc01g056310.3(Bp10);Solyc01g066420.3(PPE1);Solyc01g079180.4(PME53);Solyc01g090810.4(EXPB15);Solyc01g091050.4(PECS-2.1);Solyc01g094970.4(GSVIVT00026920001);Solyc01g096410.4(PIP5K6);Solyc01g098940.3(PME25);Solyc01g111540.4(BGAL13);Solyc01g111970.4(Bp10);Solyc01g150167.1(MADS27);Solyc02g067450.4(LAT56);Solyc02g068400.3(QRT3);Solyc02g069490.4(D…
	GO:0098542	defense response to other organism	57	392	0.000101667	0.00202885	MSTRG.1786(WIN2);Solyc01g006055.1(DIR19);Solyc01g006320.4(NDR1);Solyc01g009810.3(LRR1);Solyc01g097240.3(WIN2);Solyc01g097280.2(WIN1);Solyc01g105383.1(DHS2);Solyc02g064680.4(ACA2);Solyc02g065240.3(SABP2);Solyc02g065280.3(SABP2);Solyc02g067750.4(BCA1);Solyc02g072080.1(PUB17);Solyc02g072520.3(CAMRLK);Solyc02g081340.3(GSTF11);Solyc02g081450.2(NHL6);Solyc02g086820.3(BCA1);Solyc02g150146.1(CERK1);Solyc…
	GO:0071669	plant-type cell wall organization or biogenesis	50	338	0.00017367	0.00341551	Solyc01g005510.3(Bp10);Solyc01g056310.3(Bp10);Solyc01g066420.3(PPE1);Solyc01g090810.4(EXPB15);Solyc01g096410.4(PIP5K6);Solyc01g111540.4(BGAL13);Solyc01g111970.4(Bp10);Solyc02g067450.4(LAT56);Solyc02g068400.3(QRT3);Solyc02g069490.4(DIM);Solyc02g072240.3(CESA8);Solyc02g080220.3(PME18);Solyc02g081210.3(EXPA13);Solyc02g082040.3(MYB86);Solyc02g087670.3(LAT59);Solyc02g088380.4(At5g15350);Solyc02g089200…
	GO:0009739	response to gibberellin	23	118	0.00021133	0.00409679	Solyc01g060420.2(ZFP5);Solyc02g085910.4(LBD41);Solyc02g087860.3(PRE1);Solyc02g089350.3(GAST1);Solyc03g006545.1(LIS);Solyc03g118760.4(TUBB1);Solyc04g014530.1(ERF1B);Solyc04g015610.3(--);Solyc04g072300.1(FZP);Solyc05g007210.2(PRE6);Solyc05g009170.3(GIS3);Solyc05g009320.4(LBD41);Solyc05g051200.1(ERF1B);Solyc06g008920.3(AAE1);Solyc06g069000.3(At4g28100);Solyc07g038160.4(GATA21);Solyc07g043660.3(AAE2)…
	GO:0010941	regulation of cell death	60	432	0.000242844	0.00457693	Solyc01g006650.2(EIL3);Solyc01g096420.3(NQR);Solyc01g098910.3(PNC1);Solyc01g099620.3(RBOHB);Solyc02g064680.4(ACA2);Solyc02g065280.3(SABP2);Solyc02g067750.4(BCA1);Solyc02g084870.3(MPK7);Solyc02g086820.3(BCA1);Solyc02g087210.3(SAP12);Solyc02g089620.3(POX2);Solyc02g090630.4(PLP2);Solyc02g090640.4(PLP2);Solyc02g092750.3(Os12g0580900);Solyc02g150146.1(CERK1);Solyc03g045070.1(AMT1-3);Solyc03g080190.3(D…
	GO:0043067	regulation of programmed cell death	60	432	0.000242844	0.00457693	Solyc01g006650.2(EIL3);Solyc01g096420.3(NQR);Solyc01g098910.3(PNC1);Solyc01g099620.3(RBOHB);Solyc02g064680.4(ACA2);Solyc02g065280.3(SABP2);Solyc02g067750.4(BCA1);Solyc02g084870.3(MPK7);Solyc02g086820.3(BCA1);Solyc02g087210.3(SAP12);Solyc02g089620.3(POX2);Solyc02g090630.4(PLP2);Solyc02g090640.4(PLP2);Solyc02g092750.3(Os12g0580900);Solyc02g150146.1(CERK1);Solyc03g045070.1(AMT1-3);Solyc03g080190.3(D…
	GO:0033993	response to lipid	42	275	0.000280685	0.00521767	Solyc01g060420.2(ZFP5);Solyc02g085910.4(LBD41);Solyc02g087860.3(PRE1);Solyc02g089350.3(GAST1);Solyc02g089860.1(HOS3);Solyc03g006545.1(LIS);Solyc03g098060.3(ZHD4);Solyc03g116620.3(PLD1);Solyc03g118760.4(TUBB1);Solyc04g009440.3(NAC081);Solyc04g012050.3(ABR1);Solyc04g014530.1(ERF1B);Solyc04g015610.3(--);Solyc04g051360.3(ABR1);Solyc04g054840.1(EIL5);Solyc04g072300.1(FZP);Solyc05g007210.2(PRE6);Solyc0…
	GO:0043086	negative regulation of catalytic activity	13	51	0.00034699	0.00636304	Solyc03g019690.1(CDI);Solyc03g020030.3(CEVI57);Solyc03g020060.3(CEVI57);Solyc03g020080.4(PIN2K);Solyc03g044480.3(KRP1);Solyc06g073587.1(Os01g0270100);Solyc06g150133.1(CYS-PIN);Solyc07g007250.4(--);Solyc09g084470.3(PIIF);Solyc09g084480.3(PIIF);Solyc11g021060.2(ARPI);Solyc11g022590.1(KTI2);Solyc12g098310.2(KRP4)
	GO:0008219	cell death	65	485	0.000374744	0.00678037	Solyc01g006320.4(NDR1);Solyc01g006650.2(EIL3);Solyc01g096420.3(NQR);Solyc01g098910.3(PNC1);Solyc01g099620.3(RBOHB);Solyc02g064680.4(ACA2);Solyc02g065050.1(PCS1);Solyc02g065280.3(SABP2);Solyc02g067750.4(BCA1);Solyc02g084870.3(MPK7);Solyc02g086820.3(BCA1);Solyc02g087210.3(SAP12);Solyc02g089620.3(POX2);Solyc02g090630.4(PLP2);Solyc02g090640.4(PLP2);Solyc02g092750.3(Os12g0580900);Solyc02g150146.1(CERK…
	GO:0012501	programmed cell death	61	453	0.000494731	0.00883355	Solyc01g006650.2(EIL3);Solyc01g096420.3(NQR);Solyc01g098910.3(PNC1);Solyc01g099620.3(RBOHB);Solyc02g064680.4(ACA2);Solyc02g065280.3(SABP2);Solyc02g067750.4(BCA1);Solyc02g084870.3(MPK7);Solyc02g086820.3(BCA1);Solyc02g087210.3(SAP12);Solyc02g089620.3(POX2);Solyc02g090630.4(PLP2);Solyc02g090640.4(PLP2);Solyc02g092750.3(Os12g0580900);Solyc02g150146.1(CERK1);Solyc03g045070.1(AMT1-3);Solyc03g080190.3(D…
	GO:0000103	sulfate assimilation	3	3	0.000674389	0.0115841	Solyc02g032860.3(APR2);Solyc02g080640.4(APR1);Solyc03g031620.3(APR3)
	GO:0009956	radial pattern formation	3	3	0.000674389	0.0115841	Solyc05g051380.4(AIL6);Solyc07g018290.4(AIL5);Solyc11g010710.2(AIL6)
	GO:0060771	phyllotactic patterning	3	3	0.000674389	0.0115841	Solyc05g051380.4(AIL6);Solyc07g018290.4(AIL5);Solyc11g010710.2(AIL6)
	GO:0043692	monoterpene metabolic process	7	19	0.000772712	0.0131071	Solyc01g105870.3(TPS3);Solyc01g105880.4(TPS3);Solyc01g105890.3(TPS3);Solyc01g105920.3(TPS3);Solyc08g005635.1(PHS1);Solyc08g005640.4(PHS1);Solyc08g005670.2(PHS1)
	GO:0009808	lignin metabolic process	10	36	0.000797468	0.01336	Solyc02g085110.4(LAC11);Solyc05g052340.4(LAC5);Solyc05g052370.3(LAC5);Solyc05g052390.3(LAC5);Solyc05g052400.3(LAC5);Solyc06g076330.3(LAC2);Solyc06g082240.2(LAC3);Solyc09g011970.3(LAC4);Solyc09g150105.1(LAC17);Solyc10g076830.2(IRX12)
	GO:0009664	plant-type cell wall organization	39	263	0.000816836	0.0135176	Solyc01g005510.3(Bp10);Solyc01g056310.3(Bp10);Solyc01g066420.3(PPE1);Solyc01g090810.4(EXPB15);Solyc01g096410.4(PIP5K6);Solyc01g111540.4(BGAL13);Solyc01g111970.4(Bp10);Solyc02g067450.4(LAT56);Solyc02g068400.3(QRT3);Solyc02g080220.3(PME18);Solyc02g081210.3(EXPA13);Solyc02g087670.3(LAT59);Solyc02g088380.4(At5g15350);Solyc02g089200.4(SEP1);Solyc03g058910.3(LAT56);Solyc03g093390.4(EXPB15);Solyc04g0821…
	GO:0009699	phenylpropanoid biosynthetic process	31	196	0.000932056	0.0152386	Solyc00g500095.1(PAL5);Solyc00g500353.1(PAL5);Solyc01g006055.1(DIR19);Solyc01g095750.2(LACS4);Solyc01g105383.1(DHS2);Solyc02g030480.4(CAD6);Solyc02g038740.4(HMG2);Solyc02g089610.2(SAMDC);Solyc02g093230.4(CCOAOMT);Solyc02g093250.3(CCOAOMT);Solyc03g031730.3(BGLU47);Solyc03g042560.3(PAL);Solyc04g005480.1(NRP1);Solyc06g007960.4(COMT1);Solyc06g061280.3(TKPR1);Solyc06g074390.3(FAR3);Solyc06g076800.3(CY…
	GO:1901136	carbohydrate derivative catabolic process	12	50	0.00103883	0.016782	Solyc02g061770.4(CHI14);Solyc02g082920.4(CHI3);Solyc02g082930.3(CHI17);Solyc02g082960.3(CHI14);Solyc06g053380.3(EP3);Solyc07g009500.3(rsca);Solyc07g009510.1(rsca);Solyc10g055780.1(CHN50);Solyc10g055800.2(CHTB3);Solyc10g055810.2(CHI9);Solyc10g074440.2(CHI9);Solyc11g072830.1(--)
	GO:0071705	nitrogen compound transport	60	458	0.00109191	0.017432	Solyc01g007960.3(CRK2);Solyc01g007970.2(CRK2);Solyc01g007980.4(CRK2);Solyc01g008690.3(GONST1);Solyc01g073840.1(--);Solyc01g098910.3(PNC1);Solyc02g062860.3(PLT6);Solyc02g062890.3(PLT6);Solyc02g064680.4(ACA2);Solyc02g068680.1(--);Solyc02g077840.2(ERF12);Solyc02g079330.3(ENT3);Solyc02g082410.4(MSSP2);Solyc02g086650.3(PPT2);Solyc03g033460.3(OPT7);Solyc03g045070.1(AMT1-3);Solyc03g095650.3(MLO2);Solyc0…
	GO:0071396	cellular response to lipid	35	236	0.00146807	0.0226775	Solyc01g060420.2(ZFP5);Solyc02g085910.4(LBD41);Solyc02g087860.3(PRE1);Solyc02g089350.3(GAST1);Solyc03g006545.1(LIS);Solyc03g116620.3(PLD1);Solyc03g118760.4(TUBB1);Solyc04g009440.3(NAC081);Solyc04g012050.3(ABR1);Solyc04g014530.1(ERF1B);Solyc04g015610.3(--);Solyc04g051360.3(ABR1);Solyc04g072300.1(FZP);Solyc05g007210.2(PRE6);Solyc05g009170.3(GIS3);Solyc05g009320.4(LBD41);Solyc05g051200.1(ERF1B);Soly…
	GO:0009403	toxin biosynthetic process	5	11	0.00152075	0.0226775	Solyc05g021090.4(JUB1);Solyc06g005170.3(MPK3);Solyc07g053030.4(GH3.6);Solyc07g063850.3(GH3.6);Solyc12g005310.2(GH3.6)
	GO:0009700	indole phytoalexin biosynthetic process	5	11	0.00152075	0.0226775	Solyc05g021090.4(JUB1);Solyc06g005170.3(MPK3);Solyc07g053030.4(GH3.6);Solyc07g063850.3(GH3.6);Solyc12g005310.2(GH3.6)
	GO:0046217	indole phytoalexin metabolic process	5	11	0.00152075	0.0226775	Solyc05g021090.4(JUB1);Solyc06g005170.3(MPK3);Solyc07g053030.4(GH3.6);Solyc07g063850.3(GH3.6);Solyc12g005310.2(GH3.6)
	GO:0052314	phytoalexin metabolic process	5	11	0.00152075	0.0226775	Solyc05g021090.4(JUB1);Solyc06g005170.3(MPK3);Solyc07g053030.4(GH3.6);Solyc07g063850.3(GH3.6);Solyc12g005310.2(GH3.6)
	GO:0052315	phytoalexin biosynthetic process	5	11	0.00152075	0.0226775	Solyc05g021090.4(JUB1);Solyc06g005170.3(MPK3);Solyc07g053030.4(GH3.6);Solyc07g063850.3(GH3.6);Solyc12g005310.2(GH3.6)
	GO:0009813	flavonoid biosynthetic process	19	104	0.00162841	0.0231336	Solyc02g071440.3(SRG1);Solyc02g071470.4(SRG1);Solyc02g081340.3(GSTF11);Solyc02g085020.4(DFRA);Solyc02g086650.3(PPT2);Solyc03g116280.3(DLO2);Solyc05g007950.4(RNS1);Solyc05g009880.3(BHLH30);Solyc05g021090.4(JUB1);Solyc05g053550.3(CHS2);Solyc05g056620.2(AP1C);Solyc06g007960.4(COMT1);Solyc08g069110.3(RHM1);Solyc09g082660.3(FAOMT);Solyc09g092490.3(UGT75L6);Solyc09g092500.1(UGT75L6);Solyc10g086250.2(MY…
	GO:0010413	glucuronoxylan metabolic process	6	16	0.0016724	0.0231336	Solyc04g078990.4(GUX2);Solyc04g079860.1(GATL1);Solyc05g012730.1(IRX10L);Solyc06g068770.3(IRX10L);Solyc07g064050.3(GAUT12);Solyc10g006500.4(GAUT12)
	GO:0002437	inflammatory response to antigenic stimulus	8	27	0.00167822	0.0231336	Solyc04g007010.3(MLP329);Solyc04g007760.3(MLP423);Solyc04g007770.3(MLP43);Solyc04g007820.3(MLP329);Solyc04g150102.1(--);Solyc08g023660.3(MLP15);Solyc09g014580.3(MLP28);Solyc10g048030.2(MLP328)
	GO:0002438	acute inflammatory response to antigenic stimulus	8	27	0.00167822	0.0231336	Solyc04g007010.3(MLP329);Solyc04g007760.3(MLP423);Solyc04g007770.3(MLP43);Solyc04g007820.3(MLP329);Solyc04g150102.1(--);Solyc08g023660.3(MLP15);Solyc09g014580.3(MLP28);Solyc10g048030.2(MLP328)
	GO:0002524	hypersensitivity	8	27	0.00167822	0.0231336	Solyc04g007010.3(MLP329);Solyc04g007760.3(MLP423);Solyc04g007770.3(MLP43);Solyc04g007820.3(MLP329);Solyc04g150102.1(--);Solyc08g023660.3(MLP15);Solyc09g014580.3(MLP28);Solyc10g048030.2(MLP328)
	GO:0002526	acute inflammatory response	8	27	0.00167822	0.0231336	Solyc04g007010.3(MLP329);Solyc04g007760.3(MLP423);Solyc04g007770.3(MLP43);Solyc04g007820.3(MLP329);Solyc04g150102.1(--);Solyc08g023660.3(MLP15);Solyc09g014580.3(MLP28);Solyc10g048030.2(MLP328)
	GO:0006954	inflammatory response	8	27	0.00167822	0.0231336	Solyc04g007010.3(MLP329);Solyc04g007760.3(MLP423);Solyc04g007770.3(MLP43);Solyc04g007820.3(MLP329);Solyc04g150102.1(--);Solyc08g023660.3(MLP15);Solyc09g014580.3(MLP28);Solyc10g048030.2(MLP328)
	GO:0050794	regulation of cellular process	366	3654	0.00168771	0.0231336	MSTRG.5282(IAA3);Solyc01g006140.4(CDT1A);Solyc01g006650.2(EIL3);Solyc01g009810.3(LRR1);Solyc01g010350.4(TPT);Solyc01g060420.2(ZFP5);Solyc01g066430.3(ATL2);Solyc01g080870.3(NPF7.3);Solyc01g087580.3(--);Solyc01g091470.3(AHL22);Solyc01g096420.3(NQR);Solyc01g098740.4(ALE2);Solyc01g098910.3(PNC1);Solyc01g099620.3(RBOHB);Solyc01g103595.1(--);Solyc01g104050.4(At1g11050);Solyc01g105630.4(CML8);Solyc01g10…
	GO:0065007	biological regulation	557	5765	0.00188781	0.0256175	MSTRG.15238(WRKY50);MSTRG.19166(PTL);MSTRG.3327(ACS3);MSTRG.5282(IAA3);Solyc01g005140.3(Os02g0642300);Solyc01g006140.4(CDT1A);Solyc01g006650.2(EIL3);Solyc01g008420.3(DTX42);Solyc01g009810.3(LRR1);Solyc01g010350.4(TPT);Solyc01g010970.3(AGO7);Solyc01g060420.2(ZFP5);Solyc01g066430.3(ATL2);Solyc01g066730.4(J);Solyc01g080870.3(NPF7.3);Solyc01g087580.3(--);Solyc01g090460.3(HAT3);Solyc01g090560.4(ERF034…
	GO:0016265	death	66	526	0.00192459	0.0258581	Solyc01g006320.4(NDR1);Solyc01g006650.2(EIL3);Solyc01g096420.3(NQR);Solyc01g098910.3(PNC1);Solyc01g099620.3(RBOHB);Solyc02g064680.4(ACA2);Solyc02g065050.1(PCS1);Solyc02g065280.3(SABP2);Solyc02g067750.4(BCA1);Solyc02g084870.3(MPK7);Solyc02g086820.3(BCA1);Solyc02g087210.3(SAP12);Solyc02g089620.3(POX2);Solyc02g090630.4(PLP2);Solyc02g090640.4(PLP2);Solyc02g092750.3(Os12g0580900);Solyc02g150146.1(CERK…
	GO:0009625	response to insect	9	34	0.00209484	0.0278696	Solyc01g095750.2(LACS4);Solyc03g111280.1(CYP94B1);Solyc03g111290.2(CYP94B1);Solyc03g111300.1(CYP94B1);Solyc06g083470.4(At5g06060);Solyc07g042230.1(ERF016);Solyc08g076930.1(MYC2);Solyc09g075790.3(LACS6);Solyc12g009240.1(ERF017)
	GO:0006714	sesquiterpenoid metabolic process	12	54	0.00211643	0.0278835	Solyc01g103920.3(AP1);Solyc02g072240.3(CESA8);Solyc04g071960.3(ABA2);Solyc07g056570.1(NCED3);Solyc08g005610.3(CYP707A1);Solyc08g066650.3(CCD8B);Solyc08g075320.4(CYP707A1);Solyc08g083360.3(PNSB3);Solyc09g065750.3(D27);Solyc11g006910.3(FD3);Solyc11g068430.3(FDX3);Solyc11g072310.2(GA20OX1)
	GO:0010466	negative regulation of peptidase activity	10	41	0.00234974	0.0301074	Solyc03g019690.1(CDI);Solyc03g020030.3(CEVI57);Solyc03g020060.3(CEVI57);Solyc03g020080.4(PIN2K);Solyc06g073587.1(Os01g0270100);Solyc06g150133.1(CYS-PIN);Solyc09g084470.3(PIIF);Solyc09g084480.3(PIIF);Solyc11g021060.2(ARPI);Solyc11g022590.1(KTI2)
	GO:0052547	regulation of peptidase activity	10	41	0.00234974	0.0301074	Solyc03g019690.1(CDI);Solyc03g020030.3(CEVI57);Solyc03g020060.3(CEVI57);Solyc03g020080.4(PIN2K);Solyc06g073587.1(Os01g0270100);Solyc06g150133.1(CYS-PIN);Solyc09g084470.3(PIIF);Solyc09g084480.3(PIIF);Solyc11g021060.2(ARPI);Solyc11g022590.1(KTI2)
	GO:0016052	carbohydrate catabolic process	14	69	0.00235179	0.0301074	Solyc01g091050.4(PECS-2.1);Solyc01g098940.3(PME25);Solyc01g111340.4(rsgI6);Solyc02g080220.3(PME18);Solyc02g087670.3(LAT59);Solyc02g093580.4(9612);Solyc05g014000.4(At1g67750);Solyc05g047590.4(PME12);Solyc06g009190.4(PME40);Solyc06g083580.4(At3g07010);Solyc07g007930.3(RFS6);Solyc07g064170.3(PME1.9);Solyc11g040330.2(rsgI6);Solyc12g008530.2(PME53)
	GO:0050826	response to freezing	3	4	0.00252036	0.0319638	Solyc03g118190.4(ERF114);Solyc04g012050.3(ABR1);Solyc12g042210.2(ERF114)
	GO:0050789	regulation of biological process	507	5228	0.00257712	0.0323046	MSTRG.15238(WRKY50);MSTRG.19166(PTL);MSTRG.3327(ACS3);MSTRG.5282(IAA3);Solyc01g006140.4(CDT1A);Solyc01g006650.2(EIL3);Solyc01g009810.3(LRR1);Solyc01g010350.4(TPT);Solyc01g010970.3(AGO7);Solyc01g060420.2(ZFP5);Solyc01g066430.3(ATL2);Solyc01g066730.4(J);Solyc01g080870.3(NPF7.3);Solyc01g087580.3(--);Solyc01g090460.3(HAT3);Solyc01g090560.4(ERF034);Solyc01g091050.4(PECS-2.1);Solyc01g091470.3(AHL22);So…
	GO:0005976	polysaccharide metabolic process	111	977	0.00259484	0.0323046	Solyc01g005140.3(Os02g0642300);Solyc01g008420.3(DTX42);Solyc01g091050.4(PECS-2.1);Solyc01g098940.3(PME25);Solyc01g103360.4(GXM1);Solyc01g111340.4(rsgI6);Solyc01g111970.4(Bp10);Solyc01g150167.1(MADS27);Solyc02g061770.4(CHI14);Solyc02g069490.4(DIM);Solyc02g072240.3(CESA8);Solyc02g080220.3(PME18);Solyc02g080670.3(Bp10);Solyc02g081340.3(GSTF11);Solyc02g082920.4(CHI3);Solyc02g082930.3(CHI17);Solyc02g0…
	GO:0009687	abscisic acid metabolic process	10	42	0.00284571	0.0341738	Solyc01g103920.3(AP1);Solyc02g072240.3(CESA8);Solyc04g071960.3(ABA2);Solyc07g056570.1(NCED3);Solyc08g005610.3(CYP707A1);Solyc08g075320.4(CYP707A1);Solyc08g083360.3(PNSB3);Solyc11g006910.3(FD3);Solyc11g068430.3(FDX3);Solyc11g072310.2(GA20OX1)
	GO:0043288	apocarotenoid metabolic process	10	42	0.00284571	0.0341738	Solyc01g103920.3(AP1);Solyc02g072240.3(CESA8);Solyc04g071960.3(ABA2);Solyc07g056570.1(NCED3);Solyc08g005610.3(CYP707A1);Solyc08g075320.4(CYP707A1);Solyc08g083360.3(PNSB3);Solyc11g006910.3(FD3);Solyc11g068430.3(FDX3);Solyc11g072310.2(GA20OX1)
	GO:0045861	negative regulation of proteolysis	10	42	0.00284571	0.0341738	Solyc03g019690.1(CDI);Solyc03g020030.3(CEVI57);Solyc03g020060.3(CEVI57);Solyc03g020080.4(PIN2K);Solyc06g073587.1(Os01g0270100);Solyc06g150133.1(CYS-PIN);Solyc09g084470.3(PIIF);Solyc09g084480.3(PIIF);Solyc11g021060.2(ARPI);Solyc11g022590.1(KTI2)
	GO:1902644	tertiary alcohol metabolic process	10	42	0.00284571	0.0341738	Solyc01g103920.3(AP1);Solyc02g072240.3(CESA8);Solyc04g071960.3(ABA2);Solyc07g056570.1(NCED3);Solyc08g005610.3(CYP707A1);Solyc08g075320.4(CYP707A1);Solyc08g083360.3(PNSB3);Solyc11g006910.3(FD3);Solyc11g068430.3(FDX3);Solyc11g072310.2(GA20OX1)
	GO:0051346	negative regulation of hydrolase activity	10	43	0.0034218	0.0404013	Solyc03g019690.1(CDI);Solyc03g020030.3(CEVI57);Solyc03g020060.3(CEVI57);Solyc03g020080.4(PIN2K);Solyc06g073587.1(Os01g0270100);Solyc06g150133.1(CYS-PIN);Solyc09g084470.3(PIIF);Solyc09g084480.3(PIIF);Solyc11g021060.2(ARPI);Solyc11g022590.1(KTI2)
	GO:0016101	diterpenoid metabolic process	16	87	0.00342383	0.0404013	Solyc02g070430.3(GA2OX1);Solyc02g085910.4(LBD41);Solyc03g006545.1(LIS);Solyc03g006550.4(GES);Solyc03g119370.2(MYB62);Solyc05g009320.4(LBD41);Solyc06g008920.3(AAE1);Solyc07g043660.3(AAE2);Solyc07g061720.3(GA2OX1);Solyc07g061730.3(GA2OX1);Solyc08g005635.1(PHS1);Solyc08g005710.3(CPS2);Solyc10g005360.4(GA2OX8);Solyc10g086380.1(GAI);Solyc11g072310.2(GA20OX1);Solyc12g005350.2(DFR)
	GO:0006560	proline metabolic process	5	13	0.00364979	0.0426963	Solyc02g089620.3(POX2);Solyc03g120100.3(BAC2);Solyc04g071960.3(ABA2);Solyc05g021090.4(JUB1);Solyc06g066680.3(BAC2)
	GO:0006972	hyperosmotic response	30	205	0.00375894	0.0435973	Solyc01g006650.2(EIL3);Solyc01g098910.3(PNC1);Solyc02g079280.3(MYB102);Solyc02g087210.3(SAP12);Solyc03g026280.3(DREB1A);Solyc03g082550.3(ATHB-12);Solyc03g097420.3(HVA22E);Solyc04g009440.3(NAC081);Solyc04g080660.4(JMT);Solyc05g007300.3(HVA22C);Solyc05g021090.4(JUB1);Solyc05g046020.3(PER3);Solyc05g052050.1(ERF1);Solyc05g055030.2(MYB4);Solyc06g053220.3(ATHB-7);Solyc06g072680.4(HVA22);Solyc06g074420.…
	GO:0032269	negative regulation of cellular protein metabolic process	12	58	0.00397201	0.0452148	Solyc03g019690.1(CDI);Solyc03g020030.3(CEVI57);Solyc03g020060.3(CEVI57);Solyc03g020080.4(PIN2K);Solyc03g044480.3(KRP1);Solyc06g073587.1(Os01g0270100);Solyc06g150133.1(CYS-PIN);Solyc09g084470.3(PIIF);Solyc09g084480.3(PIIF);Solyc11g021060.2(ARPI);Solyc11g022590.1(KTI2);Solyc12g098310.2(KRP4)
	GO:0051248	negative regulation of protein metabolic process	12	58	0.00397201	0.0452148	Solyc03g019690.1(CDI);Solyc03g020030.3(CEVI57);Solyc03g020060.3(CEVI57);Solyc03g020080.4(PIN2K);Solyc03g044480.3(KRP1);Solyc06g073587.1(Os01g0270100);Solyc06g150133.1(CYS-PIN);Solyc09g084470.3(PIIF);Solyc09g084480.3(PIIF);Solyc11g021060.2(ARPI);Solyc11g022590.1(KTI2);Solyc12g098310.2(KRP4)
	GO:0006812	cation transport	115	1031	0.00399836	0.0452148	MSTRG.2670(--);Solyc00g500064.1(atpB);Solyc01g007000.4(PUB22);Solyc01g007010.2(PUB22);Solyc01g007020.4(PUB23);Solyc01g007030.3(PUB22);Solyc01g007040.4(PUB22);Solyc01g008420.3(DTX42);Solyc01g057770.3(BOR1);Solyc01g080680.3(At5g18840);Solyc01g080870.3(NPF7.3);Solyc01g091470.3(AHL22);Solyc01g095770.3(CNGC10);Solyc01g098940.3(PME25);Solyc01g099620.3(RBOHB);Solyc02g038740.4(HMG2);Solyc02g062860.3(PLT6…
	GO:0009812	flavonoid metabolic process	25	163	0.00419812	0.0470814	Solyc01g079180.4(PME53);Solyc02g071440.3(SRG1);Solyc02g071470.4(SRG1);Solyc02g081340.3(GSTF11);Solyc02g085020.4(DFRA);Solyc02g086650.3(PPT2);Solyc03g080190.3(DMR6);Solyc03g116280.3(DLO2);Solyc05g007950.4(RNS1);Solyc05g009880.3(BHLH30);Solyc05g021090.4(JUB1);Solyc05g053550.3(CHS2);Solyc05g056620.2(AP1C);Solyc06g007960.4(COMT1);Solyc06g061280.3(TKPR1);Solyc08g069110.3(RHM1);Solyc09g009420.1(BIC1);S…
	GO:0000272	polysaccharide catabolic process	13	66	0.00434099	0.0478921	Solyc01g091050.4(PECS-2.1);Solyc01g098940.3(PME25);Solyc01g111340.4(rsgI6);Solyc02g080220.3(PME18);Solyc02g087670.3(LAT59);Solyc02g093580.4(9612);Solyc05g014000.4(At1g67750);Solyc05g047590.4(PME12);Solyc06g009190.4(PME40);Solyc06g083580.4(At3g07010);Solyc07g064170.3(PME1.9);Solyc11g040330.2(rsgI6);Solyc12g008530.2(PME53)
	GO:0044092	negative regulation of molecular function	13	66	0.00434099	0.0478921	Solyc03g019690.1(CDI);Solyc03g020030.3(CEVI57);Solyc03g020060.3(CEVI57);Solyc03g020080.4(PIN2K);Solyc03g044480.3(KRP1);Solyc06g073587.1(Os01g0270100);Solyc06g150133.1(CYS-PIN);Solyc07g007250.4(--);Solyc09g084470.3(PIIF);Solyc09g084480.3(PIIF);Solyc11g021060.2(ARPI);Solyc11g022590.1(KTI2);Solyc12g098310.2(KRP4)
	GO:0009685	gibberellin metabolic process	15	82	0.00475821	0.0520717	Solyc02g070430.3(GA2OX1);Solyc02g085910.4(LBD41);Solyc03g006545.1(LIS);Solyc03g119370.2(MYB62);Solyc05g009320.4(LBD41);Solyc06g008920.3(AAE1);Solyc07g043660.3(AAE2);Solyc07g061720.3(GA2OX1);Solyc07g061730.3(GA2OX1);Solyc08g005635.1(PHS1);Solyc08g005710.3(CPS2);Solyc10g005360.4(GA2OX8);Solyc10g086380.1(GAI);Solyc11g072310.2(GA20OX1);Solyc12g005350.2(DFR)
	GO:0042545	cell wall modification	16	90	0.00483981	0.0522292	Solyc01g090810.4(EXPB15);Solyc01g150167.1(MADS27);Solyc02g072240.3(CESA8);Solyc02g081210.3(EXPA13);Solyc03g093390.4(EXPB15);Solyc04g079860.1(GATL1);Solyc05g007830.3(EXPA1);Solyc05g056620.2(AP1C);Solyc06g049050.3(EXPA8);Solyc07g005840.2(CESA9);Solyc08g066650.3(CCD8B);Solyc09g010860.4(EXPA3);Solyc09g066050.2(HDG11);Solyc10g080210.2(PG2);Solyc10g086520.2(EXPA3);Solyc11g011940.3(HDG8)
	GO:0030162	regulation of proteolysis	10	45	0.00484958	0.0522292	Solyc03g019690.1(CDI);Solyc03g020030.3(CEVI57);Solyc03g020060.3(CEVI57);Solyc03g020080.4(PIN2K);Solyc06g073587.1(Os01g0270100);Solyc06g150133.1(CYS-PIN);Solyc09g084470.3(PIIF);Solyc09g084480.3(PIIF);Solyc11g021060.2(ARPI);Solyc11g022590.1(KTI2)
	GO:0042435	indole-containing compound biosynthetic process	5	14	0.00527128	0.0563238	Solyc05g021090.4(JUB1);Solyc06g005170.3(MPK3);Solyc07g053030.4(GH3.6);Solyc07g063850.3(GH3.6);Solyc12g005310.2(GH3.6)
	GO:0010039	response to iron ion	8	32	0.00536326	0.0568589	MSTRG.3327(ACS3);Solyc01g006650.2(EIL3);Solyc02g063540.3(ACS3);Solyc02g063543.1(ACS3);Solyc02g091990.3(ACS3);Solyc04g054840.1(EIL5);Solyc07g026650.3(ACO1);Solyc08g008110.2(ACS2)
	GO:0032101	regulation of response to external stimulus	3	5	0.00588892	0.0619477	Solyc03g116890.3(WRKY40);Solyc05g015850.4(WRKY75);Solyc06g068460.3(WRKY40)
	GO:0044550	secondary metabolite biosynthetic process	51	407	0.00607037	0.0633653	Solyc00g500095.1(PAL5);Solyc00g500353.1(PAL5);Solyc01g006055.1(DIR19);Solyc01g008420.3(DTX42);Solyc01g095750.2(LACS4);Solyc01g105383.1(DHS2);Solyc01g111350.3(NFD4);Solyc02g030480.4(CAD6);Solyc02g032860.3(APR2);Solyc02g038740.4(HMG2);Solyc02g080640.4(APR1);Solyc02g081340.3(GSTF11);Solyc02g089610.2(SAMDC);Solyc02g093230.4(CCOAOMT);Solyc02g093250.3(CCOAOMT);Solyc03g031620.3(APR3);Solyc03g031730.3(BG…
	GO:0009617	response to bacterium	66	554	0.00650373	0.0668245	MSTRG.1786(WIN2);Solyc01g006320.4(NDR1);Solyc01g096420.3(NQR);Solyc01g097240.3(WIN2);Solyc01g097280.2(WIN1);Solyc01g103920.3(AP1);Solyc01g106350.4(FAAH);Solyc02g067750.4(BCA1);Solyc02g070890.3(FLS2);Solyc02g072240.3(CESA8);Solyc02g081340.3(GSTF11);Solyc02g086820.3(BCA1);Solyc02g090630.4(PLP2);Solyc02g090640.4(PLP2);Solyc02g150146.1(CERK1);Solyc03g020030.3(CEVI57);Solyc03g020060.3(CEVI57);Solyc03g…
	GO:1990267	response to transition metal nanoparticle	8	33	0.00654562	0.0668245	MSTRG.3327(ACS3);Solyc01g006650.2(EIL3);Solyc02g063540.3(ACS3);Solyc02g063543.1(ACS3);Solyc02g091990.3(ACS3);Solyc04g054840.1(EIL5);Solyc07g026650.3(ACO1);Solyc08g008110.2(ACS2)
	GO:0006955	immune response	67	564	0.00654949	0.0668245	MSTRG.1786(WIN2);Solyc01g006055.1(DIR19);Solyc01g006320.4(NDR1);Solyc01g009810.3(LRR1);Solyc01g066430.3(ATL2);Solyc01g097240.3(WIN2);Solyc01g097280.2(WIN1);Solyc01g105383.1(DHS2);Solyc01g106620.2(PR1B1);Solyc02g061780.3(NAC022);Solyc02g064680.4(ACA2);Solyc02g065240.3(SABP2);Solyc02g065280.3(SABP2);Solyc02g067750.4(BCA1);Solyc02g072080.1(PUB17);Solyc02g072520.3(CAMRLK);Solyc02g077840.2(ERF12);Soly…
	GO:0010087	phloem or xylem histogenesis	17	102	0.0073161	0.0734856	Solyc03g079910.3(DAR2);Solyc03g114890.4(COBL4);Solyc03g114900.3(COBL4);Solyc04g078990.4(GUX2);Solyc04g080820.2(CKX5);Solyc05g007830.3(EXPA1);Solyc06g034370.1(PMEI11);Solyc06g059720.3(S-ACP-DES6);Solyc07g005840.2(CESA9);Solyc07g026650.3(ACO1);Solyc07g064050.3(GAUT12);Solyc08g006020.4(NAC098);Solyc08g061970.3(ACL5);Solyc08g066500.4(ATHB-15);Solyc08g083210.3(CEL1);Solyc09g098115.1(--);Solyc10g006500…
	GO:0018871	1-aminocyclopropane-1-carboxylate metabolic process	5	15	0.00734268	0.0734856	MSTRG.3327(ACS3);Solyc02g063540.3(ACS3);Solyc02g063543.1(ACS3);Solyc02g091990.3(ACS3);Solyc08g008110.2(ACS2)
	GO:0031348	negative regulation of defense response	2	2	0.00769504	0.0734856	Solyc09g089620.1(AHL20);Solyc11g006090.3(AHL20)
	GO:0033397	zeatin metabolic process	2	2	0.00769504	0.0734856	Solyc02g085880.3(CYP735A2);Solyc02g094860.3(CYP735A2)
	GO:0033398	zeatin biosynthetic process	2	2	0.00769504	0.0734856	Solyc02g085880.3(CYP735A2);Solyc02g094860.3(CYP735A2)
	GO:0001666	response to hypoxia	6	21	0.00774387	0.0734856	Solyc02g090630.4(PLP2);Solyc02g090640.4(PLP2);Solyc04g079230.4(PLP2);Solyc04g079240.3(PLP2);Solyc11g008600.1(--);Solyc11g018774.1(PER5)
	GO:0010104	regulation of ethylene-activated signaling pathway	6	21	0.00774387	0.0734856	Solyc02g077840.2(ERF12);Solyc07g053740.1(ERF4);Solyc08g065320.3(RTE1);Solyc08g068960.3(AHK5);Solyc09g075440.4(ERS1);Solyc10g006130.1(ERF3)
	GO:0034308	primary alcohol metabolic process	6	21	0.00774387	0.0734856	Solyc08g006750.4(HDC);Solyc08g066240.3(HDC);Solyc08g068600.3(HDC);Solyc08g068610.3(HDC);Solyc08g068630.4(HDC);Solyc08g068680.4(HDC)
	GO:0036293	response to decreased oxygen levels	6	21	0.00774387	0.0734856	Solyc02g090630.4(PLP2);Solyc02g090640.4(PLP2);Solyc04g079230.4(PLP2);Solyc04g079240.3(PLP2);Solyc11g008600.1(--);Solyc11g018774.1(PER5)
	GO:0070482	response to oxygen levels	6	21	0.00774387	0.0734856	Solyc02g090630.4(PLP2);Solyc02g090640.4(PLP2);Solyc04g079230.4(PLP2);Solyc04g079240.3(PLP2);Solyc11g008600.1(--);Solyc11g018774.1(PER5)
	GO:1902578	single-organism localization	302	3046	0.00830039	0.0779243	MSTRG.13464(--);MSTRG.1786(WIN2);MSTRG.2670(--);Solyc00g500064.1(atpB);Solyc01g006650.2(EIL3);Solyc01g007000.4(PUB22);Solyc01g007010.2(PUB22);Solyc01g007020.4(PUB23);Solyc01g007030.3(PUB22);Solyc01g007040.4(PUB22);Solyc01g007960.3(CRK2);Solyc01g007970.2(CRK2);Solyc01g007980.4(CRK2);Solyc01g008420.3(DTX42);Solyc01g008690.3(GONST1);Solyc01g009810.3(LRR1);Solyc01g010350.4(TPT);Solyc01g057770.3(BOR1)…
	GO:0002682	regulation of immune system process	15	87	0.00832647	0.0779243	Solyc01g096420.3(NQR);Solyc02g077840.2(ERF12);Solyc02g150146.1(CERK1);Solyc03g093610.1(ERF1);Solyc03g095770.3(WRKY70);Solyc03g116890.3(WRKY40);Solyc04g072460.3(TGA1);Solyc05g052050.1(ERF1);Solyc06g068460.3(WRKY40);Solyc07g053740.1(ERF4);Solyc08g007230.3(ERF1A);Solyc08g067340.4(WRKY40);Solyc08g077060.3(LSD1);Solyc08g078180.1(ERF1A);Solyc09g015770.3(WRKY70)
	GO:0042214	terpene metabolic process	11	56	0.00853991	0.0793744	Solyc01g087270.3(CCD1);Solyc01g105870.3(TPS3);Solyc01g105880.4(TPS3);Solyc01g105890.3(TPS3);Solyc01g105920.3(TPS3);Solyc01g105940.3(TPS10);Solyc07g052150.4(VIT_19s0014g04930);Solyc08g005635.1(PHS1);Solyc08g005640.4(PHS1);Solyc08g005670.2(PHS1);Solyc08g066650.3(CCD8B)
	GO:0032787	monocarboxylic acid metabolic process	171	1642	0.00863029	0.0796688	MSTRG.3327(ACS3);Solyc01g006540.4(LOX2.1);Solyc01g006555.1(LOX2.1);Solyc01g009810.3(LRR1);Solyc01g087270.3(CCD1);Solyc01g087580.3(--);Solyc01g095750.2(LACS4);Solyc01g096420.3(NQR);Solyc01g098910.3(PNC1);Solyc01g099150.5.1(LOX1.5);Solyc01g099190.4(LOX1.2);Solyc01g103920.3(AP1);Solyc01g105383.1(DHS2);Solyc01g107240.4(--);Solyc01g108800.4(CHY1);Solyc02g032860.3(APR2);Solyc02g063540.3(ACS3);Solyc02g0…
	GO:0034762	regulation of transmembrane transport	14	80	0.00930016	0.0847001	Solyc01g091470.3(AHL22);Solyc03g007770.3(SLAH3);Solyc04g025530.3(GAD4);Solyc04g072037.1(At1g34110);Solyc04g074530.3(At1g22440);Solyc06g068270.3(SRG1);Solyc07g017880.4(PER45);Solyc07g045040.3(SRG1);Solyc08g069040.3(PER51);Solyc08g077780.3(SAPK3);Solyc08g079770.3(SLAC1);Solyc09g089620.1(AHL20);Solyc10g044470.3(CLC-C);Solyc11g006090.3(AHL20)
	GO:0034765	regulation of ion transmembrane transport	14	80	0.00930016	0.0847001	Solyc01g091470.3(AHL22);Solyc03g007770.3(SLAH3);Solyc04g025530.3(GAD4);Solyc04g072037.1(At1g34110);Solyc04g074530.3(At1g22440);Solyc06g068270.3(SRG1);Solyc07g017880.4(PER45);Solyc07g045040.3(SRG1);Solyc08g069040.3(PER51);Solyc08g077780.3(SAPK3);Solyc08g079770.3(SLAC1);Solyc09g089620.1(AHL20);Solyc10g044470.3(CLC-C);Solyc11g006090.3(AHL20)
	GO:0044765	single-organism transport	299	3022	0.00962367	0.0870621	MSTRG.13464(--);MSTRG.1786(WIN2);MSTRG.2670(--);Solyc00g500064.1(atpB);Solyc01g006650.2(EIL3);Solyc01g007000.4(PUB22);Solyc01g007010.2(PUB22);Solyc01g007020.4(PUB23);Solyc01g007030.3(PUB22);Solyc01g007040.4(PUB22);Solyc01g007960.3(CRK2);Solyc01g007970.2(CRK2);Solyc01g007980.4(CRK2);Solyc01g008420.3(DTX42);Solyc01g008690.3(GONST1);Solyc01g009810.3(LRR1);Solyc01g010350.4(TPT);Solyc01g057770.3(BOR1)…
	GO:0008643	carbohydrate transport	11	57	0.00976488	0.0875557	Solyc01g010350.4(TPT);Solyc02g086650.3(PPT2);Solyc03g005140.2(STP8);Solyc03g097570.3(SWEET10);Solyc03g097610.3(SWEET10);Solyc03g097870.4(SWEET11);Solyc04g064630.3(SWEET1A);Solyc05g024260.3(N3);Solyc05g045670.4(GPT2);Solyc06g071400.3(SWEET5);Solyc09g074530.3(SWEET14)
	GO:0008272	sulfate transport	6	22	0.00987179	0.0875557	Solyc03g119930.1(MOT2);Solyc04g054730.3(SULTR2;1);Solyc04g072760.3(SULTR1;3);Solyc09g082550.3(SULTR3;1);Solyc12g056920.3(ST3);Solyc12g056930.2(SULTR1;2)
	GO:0072348	sulfur compound transport	6	22	0.00987179	0.0875557	Solyc03g119930.1(MOT2);Solyc04g054730.3(SULTR2;1);Solyc04g072760.3(SULTR1;3);Solyc09g082550.3(SULTR3;1);Solyc12g056920.3(ST3);Solyc12g056930.2(SULTR1;2)
	GO:0042742	defense response to bacterium	13	73	0.0103505	0.0912051	Solyc03g020030.3(CEVI57);Solyc03g020060.3(CEVI57);Solyc03g020080.4(PIN2K);Solyc03g112340.1(ATL31);Solyc03g123410.1(ABP19A);Solyc05g050340.4(WRKY55);Solyc06g036290.3(HSP83A);Solyc08g029000.3(LOX1.5);Solyc08g080620.1(AP24);Solyc08g080650.3(TPM-1);Solyc08g080660.1(OLPA);Solyc12g056360.1(tlp);Solyc12g056390.1(TLP1)
	GO:0022898	regulation of transmembrane transporter activity	11	59	0.0126157	0.109042	Solyc01g091470.3(AHL22);Solyc04g025530.3(GAD4);Solyc04g072037.1(At1g34110);Solyc04g074530.3(At1g22440);Solyc06g068270.3(SRG1);Solyc07g017880.4(PER45);Solyc07g045040.3(SRG1);Solyc08g069040.3(PER51);Solyc08g077780.3(SAPK3);Solyc09g089620.1(AHL20);Solyc11g006090.3(AHL20)
	GO:0032409	regulation of transporter activity	11	59	0.0126157	0.109042	Solyc01g091470.3(AHL22);Solyc04g025530.3(GAD4);Solyc04g072037.1(At1g34110);Solyc04g074530.3(At1g22440);Solyc06g068270.3(SRG1);Solyc07g017880.4(PER45);Solyc07g045040.3(SRG1);Solyc08g069040.3(PER51);Solyc08g077780.3(SAPK3);Solyc09g089620.1(AHL20);Solyc11g006090.3(AHL20)
	GO:0032412	regulation of ion transmembrane transporter activity	11	59	0.0126157	0.109042	Solyc01g091470.3(AHL22);Solyc04g025530.3(GAD4);Solyc04g072037.1(At1g34110);Solyc04g074530.3(At1g22440);Solyc06g068270.3(SRG1);Solyc07g017880.4(PER45);Solyc07g045040.3(SRG1);Solyc08g069040.3(PER51);Solyc08g077780.3(SAPK3);Solyc09g089620.1(AHL20);Solyc11g006090.3(AHL20)
	GO:0043436	oxoacid metabolic process	250	2512	0.0139928	0.120179	MSTRG.3327(ACS3);MSTRG.6587(MLS);Solyc00g500095.1(PAL5);Solyc00g500353.1(PAL5);Solyc01g005140.3(Os02g0642300);Solyc01g006540.4(LOX2.1);Solyc01g006555.1(LOX2.1);Solyc01g008420.3(DTX42);Solyc01g009810.3(LRR1);Solyc01g010350.4(TPT);Solyc01g056430.2(--);Solyc01g056450.3(glnA);Solyc01g056850.3(ctps1);Solyc01g087270.3(CCD1);Solyc01g087580.3(--);Solyc01g091170.3(ARGAH1);Solyc01g095750.2(LACS4);Solyc01g0…
	GO:0006082	organic acid metabolic process	250	2513	0.0142393	0.121526	MSTRG.3327(ACS3);MSTRG.6587(MLS);Solyc00g500095.1(PAL5);Solyc00g500353.1(PAL5);Solyc01g005140.3(Os02g0642300);Solyc01g006540.4(LOX2.1);Solyc01g006555.1(LOX2.1);Solyc01g008420.3(DTX42);Solyc01g009810.3(LRR1);Solyc01g010350.4(TPT);Solyc01g056430.2(--);Solyc01g056450.3(glnA);Solyc01g056850.3(ctps1);Solyc01g087270.3(CCD1);Solyc01g087580.3(--);Solyc01g091170.3(ARGAH1);Solyc01g095750.2(LACS4);Solyc01g0…
	GO:0032535	regulation of cellular component size	17	110	0.0151968	0.128087	Solyc02g061780.3(NAC022);Solyc02g094330.3(--);Solyc03g031800.3(XTH8);Solyc03g093180.1(PEX11B);Solyc04g009440.3(NAC081);Solyc05g005160.3(ACLA-2);Solyc05g005550.4(GP2);Solyc05g005560.4(GP1);Solyc05g005570.3(GP1);Solyc06g008590.3(IAA16);Solyc07g007750.3(PDF2.2);Solyc08g014430.3(FH1);Solyc08g061970.3(ACL5);Solyc08g076850.3(TRN2);Solyc09g090550.3(ARPC2B);Solyc09g098425.1(RIC4);Solyc11g008880.2(RIC4)
	GO:0090066	regulation of anatomical structure size	17	110	0.0151968	0.128087	Solyc02g061780.3(NAC022);Solyc02g094330.3(--);Solyc03g031800.3(XTH8);Solyc03g093180.1(PEX11B);Solyc04g009440.3(NAC081);Solyc05g005160.3(ACLA-2);Solyc05g005550.4(GP2);Solyc05g005560.4(GP1);Solyc05g005570.3(GP1);Solyc06g008590.3(IAA16);Solyc07g007750.3(PDF2.2);Solyc08g014430.3(FH1);Solyc08g061970.3(ACL5);Solyc08g076850.3(TRN2);Solyc09g090550.3(ARPC2B);Solyc09g098425.1(RIC4);Solyc11g008880.2(RIC4)
	GO:0042430	indole-containing compound metabolic process	19	128	0.0160667	0.134583	Solyc02g032860.3(APR2);Solyc02g080640.4(APR1);Solyc02g081340.3(GSTF11);Solyc03g031620.3(APR3);Solyc03g095550.2(MES17);Solyc04g054730.3(SULTR2;1);Solyc04g079730.1(AOS1);Solyc04g079860.1(GATL1);Solyc05g021090.4(JUB1);Solyc06g005170.3(MPK3);Solyc06g050810.3(At3g11740);Solyc07g053030.4(GH3.6);Solyc07g053760.4(At4g28400);Solyc07g063850.3(GH3.6);Solyc07g065340.1(SAT3);Solyc09g014860.3(At5g01750);Solyc1…
	GO:0043900	regulation of multi-organism process	4	12	0.0164678	0.137097	Solyc03g116890.3(WRKY40);Solyc06g068460.3(WRKY40);Solyc08g067340.4(WRKY40);Solyc11g071350.1(ALMT2)
	GO:0006573	valine metabolic process	5	18	0.0167974	0.138988	Solyc01g108800.4(CHY1);Solyc04g077240.4(BCAT2);Solyc04g077250.4(BCAT2);Solyc06g059880.3(ALS);Solyc12g088220.2(BCAT2)
	GO:0006865	amino acid transport	21	147	0.0177131	0.145676	Solyc02g062860.3(PLT6);Solyc02g062890.3(PLT6);Solyc02g064680.4(ACA2);Solyc03g045070.1(AMT1-3);Solyc03g096380.3(PROT2);Solyc03g117500.1(VQ11);Solyc03g120100.3(BAC2);Solyc05g009700.4(At1g25530);Solyc05g055540.3(--);Solyc06g011590.3(--);Solyc06g066680.3(BAC2);Solyc08g006520.1(GDU1);Solyc08g077820.4(CAT7);Solyc09g090730.2(AMT1-1);Solyc10g076480.2(AMT2);Solyc10g076660.2(At5g05600);Solyc10g076670.3(JRG…
	GO:0009734	auxin-activated signaling pathway	3	7	0.018022	0.146442	Solyc05g051380.4(AIL6);Solyc08g069110.3(RHM1);Solyc11g010710.2(AIL6)
	GO:0071365	cellular response to auxin stimulus	3	7	0.018022	0.146442	Solyc05g051380.4(AIL6);Solyc08g069110.3(RHM1);Solyc11g010710.2(AIL6)
	GO:0009850	auxin metabolic process	18	121	0.0183871	0.14852	Solyc01g098910.3(PNC1);Solyc02g032860.3(APR2);Solyc02g080640.4(APR1);Solyc02g081340.3(GSTF11);Solyc03g031620.3(APR3);Solyc03g095550.2(MES17);Solyc03g111170.3(4CLL9);Solyc04g054730.3(SULTR2;1);Solyc04g079730.1(AOS1);Solyc04g079860.1(GATL1);Solyc06g008050.4(YUC8);Solyc06g050810.3(At3g11740);Solyc07g053760.4(At4g28400);Solyc07g065340.1(SAT3);Solyc09g014860.3(At5g01750);Solyc09g074430.4(YUC10);Solyc1…
	GO:0042537	benzene-containing compound metabolic process	29	221	0.018681	0.149118	Solyc01g096420.3(NQR);Solyc02g064680.4(ACA2);Solyc02g067750.4(BCA1);Solyc02g085830.4(--);Solyc02g086820.3(BCA1);Solyc02g090630.4(PLP2);Solyc02g090640.4(PLP2);Solyc02g150146.1(CERK1);Solyc03g080190.3(DMR6);Solyc03g095650.3(MLO2);Solyc03g115070.1(EXO70E2);Solyc03g119250.4(SARD1);Solyc04g054690.3(AAO);Solyc04g072460.3(TGA1);Solyc04g079230.4(PLP2);Solyc04g079240.3(PLP2);Solyc04g079730.1(AOS1);Solyc05…
	GO:0042546	cell wall biogenesis	29	221	0.018681	0.149118	Solyc01g111970.4(Bp10);Solyc02g069490.4(DIM);Solyc02g072240.3(CESA8);Solyc02g082040.3(MYB86);Solyc03g070390.3(UPTG1);Solyc03g114890.4(COBL4);Solyc03g114900.3(COBL4);Solyc04g008040.4(MAP70.1);Solyc04g015010.4(MAP70.5);Solyc04g078990.4(GUX2);Solyc04g082140.3(Bp10);Solyc05g005550.4(GP2);Solyc05g005560.4(GP1);Solyc05g005570.3(GP1);Solyc05g012730.1(IRX10L);Solyc06g034360.2(PME33);Solyc06g060520.1(--);…
	GO:0010374	stomatal complex development	10	55	0.0200472	0.159088	Solyc01g090800.3(CYCU2-1);Solyc01g098930.3(CYCP3-1);Solyc02g067750.4(BCA1);Solyc02g086820.3(BCA1);Solyc03g044480.3(KRP1);Solyc03g093790.3(CYCU4-1);Solyc05g052520.3(At2g30020);Solyc06g005170.3(MPK3);Solyc06g007190.4(At2g30020);Solyc06g082080.3(At2g30020)
	GO:0002237	response to molecule of bacterial origin	2	3	0.0217364	0.167592	Solyc02g150146.1(CERK1);Solyc08g068960.3(AHK5)
	GO:0002238	response to molecule of fungal origin	2	3	0.0217364	0.167592	Solyc01g005160.4(PUB21);Solyc04g008100.3(PUB21)
	GO:0015822	ornithine transport	2	3	0.0217364	0.167592	Solyc03g120100.3(BAC2);Solyc06g066680.3(BAC2)
	GO:0050688	regulation of defense response to virus	2	3	0.0217364	0.167592	Solyc03g116890.3(WRKY40);Solyc06g068460.3(WRKY40)
	GO:0051607	defense response to virus	2	3	0.0217364	0.167592	Solyc03g116890.3(WRKY40);Solyc06g068460.3(WRKY40)
	GO:0009873	ethylene-activated signaling pathway	6	26	0.0225432	0.17186	Solyc02g077840.2(ERF12);Solyc07g053740.1(ERF4);Solyc08g065320.3(RTE1);Solyc08g068960.3(AHK5);Solyc09g075440.4(ERS1);Solyc10g006130.1(ERF3)
	GO:0071369	cellular response to ethylene stimulus	6	26	0.0225432	0.17186	Solyc02g077840.2(ERF12);Solyc07g053740.1(ERF4);Solyc08g065320.3(RTE1);Solyc08g068960.3(AHK5);Solyc09g075440.4(ERS1);Solyc10g006130.1(ERF3)
	GO:0071407	cellular response to organic cyclic compound	57	498	0.0227675	0.172601	Solyc01g006650.2(EIL3);Solyc01g010970.3(AGO7);Solyc01g096420.3(NQR);Solyc01g109390.3(--);Solyc02g067750.4(BCA1);Solyc02g084870.3(MPK7);Solyc02g085910.4(LBD41);Solyc02g086820.3(BCA1);Solyc02g087860.3(PRE1);Solyc02g090630.4(PLP2);Solyc02g090640.4(PLP2);Solyc02g094000.1(--);Solyc03g006490.3(--);Solyc03g045070.1(AMT1-3);Solyc03g071790.1(DMS3);Solyc03g080190.3(DMR6);Solyc03g083170.3(DMS3);Solyc03g0956…
	GO:0031667	response to nutrient levels	42	351	0.0242766	0.182415	Solyc01g008420.3(DTX42);Solyc01g057770.3(BOR1);Solyc01g080870.3(NPF7.3);Solyc01g099620.3(RBOHB);Solyc01g150167.1(MADS27);Solyc02g064940.1(At4g06744);Solyc02g078400.3(ALN);Solyc03g096290.3(PIP1-2);Solyc03g112340.1(ATL31);Solyc03g119370.2(MYB62);Solyc04g074530.3(At1g22440);Solyc04g076880.3(PCKA);Solyc05g007950.4(RNS1);Solyc05g009880.3(BHLH30);Solyc05g014700.3(yuiD);Solyc05g015850.4(WRKY75);Solyc05g…
	GO:0072330	monocarboxylic acid biosynthetic process	23	170	0.024414	0.182415	Solyc01g006540.4(LOX2.1);Solyc01g006555.1(LOX2.1);Solyc01g087270.3(CCD1);Solyc01g099150.5.1(LOX1.5);Solyc01g099190.4(LOX1.2);Solyc02g072240.3(CESA8);Solyc02g089860.1(HOS3);Solyc02g090630.4(PLP2);Solyc02g090640.4(PLP2);Solyc03g111170.3(4CLL9);Solyc04g040120.1(FAD2);Solyc04g040130.1(FAD2);Solyc04g079230.4(PLP2);Solyc04g079240.3(PLP2);Solyc04g079730.1(AOS1);Solyc05g009270.4(CUT1);Solyc05g047580.4(CA…
	GO:0071555	cell wall organization	55	480	0.0244654	0.182415	Solyc01g005510.3(Bp10);Solyc01g056310.3(Bp10);Solyc01g066420.3(PPE1);Solyc01g079180.4(PME53);Solyc01g090810.4(EXPB15);Solyc01g091050.4(PECS-2.1);Solyc01g096410.4(PIP5K6);Solyc01g098940.3(PME25);Solyc01g111540.4(BGAL13);Solyc01g111970.4(Bp10);Solyc01g150167.1(MADS27);Solyc02g067450.4(LAT56);Solyc02g068400.3(QRT3);Solyc02g069490.4(DIM);Solyc02g072240.3(CESA8);Solyc02g080220.3(PME18);Solyc02g081210.…
	GO:0006633	fatty acid biosynthetic process	22	161	0.0246653	0.1829	Solyc01g006540.4(LOX2.1);Solyc01g006555.1(LOX2.1);Solyc01g087270.3(CCD1);Solyc01g099150.5.1(LOX1.5);Solyc01g099190.4(LOX1.2);Solyc02g089860.1(HOS3);Solyc02g090630.4(PLP2);Solyc02g090640.4(PLP2);Solyc03g111170.3(4CLL9);Solyc04g040120.1(FAD2);Solyc04g040130.1(FAD2);Solyc04g079230.4(PLP2);Solyc04g079240.3(PLP2);Solyc04g079730.1(AOS1);Solyc05g009270.4(CUT1);Solyc05g047580.4(CAS1);Solyc08g029000.3(LOX…
	GO:1901615	organic hydroxy compound metabolic process	78	714	0.0249197	0.183783	Solyc01g079300.4(STS1);Solyc01g091470.3(AHL22);Solyc01g096420.3(NQR);Solyc01g103920.3(AP1);Solyc01g105383.1(DHS2);Solyc01g106350.4(FAAH);Solyc01g107460.2(--);Solyc02g064680.4(ACA2);Solyc02g065240.3(SABP2);Solyc02g065280.3(SABP2);Solyc02g067750.4(BCA1);Solyc02g069490.4(DIM);Solyc02g072240.3(CESA8);Solyc02g085830.4(--);Solyc02g086180.4(STE1);Solyc02g086820.3(BCA1);Solyc02g088380.4(At5g15350);Solyc0…
	GO:0009991	response to extracellular stimulus	42	353	0.0263781	0.193487	Solyc01g008420.3(DTX42);Solyc01g057770.3(BOR1);Solyc01g080870.3(NPF7.3);Solyc01g099620.3(RBOHB);Solyc01g150167.1(MADS27);Solyc02g064940.1(At4g06744);Solyc02g078400.3(ALN);Solyc03g096290.3(PIP1-2);Solyc03g112340.1(ATL31);Solyc03g119370.2(MYB62);Solyc04g074530.3(At1g22440);Solyc04g076880.3(PCKA);Solyc05g007950.4(RNS1);Solyc05g009880.3(BHLH30);Solyc05g014700.3(yuiD);Solyc05g015850.4(WRKY75);Solyc05g…
	GO:0070297	regulation of phosphorelay signal transduction system	6	27	0.0268946	0.196215	Solyc02g077840.2(ERF12);Solyc07g053740.1(ERF4);Solyc08g065320.3(RTE1);Solyc08g068960.3(AHK5);Solyc09g075440.4(ERS1);Solyc10g006130.1(ERF3)
	GO:0009267	cellular response to starvation	40	334	0.0270494	0.196289	Solyc01g008420.3(DTX42);Solyc01g057770.3(BOR1);Solyc01g080870.3(NPF7.3);Solyc01g099620.3(RBOHB);Solyc02g064940.1(At4g06744);Solyc02g078400.3(ALN);Solyc03g096290.3(PIP1-2);Solyc03g119370.2(MYB62);Solyc04g074530.3(At1g22440);Solyc04g076880.3(PCKA);Solyc05g007950.4(RNS1);Solyc05g009880.3(BHLH30);Solyc05g014700.3(yuiD);Solyc05g015850.4(WRKY75);Solyc05g046020.3(PER3);Solyc05g054820.1(EXO70H1);Solyc06g…
	GO:0031669	cellular response to nutrient levels	41	344	0.0272797	0.196836	Solyc01g008420.3(DTX42);Solyc01g057770.3(BOR1);Solyc01g080870.3(NPF7.3);Solyc01g099620.3(RBOHB);Solyc02g064940.1(At4g06744);Solyc02g078400.3(ALN);Solyc03g096290.3(PIP1-2);Solyc03g112340.1(ATL31);Solyc03g119370.2(MYB62);Solyc04g074530.3(At1g22440);Solyc04g076880.3(PCKA);Solyc05g007950.4(RNS1);Solyc05g009880.3(BHLH30);Solyc05g014700.3(yuiD);Solyc05g015850.4(WRKY75);Solyc05g046020.3(PER3);Solyc05g05…
	GO:0006694	steroid biosynthetic process	34	276	0.0274148	0.196836	Solyc01g091470.3(AHL22);Solyc01g111970.4(Bp10);Solyc02g038740.4(HMG2);Solyc02g069490.4(DIM);Solyc02g080670.3(Bp10);Solyc02g086180.4(STE1);Solyc02g087350.3(GATL10);Solyc02g088380.4(At5g15350);Solyc03g031800.3(XTH8);Solyc03g118760.4(TUBB1);Solyc03g121510.4(CYP90D1);Solyc04g054690.3(AAO);Solyc04g074410.2(EXO);Solyc04g074420.1(EXO);Solyc04g074430.2(EXO);Solyc04g074440.1(EXO);Solyc04g074450.1(EXO);Sol…
	GO:0042594	response to starvation	40	335	0.0282089	0.200654	Solyc01g008420.3(DTX42);Solyc01g057770.3(BOR1);Solyc01g080870.3(NPF7.3);Solyc01g099620.3(RBOHB);Solyc02g064940.1(At4g06744);Solyc02g078400.3(ALN);Solyc03g096290.3(PIP1-2);Solyc03g119370.2(MYB62);Solyc04g074530.3(At1g22440);Solyc04g076880.3(PCKA);Solyc05g007950.4(RNS1);Solyc05g009880.3(BHLH30);Solyc05g014700.3(yuiD);Solyc05g015850.4(WRKY75);Solyc05g046020.3(PER3);Solyc05g054820.1(EXO70H1);Solyc06g…
	GO:0009814	defense response, incompatible interaction	33	267	0.0282424	0.200654	MSTRG.1786(WIN2);Solyc01g006055.1(DIR19);Solyc01g009810.3(LRR1);Solyc01g097240.3(WIN2);Solyc01g097280.2(WIN1);Solyc01g105383.1(DHS2);Solyc02g064680.4(ACA2);Solyc02g065240.3(SABP2);Solyc02g065280.3(SABP2);Solyc02g072520.3(CAMRLK);Solyc02g081340.3(GSTF11);Solyc02g081450.2(NHL6);Solyc02g150146.1(CERK1);Solyc03g019920.1(NHL6);Solyc03g080190.3(DMR6);Solyc03g095770.3(WRKY70);Solyc03g115070.1(EXO70E2);S…
	GO:0048528	post-embryonic root development	14	92	0.029273	0.206893	MSTRG.5282(IAA3);Solyc01g065530.3(COBL7);Solyc01g150167.1(MADS27);Solyc03g044480.3(KRP1);Solyc03g120380.3(AUX22);Solyc04g007000.2(RAV1);Solyc04g072300.1(FZP);Solyc05g009790.1(RAV1);Solyc05g012000.3(--);Solyc05g015850.4(WRKY75);Solyc06g010250.3(NRT2.4);Solyc07g066330.3(NAC021);Solyc09g083280.3(IAA3);Solyc12g044900.3(RHD3)
	GO:0031668	cellular response to extracellular stimulus	41	347	0.0308412	0.21573	Solyc01g008420.3(DTX42);Solyc01g057770.3(BOR1);Solyc01g080870.3(NPF7.3);Solyc01g099620.3(RBOHB);Solyc02g064940.1(At4g06744);Solyc02g078400.3(ALN);Solyc03g096290.3(PIP1-2);Solyc03g112340.1(ATL31);Solyc03g119370.2(MYB62);Solyc04g074530.3(At1g22440);Solyc04g076880.3(PCKA);Solyc05g007950.4(RNS1);Solyc05g009880.3(BHLH30);Solyc05g014700.3(yuiD);Solyc05g015850.4(WRKY75);Solyc05g046020.3(PER3);Solyc05g05…
	GO:0071496	cellular response to external stimulus	41	347	0.0308412	0.21573	Solyc01g008420.3(DTX42);Solyc01g057770.3(BOR1);Solyc01g080870.3(NPF7.3);Solyc01g099620.3(RBOHB);Solyc02g064940.1(At4g06744);Solyc02g078400.3(ALN);Solyc03g096290.3(PIP1-2);Solyc03g112340.1(ATL31);Solyc03g119370.2(MYB62);Solyc04g074530.3(At1g22440);Solyc04g076880.3(PCKA);Solyc05g007950.4(RNS1);Solyc05g009880.3(BHLH30);Solyc05g014700.3(yuiD);Solyc05g015850.4(WRKY75);Solyc05g046020.3(PER3);Solyc05g05…
	GO:0001763	morphogenesis of a branching structure	5	21	0.0320465	0.22136	Solyc03g045070.1(AMT1-3);Solyc03g123400.1(NSP1);Solyc08g066650.3(CCD8B);Solyc09g065750.3(D27);Solyc09g090730.2(AMT1-1)
	GO:0009832	plant-type cell wall biogenesis	12	76	0.0323498	0.22136	Solyc02g069490.4(DIM);Solyc02g072240.3(CESA8);Solyc02g082040.3(MYB86);Solyc03g114890.4(COBL4);Solyc03g114900.3(COBL4);Solyc04g078990.4(GUX2);Solyc05g012730.1(IRX10L);Solyc06g068770.3(IRX10L);Solyc07g005840.2(CESA9);Solyc09g072820.4(CESA4);Solyc10g076830.2(IRX12);Solyc11g011050.2(MYB20)
	GO:0043476	pigment accumulation	19	138	0.03267	0.22136	Solyc01g005140.3(Os02g0642300);Solyc02g069490.4(DIM);Solyc02g080670.3(Bp10);Solyc02g087410.4(ABCB15);Solyc02g089200.4(SEP1);Solyc02g094330.3(--);Solyc03g031800.3(XTH8);Solyc03g118760.4(TUBB1);Solyc05g005160.3(ACLA-2);Solyc05g005550.4(GP2);Solyc05g005560.4(GP1);Solyc05g005570.3(GP1);Solyc05g009270.4(CUT1);Solyc05g056620.2(AP1C);Solyc06g008590.3(IAA16);Solyc07g007750.3(PDF2.2);Solyc08g014430.3(FH1)…
	GO:0043478	pigment accumulation in response to UV light	19	138	0.03267	0.22136	Solyc01g005140.3(Os02g0642300);Solyc02g069490.4(DIM);Solyc02g080670.3(Bp10);Solyc02g087410.4(ABCB15);Solyc02g089200.4(SEP1);Solyc02g094330.3(--);Solyc03g031800.3(XTH8);Solyc03g118760.4(TUBB1);Solyc05g005160.3(ACLA-2);Solyc05g005550.4(GP2);Solyc05g005560.4(GP1);Solyc05g005570.3(GP1);Solyc05g009270.4(CUT1);Solyc05g056620.2(AP1C);Solyc06g008590.3(IAA16);Solyc07g007750.3(PDF2.2);Solyc08g014430.3(FH1)…
	GO:0043479	pigment accumulation in tissues in response to UV light	19	138	0.03267	0.22136	Solyc01g005140.3(Os02g0642300);Solyc02g069490.4(DIM);Solyc02g080670.3(Bp10);Solyc02g087410.4(ABCB15);Solyc02g089200.4(SEP1);Solyc02g094330.3(--);Solyc03g031800.3(XTH8);Solyc03g118760.4(TUBB1);Solyc05g005160.3(ACLA-2);Solyc05g005550.4(GP2);Solyc05g005560.4(GP1);Solyc05g005570.3(GP1);Solyc05g009270.4(CUT1);Solyc05g056620.2(AP1C);Solyc06g008590.3(IAA16);Solyc07g007750.3(PDF2.2);Solyc08g014430.3(FH1)…
	GO:0043480	pigment accumulation in tissues	19	138	0.03267	0.22136	Solyc01g005140.3(Os02g0642300);Solyc02g069490.4(DIM);Solyc02g080670.3(Bp10);Solyc02g087410.4(ABCB15);Solyc02g089200.4(SEP1);Solyc02g094330.3(--);Solyc03g031800.3(XTH8);Solyc03g118760.4(TUBB1);Solyc05g005160.3(ACLA-2);Solyc05g005550.4(GP2);Solyc05g005560.4(GP1);Solyc05g005570.3(GP1);Solyc05g009270.4(CUT1);Solyc05g056620.2(AP1C);Solyc06g008590.3(IAA16);Solyc07g007750.3(PDF2.2);Solyc08g014430.3(FH1)…
	GO:0019752	carboxylic acid metabolic process	232	2368	0.032788	0.22136	MSTRG.3327(ACS3);MSTRG.6587(MLS);Solyc00g500095.1(PAL5);Solyc00g500353.1(PAL5);Solyc01g005140.3(Os02g0642300);Solyc01g006540.4(LOX2.1);Solyc01g006555.1(LOX2.1);Solyc01g009810.3(LRR1);Solyc01g010350.4(TPT);Solyc01g056430.2(--);Solyc01g056450.3(glnA);Solyc01g056850.3(ctps1);Solyc01g087270.3(CCD1);Solyc01g087580.3(--);Solyc01g091170.3(ARGAH1);Solyc01g095750.2(LACS4);Solyc01g096420.3(NQR);Solyc01g098…
	GO:0000041	transition metal ion transport	23	176	0.0347714	0.232971	Solyc01g008420.3(DTX42);Solyc01g057770.3(BOR1);Solyc01g080870.3(NPF7.3);Solyc01g099620.3(RBOHB);Solyc03g080100.4(HIPP09);Solyc03g096290.3(PIP1-2);Solyc04g074530.3(At1g22440);Solyc05g046020.3(PER3);Solyc05g054820.1(EXO70H1);Solyc06g083470.4(At5g06060);Solyc07g017880.4(PER45);Solyc07g052510.4(PER3);Solyc07g065380.4(ZIP11);Solyc08g061570.3(PAA2);Solyc08g069040.3(PER51);Solyc08g075360.3(ABCE2);Solyc0…
	GO:0043473	pigmentation	19	139	0.0348512	0.232971	Solyc01g005140.3(Os02g0642300);Solyc02g069490.4(DIM);Solyc02g080670.3(Bp10);Solyc02g087410.4(ABCB15);Solyc02g089200.4(SEP1);Solyc02g094330.3(--);Solyc03g031800.3(XTH8);Solyc03g118760.4(TUBB1);Solyc05g005160.3(ACLA-2);Solyc05g005550.4(GP2);Solyc05g005560.4(GP1);Solyc05g005570.3(GP1);Solyc05g009270.4(CUT1);Solyc05g056620.2(AP1C);Solyc06g008590.3(IAA16);Solyc07g007750.3(PDF2.2);Solyc08g014430.3(FH1)…
	GO:0006549	isoleucine metabolic process	4	15	0.0367692	0.244587	Solyc04g077240.4(BCAT2);Solyc04g077250.4(BCAT2);Solyc06g059880.3(ALS);Solyc12g088220.2(BCAT2)
	GO:0009827	plant-type cell wall modification	11	69	0.0370511	0.24526	Solyc01g090810.4(EXPB15);Solyc02g081210.3(EXPA13);Solyc03g093390.4(EXPB15);Solyc05g007830.3(EXPA1);Solyc06g049050.3(EXPA8);Solyc08g066650.3(CCD8B);Solyc09g010860.4(EXPA3);Solyc09g066050.2(HDG11);Solyc10g080210.2(PG2);Solyc10g086520.2(EXPA3);Solyc11g011940.3(HDG8)
	GO:0016106	sesquiterpenoid biosynthetic process	3	9	0.037871	0.248266	Solyc02g072240.3(CESA8);Solyc08g066650.3(CCD8B);Solyc09g065750.3(D27)
	GO:0045488	pectin metabolic process	3	9	0.037871	0.248266	Solyc07g005840.2(CESA9);Solyc07g064050.3(GAUT12);Solyc10g006500.4(GAUT12)
	GO:0009723	response to ethylene	7	37	0.0394665	0.254919	Solyc02g077840.2(ERF12);Solyc04g014410.4(RBK1);Solyc07g053740.1(ERF4);Solyc08g065320.3(RTE1);Solyc08g068960.3(AHK5);Solyc09g075440.4(ERS1);Solyc10g006130.1(ERF3)
	GO:0009826	unidimensional cell growth	18	132	0.040015	0.254919	Solyc01g005140.3(Os02g0642300);Solyc01g065530.3(COBL7);Solyc02g069490.4(DIM);Solyc02g080670.3(Bp10);Solyc02g094330.3(--);Solyc03g031800.3(XTH8);Solyc03g118760.4(TUBB1);Solyc03g121510.4(CYP90D1);Solyc05g005160.3(ACLA-2);Solyc05g005550.4(GP2);Solyc05g005560.4(GP1);Solyc05g005570.3(GP1);Solyc05g009270.4(CUT1);Solyc06g008590.3(IAA16);Solyc07g007750.3(PDF2.2);Solyc08g014430.3(FH1);Solyc08g061970.3(ACL…
	GO:0009683	indoleacetic acid metabolic process	14	96	0.0402479	0.254919	Solyc02g032860.3(APR2);Solyc02g080640.4(APR1);Solyc02g081340.3(GSTF11);Solyc03g031620.3(APR3);Solyc03g095550.2(MES17);Solyc04g054730.3(SULTR2;1);Solyc04g079730.1(AOS1);Solyc04g079860.1(GATL1);Solyc06g050810.3(At3g11740);Solyc07g053760.4(At4g28400);Solyc07g065340.1(SAT3);Solyc09g014860.3(At5g01750);Solyc10g054870.3(TIM);Solyc12g056920.3(ST3)
	GO:0042440	pigment metabolic process	11	70	0.0406126	0.254919	Solyc02g071440.3(SRG1);Solyc02g071470.4(SRG1);Solyc03g095550.2(MES17);Solyc03g116280.3(DLO2);Solyc05g056620.2(AP1C);Solyc06g007960.4(COMT1);Solyc08g069110.3(RHM1);Solyc08g074620.3(co-2);Solyc08g074682.1(co-2);Solyc08g074683.1(co-2);Solyc10g086250.2(MYB113)
	GO:0008300	isoprenoid catabolic process	2	4	0.0409523	0.254919	Solyc01g087270.3(CCD1);Solyc08g066650.3(CCD8B)
	GO:0009615	response to virus	2	4	0.0409523	0.254919	Solyc03g116890.3(WRKY40);Solyc06g068460.3(WRKY40)
	GO:0009910	negative regulation of flower development	2	4	0.0409523	0.254919	Solyc03g111800.2(SOBIR1);Solyc06g071810.1(SOBIR1)
	GO:0016110	tetraterpenoid catabolic process	2	4	0.0409523	0.254919	Solyc01g087270.3(CCD1);Solyc08g066650.3(CCD8B)
	GO:0016115	terpenoid catabolic process	2	4	0.0409523	0.254919	Solyc01g087270.3(CCD1);Solyc08g066650.3(CCD8B)
	GO:0016118	carotenoid catabolic process	2	4	0.0409523	0.254919	Solyc01g087270.3(CCD1);Solyc08g066650.3(CCD8B)
	GO:2000242	negative regulation of reproductive process	2	4	0.0409523	0.254919	Solyc03g111800.2(SOBIR1);Solyc06g071810.1(SOBIR1)
	GO:0018958	phenol-containing compound metabolic process	28	227	0.0415722	0.257596	Solyc01g096420.3(NQR);Solyc02g064680.4(ACA2);Solyc02g065240.3(SABP2);Solyc02g065280.3(SABP2);Solyc02g067750.4(BCA1);Solyc02g085830.4(--);Solyc02g086820.3(BCA1);Solyc02g090630.4(PLP2);Solyc02g090640.4(PLP2);Solyc02g150146.1(CERK1);Solyc03g080190.3(DMR6);Solyc03g095650.3(MLO2);Solyc03g115070.1(EXO70E2);Solyc03g119250.4(SARD1);Solyc04g054690.3(AAO);Solyc04g072460.3(TGA1);Solyc04g079230.4(PLP2);Solyc…
	GO:0006721	terpenoid metabolic process	48	425	0.0417868	0.257749	MSTRG.12107(CYP76B6);Solyc01g087270.3(CCD1);Solyc01g103920.3(AP1);Solyc01g105870.3(TPS3);Solyc01g105880.4(TPS3);Solyc01g105890.3(TPS3);Solyc01g105920.3(TPS3);Solyc01g105940.3(TPS10);Solyc02g038740.4(HMG2);Solyc02g070430.3(GA2OX1);Solyc02g072240.3(CESA8);Solyc02g085910.4(LBD41);Solyc02g086180.4(STE1);Solyc02g091370.2(UGT709C2);Solyc03g006545.1(LIS);Solyc03g006550.4(GES);Solyc03g119370.2(MYB62);Sol…
	GO:0045087	innate immune response	59	537	0.042093	0.258463	MSTRG.1786(WIN2);Solyc01g006055.1(DIR19);Solyc01g006320.4(NDR1);Solyc01g009810.3(LRR1);Solyc01g066430.3(ATL2);Solyc01g097240.3(WIN2);Solyc01g097280.2(WIN1);Solyc01g105383.1(DHS2);Solyc01g106620.2(PR1B1);Solyc02g061780.3(NAC022);Solyc02g064680.4(ACA2);Solyc02g065240.3(SABP2);Solyc02g065280.3(SABP2);Solyc02g067750.4(BCA1);Solyc02g072080.1(PUB17);Solyc02g072520.3(CAMRLK);Solyc02g077840.2(ERF12);Soly…
	GO:0009696	salicylic acid metabolic process	26	209	0.0441525	0.269887	Solyc01g096420.3(NQR);Solyc02g064680.4(ACA2);Solyc02g067750.4(BCA1);Solyc02g085830.4(--);Solyc02g086820.3(BCA1);Solyc02g090630.4(PLP2);Solyc02g090640.4(PLP2);Solyc02g150146.1(CERK1);Solyc03g080190.3(DMR6);Solyc03g095650.3(MLO2);Solyc03g115070.1(EXO70E2);Solyc03g119250.4(SARD1);Solyc04g054690.3(AAO);Solyc04g072460.3(TGA1);Solyc04g079230.4(PLP2);Solyc04g079240.3(PLP2);Solyc04g079730.1(AOS1);Solyc05…
	GO:0009628	response to abiotic stimulus	258	2675	0.0459124	0.279386	MSTRG.1786(WIN2);MSTRG.20621(--);Solyc01g005140.3(Os02g0642300);Solyc01g006650.2(EIL3);Solyc01g007960.3(CRK2);Solyc01g007970.2(CRK2);Solyc01g007980.4(CRK2);Solyc01g008510.3(--);Solyc01g009810.3(LRR1);Solyc01g010350.4(TPT);Solyc01g057910.3(MYB78);Solyc01g079180.4(PME53);Solyc01g079940.4(BG);Solyc01g079950.3(--);Solyc01g079980.3(BG);Solyc01g081040.4(ATL52);Solyc01g081600.3(LTP4);Solyc01g090460.3(HA…
	GO:0030001	metal ion transport	68	634	0.0476812	0.288855	MSTRG.2670(--);Solyc01g008420.3(DTX42);Solyc01g057770.3(BOR1);Solyc01g080870.3(NPF7.3);Solyc01g091470.3(AHL22);Solyc01g095770.3(CNGC10);Solyc01g099620.3(RBOHB);Solyc02g038740.4(HMG2);Solyc02g064680.4(ACA2);Solyc02g088380.4(At5g15350);Solyc03g080100.4(HIPP09);Solyc03g096290.3(PIP1-2);Solyc03g123410.1(ABP19A);Solyc04g007000.2(RAV1);Solyc04g025530.3(GAD4);Solyc04g054730.3(SULTR2;1);Solyc04g072037.1(…
	GO:0009891	positive regulation of biosynthetic process	19	145	0.0502431	0.302787	Solyc02g065280.3(SABP2);Solyc02g084870.3(MPK7);Solyc02g093230.4(CCOAOMT);Solyc02g093250.3(CCOAOMT);Solyc03g119210.1(--);Solyc04g005480.1(NRP1);Solyc04g007000.2(RAV1);Solyc04g025530.3(GAD4);Solyc05g008895.1(--);Solyc05g009790.1(RAV1);Solyc06g007960.4(COMT1);Solyc06g069070.1(--);Solyc06g071830.2(BT1);Solyc08g076930.1(MYC2);Solyc09g009540.4(--);Solyc09g097960.3(At1g60710);Solyc10g078220.2(CYP98A3);S…
	GO:0008202	steroid metabolic process	36	310	0.050547	0.302787	Solyc01g091470.3(AHL22);Solyc01g111970.4(Bp10);Solyc02g038740.4(HMG2);Solyc02g069490.4(DIM);Solyc02g080670.3(Bp10);Solyc02g086180.4(STE1);Solyc02g087350.3(GATL10);Solyc02g088380.4(At5g15350);Solyc03g031800.3(XTH8);Solyc03g118760.4(TUBB1);Solyc03g121510.4(CYP90D1);Solyc04g054690.3(AAO);Solyc04g074410.2(EXO);Solyc04g074420.1(EXO);Solyc04g074430.2(EXO);Solyc04g074440.1(EXO);Solyc04g074450.1(EXO);Sol…
	GO:0015696	ammonium transport	3	10	0.0506504	0.302787	Solyc03g045070.1(AMT1-3);Solyc09g090730.2(AMT1-1);Solyc10g076480.2(AMT2)
	GO:0009072	aromatic amino acid family metabolic process	19	146	0.0532145	0.31672	Solyc00g500095.1(PAL5);Solyc00g500353.1(PAL5);Solyc02g081340.3(GSTF11);Solyc03g042560.3(PAL);Solyc03g118190.4(ERF114);Solyc04g012050.3(ABR1);Solyc04g079730.1(AOS1);Solyc04g079860.1(GATL1);Solyc06g033860.2(GDHA);Solyc06g050630.3(TYRAAT1);Solyc06g050810.3(At3g11740);Solyc07g053760.4(At4g28400);Solyc07g063920.3(OCT4);Solyc07g063930.4(OCT4);Solyc07g065340.1(SAT3);Solyc09g011870.3(TYRAAT2);Solyc09g014…
	GO:0006066	alcohol metabolic process	43	382	0.0539759	0.319849	Solyc01g079300.4(STS1);Solyc01g091470.3(AHL22);Solyc01g103920.3(AP1);Solyc01g106350.4(FAAH);Solyc01g107460.2(--);Solyc02g069490.4(DIM);Solyc02g072240.3(CESA8);Solyc02g086180.4(STE1);Solyc02g088380.4(At5g15350);Solyc03g045070.1(AMT1-3);Solyc03g097410.1(ITPK5);Solyc03g118760.4(TUBB1);Solyc03g121510.4(CYP90D1);Solyc04g071960.3(ABA2);Solyc04g074530.3(At1g22440);Solyc05g046020.3(PER3);Solyc06g005750.3…
	GO:0048878	chemical homeostasis	37	323	0.056664	0.333627	Solyc01g008420.3(DTX42);Solyc01g099620.3(RBOHB);Solyc01g104780.3(At1g21140);Solyc01g106390.3(HEMA1);Solyc01g107390.4(GH3.1);Solyc02g064680.4(ACA2);Solyc02g092820.4(GH3.1);Solyc03g007770.3(SLAH3);Solyc03g083320.4(CBL7);Solyc03g121510.4(CYP90D1);Solyc03g123410.1(ABP19A);Solyc04g007000.2(RAV1);Solyc04g025530.3(GAD4);Solyc04g054730.3(SULTR2;1);Solyc04g076950.3(DTX48);Solyc04g077980.1(ZAT6);Solyc05g00…
	GO:0046246	terpene biosynthetic process	6	32	0.0567929	0.333627	Solyc01g105870.3(TPS3);Solyc01g105880.4(TPS3);Solyc01g105890.3(TPS3);Solyc01g105920.3(TPS3);Solyc01g105940.3(TPS10);Solyc07g052150.4(VIT_19s0014g04930)
	GO:0006970	response to osmotic stress	107	1054	0.0596472	0.348885	MSTRG.1786(WIN2);Solyc01g006650.2(EIL3);Solyc01g009810.3(LRR1);Solyc01g057910.3(MYB78);Solyc01g079940.4(BG);Solyc01g079950.3(--);Solyc01g079980.3(BG);Solyc01g081600.3(LTP4);Solyc01g096420.3(NQR);Solyc01g097240.3(WIN2);Solyc01g097280.2(WIN1);Solyc01g098910.3(PNC1);Solyc02g038740.4(HMG2);Solyc02g065280.3(SABP2);Solyc02g079280.3(MYB102);Solyc02g084870.3(MPK7);Solyc02g087210.3(SAP12);Solyc02g088380.4…
	GO:0015717	triose phosphate transport	2	5	0.064328	0.374648	Solyc01g010350.4(TPT);Solyc05g045670.4(GPT2)
	GO:0048581	negative regulation of post-embryonic development	3	11	0.0652249	0.376639	Solyc03g111800.2(SOBIR1);Solyc06g071810.1(SOBIR1);Solyc12g006240.2(COL10)
	GO:0051241	negative regulation of multicellular organismal process	3	11	0.0652249	0.376639	Solyc03g111800.2(SOBIR1);Solyc06g071810.1(SOBIR1);Solyc12g006240.2(COL10)
	GO:0051049	regulation of transport	27	228	0.0674363	0.387759	Solyc01g091470.3(AHL22);Solyc01g103920.3(AP1);Solyc02g064680.4(ACA2);Solyc02g089200.4(SEP1);Solyc03g007770.3(SLAH3);Solyc03g045070.1(AMT1-3);Solyc04g025530.3(GAD4);Solyc04g072037.1(At1g34110);Solyc04g074530.3(At1g22440);Solyc05g009270.4(CUT1);Solyc05g009700.4(At1g25530);Solyc06g068270.3(SRG1);Solyc06g082640.3(ASK7);Solyc07g017880.4(PER45);Solyc07g045040.3(SRG1);Solyc08g006520.1(GDU1);Solyc08g0690…
	GO:0060560	developmental growth involved in morphogenesis	18	141	0.0681989	0.390489	Solyc01g005140.3(Os02g0642300);Solyc01g065530.3(COBL7);Solyc02g069490.4(DIM);Solyc02g080670.3(Bp10);Solyc02g094330.3(--);Solyc03g031800.3(XTH8);Solyc03g118760.4(TUBB1);Solyc03g121510.4(CYP90D1);Solyc05g005160.3(ACLA-2);Solyc05g005550.4(GP2);Solyc05g005560.4(GP1);Solyc05g005570.3(GP1);Solyc05g009270.4(CUT1);Solyc06g008590.3(IAA16);Solyc07g007750.3(PDF2.2);Solyc08g014430.3(FH1);Solyc08g061970.3(ACL…
	GO:0016098	monoterpenoid metabolic process	9	59	0.0705719	0.402378	MSTRG.12107(CYP76B6);Solyc01g105870.3(TPS3);Solyc01g105880.4(TPS3);Solyc01g105890.3(TPS3);Solyc01g105920.3(TPS3);Solyc01g105940.3(TPS10);Solyc02g091370.2(UGT709C2);Solyc04g074350.3(UGT85A24);Solyc10g085230.2(UGT76A2)
	GO:0051552	flavone metabolic process	5	26	0.0722255	0.408375	Solyc02g071440.3(SRG1);Solyc02g071470.4(SRG1);Solyc03g116280.3(DLO2);Solyc06g007960.4(COMT1);Solyc08g069110.3(RHM1)
	GO:0051553	flavone biosynthetic process	5	26	0.0722255	0.408375	Solyc02g071440.3(SRG1);Solyc02g071470.4(SRG1);Solyc03g116280.3(DLO2);Solyc06g007960.4(COMT1);Solyc08g069110.3(RHM1)
	GO:1901264	carbohydrate derivative transport	6	34	0.0727486	0.409626	Solyc01g008690.3(GONST1);Solyc01g010350.4(TPT);Solyc02g079330.3(ENT3);Solyc02g082410.4(MSSP2);Solyc05g045670.4(GPT2);Solyc10g005450.2(ENT3)
	GO:0002832	negative regulation of response to biotic stimulus	4	19	0.0790949	0.44352	Solyc01g099190.4(LOX1.2);Solyc08g029000.3(LOX1.5);Solyc09g089620.1(AHL20);Solyc11g006090.3(AHL20)
	GO:0018973	trinitrotoluene metabolic process	3	12	0.0814772	0.445974	Solyc07g056430.3(PARC);Solyc07g056460.3(PARC);Solyc07g056480.3(PARC)
	GO:0018974	2,4,6-trinitrotoluene metabolic process	3	12	0.0814772	0.445974	Solyc07g056430.3(PARC);Solyc07g056460.3(PARC);Solyc07g056480.3(PARC)
	GO:0019326	nitrotoluene metabolic process	3	12	0.0814772	0.445974	Solyc07g056430.3(PARC);Solyc07g056460.3(PARC);Solyc07g056480.3(PARC)
	GO:0072490	toluene-containing compound metabolic process	3	12	0.0814772	0.445974	Solyc07g056430.3(PARC);Solyc07g056460.3(PARC);Solyc07g056480.3(PARC)
	GO:0045088	regulation of innate immune response	10	70	0.0839383	0.445974	Solyc02g077840.2(ERF12);Solyc02g150146.1(CERK1);Solyc03g093610.1(ERF1);Solyc03g095770.3(WRKY70);Solyc05g052050.1(ERF1);Solyc07g053740.1(ERF4);Solyc08g007230.3(ERF1A);Solyc08g077060.3(LSD1);Solyc08g078180.1(ERF1A);Solyc09g015770.3(WRKY70)
	GO:0050776	regulation of immune response	10	70	0.0839383	0.445974	Solyc02g077840.2(ERF12);Solyc02g150146.1(CERK1);Solyc03g093610.1(ERF1);Solyc03g095770.3(WRKY70);Solyc05g052050.1(ERF1);Solyc07g053740.1(ERF4);Solyc08g007230.3(ERF1A);Solyc08g077060.3(LSD1);Solyc08g078180.1(ERF1A);Solyc09g015770.3(WRKY70)
	GO:0000303	response to superoxide	1	1	0.0877487	0.445974	Solyc08g077060.3(LSD1)
	GO:0000305	response to oxygen radical	1	1	0.0877487	0.445974	Solyc08g077060.3(LSD1)
	GO:0002213	defense response to insect	1	1	0.0877487	0.445974	Solyc08g076930.1(MYC2)
	GO:0002220	innate immune response activating cell surface receptor signaling pathway	1	1	0.0877487	0.445974	Solyc02g150146.1(CERK1)
	GO:0002429	immune response-activating cell surface receptor signaling pathway	1	1	0.0877487	0.445974	Solyc02g150146.1(CERK1)
	GO:0002768	immune response-regulating cell surface receptor signaling pathway	1	1	0.0877487	0.445974	Solyc02g150146.1(CERK1)
	GO:0009595	detection of biotic stimulus	1	1	0.0877487	0.445974	Solyc02g150146.1(CERK1)
	GO:0010325	raffinose family oligosaccharide biosynthetic process	1	1	0.0877487	0.445974	Solyc01g079300.4(STS1)
	GO:0015840	urea transport	1	1	0.0877487	0.445974	Solyc08g075570.4(DUR3)
	GO:0019430	removal of superoxide radicals	1	1	0.0877487	0.445974	Solyc08g077060.3(LSD1)
	GO:0030104	water homeostasis	1	1	0.0877487	0.445974	Solyc08g079770.3(SLAC1)
	GO:0031570	DNA integrity checkpoint	1	1	0.0877487	0.445974	Solyc09g074830.3(WEE1)
	GO:0032490	detection of molecule of bacterial origin	1	1	0.0877487	0.445974	Solyc02g150146.1(CERK1)
	GO:0043902	positive regulation of multi-organism process	1	1	0.0877487	0.445974	Solyc11g071350.1(ALMT2)
	GO:0071450	cellular response to oxygen radical	1	1	0.0877487	0.445974	Solyc08g077060.3(LSD1)
	GO:0071451	cellular response to superoxide	1	1	0.0877487	0.445974	Solyc08g077060.3(LSD1)
	GO:0098581	detection of external biotic stimulus	1	1	0.0877487	0.445974	Solyc02g150146.1(CERK1)
	GO:0098869	cellular oxidant detoxification	1	1	0.0877487	0.445974	Solyc08g077060.3(LSD1)
	GO:1990748	cellular detoxification	1	1	0.0877487	0.445974	Solyc08g077060.3(LSD1)
	GO:0006979	response to oxidative stress	39	357	0.0903453	0.45729	Solyc01g006650.2(EIL3);Solyc01g007960.3(CRK2);Solyc01g007970.2(CRK2);Solyc01g007980.4(CRK2);Solyc01g008510.3(--);Solyc01g102960.3(HSP22.7);Solyc01g106390.3(HEMA1);Solyc02g063250.3(msrA);Solyc02g079930.3(HSA32);Solyc02g084870.3(MPK7);Solyc03g006550.4(GES);Solyc03g111720.3(E4);Solyc03g115230.3(CLPB1);Solyc03g117630.1(HSP70);Solyc04g011440.4(HSP70);Solyc05g050340.4(WRKY55);Solyc06g009140.3(SAG21);So…
	GO:0009806	lignan metabolic process	2	6	0.0909863	0.45729	Solyc08g074682.1(co-2);Solyc08g074683.1(co-2)
	GO:0009807	lignan biosynthetic process	2	6	0.0909863	0.45729	Solyc08g074682.1(co-2);Solyc08g074683.1(co-2)
	GO:0090558	plant epidermis development	29	256	0.0927623	0.463555	Solyc01g065530.3(COBL7);Solyc01g090800.3(CYCU2-1);Solyc01g098930.3(CYCP3-1);Solyc01g150167.1(MADS27);Solyc02g067750.4(BCA1);Solyc02g086820.3(BCA1);Solyc03g044480.3(KRP1);Solyc03g093790.3(CYCU4-1);Solyc03g095650.3(MLO2);Solyc05g012000.3(--);Solyc05g015850.4(WRKY75);Solyc05g046020.3(PER3);Solyc05g052520.3(At2g30020);Solyc06g005170.3(MPK3);Solyc06g007190.4(At2g30020);Solyc06g082080.3(At2g30020);Soly…
	GO:0006631	fatty acid metabolic process	63	608	0.0929159	0.463555	Solyc01g006540.4(LOX2.1);Solyc01g006555.1(LOX2.1);Solyc01g087270.3(CCD1);Solyc01g095750.2(LACS4);Solyc01g096420.3(NQR);Solyc01g098910.3(PNC1);Solyc01g099150.5.1(LOX1.5);Solyc01g099190.4(LOX1.2);Solyc01g108800.4(CHY1);Solyc02g071720.2(At1g29670);Solyc02g084870.3(MPK7);Solyc02g086180.4(STE1);Solyc02g089860.1(HOS3);Solyc02g090630.4(PLP2);Solyc02g090640.4(PLP2);Solyc03g083990.1(At4g12490);Solyc03g083…
	GO:1902531	regulation of intracellular signal transduction	7	45	0.095429	0.474349	Solyc02g077840.2(ERF12);Solyc06g005170.3(MPK3);Solyc07g053740.1(ERF4);Solyc08g065320.3(RTE1);Solyc08g068960.3(AHK5);Solyc09g075440.4(ERS1);Solyc10g006130.1(ERF3)
	GO:0065009	regulation of molecular function	34	309	0.10015	0.495996	Solyc01g091470.3(AHL22);Solyc03g019690.1(CDI);Solyc03g020030.3(CEVI57);Solyc03g020060.3(CEVI57);Solyc03g020080.4(PIN2K);Solyc03g044480.3(KRP1);Solyc04g007880.4(CRK10);Solyc04g014410.4(RBK1);Solyc04g025530.3(GAD4);Solyc04g072037.1(At1g34110);Solyc04g074530.3(At1g22440);Solyc06g005170.3(MPK3);Solyc06g068270.3(SRG1);Solyc06g073587.1(Os01g0270100);Solyc06g150133.1(CYS-PIN);Solyc07g007250.4(--);Solyc0…
	GO:0009642	response to light intensity	33	299	0.100879	0.496501	Solyc01g007960.3(CRK2);Solyc01g007970.2(CRK2);Solyc01g007980.4(CRK2);Solyc01g010350.4(TPT);Solyc01g091470.3(AHL22);Solyc01g095140.4(LEA14-A);Solyc01g102960.3(HSP22.7);Solyc01g103920.3(AP1);Solyc02g079930.3(HSA32);Solyc02g089200.4(SEP1);Solyc02g090630.4(PLP2);Solyc02g090640.4(PLP2);Solyc03g031800.3(XTH8);Solyc03g115230.3(CLPB1);Solyc03g117630.1(HSP70);Solyc04g011440.4(HSP70);Solyc04g077980.1(ZAT6)…
	GO:0002831	regulation of response to biotic stimulus	6	37	0.100983	0.496501	Solyc01g099190.4(LOX1.2);Solyc03g116890.3(WRKY40);Solyc06g068460.3(WRKY40);Solyc08g029000.3(LOX1.5);Solyc09g089620.1(AHL20);Solyc11g006090.3(AHL20)
	GO:0006576	cellular biogenic amine metabolic process	21	179	0.104631	0.51258	Solyc01g080870.3(NPF7.3);Solyc01g091170.3(ARGAH1);Solyc01g106350.4(FAAH);Solyc02g081340.3(GSTF11);Solyc02g089610.2(SAMDC);Solyc02g093230.4(CCOAOMT);Solyc02g093250.3(CCOAOMT);Solyc03g007770.3(SLAH3);Solyc03g098300.1(ODC);Solyc04g079730.1(AOS1);Solyc04g079860.1(GATL1);Solyc06g007960.4(COMT1);Solyc06g033860.2(GDHA);Solyc06g050810.3(At3g11740);Solyc07g053760.4(At4g28400);Solyc07g065340.1(SAT3);Solyc0…
	GO:0048585	negative regulation of response to stimulus	4	21	0.106482	0.519769	Solyc01g099190.4(LOX1.2);Solyc08g029000.3(LOX1.5);Solyc09g089620.1(AHL20);Solyc11g006090.3(AHL20)
	GO:0009064	glutamine family amino acid metabolic process	11	83	0.109275	0.531492	Solyc01g056850.3(ctps1);Solyc01g091170.3(ARGAH1);Solyc02g089620.3(POX2);Solyc03g120100.3(BAC2);Solyc04g025530.3(GAD4);Solyc04g071960.3(ABA2);Solyc05g021090.4(JUB1);Solyc06g066680.3(BAC2);Solyc10g005210.4(guaA);Solyc10g054440.3(ADC2);Solyc12g006450.2(GABA-TP3)
	GO:0051093	negative regulation of developmental process	6	38	0.111507	0.540412	Solyc03g082550.3(ATHB-12);Solyc03g111800.2(SOBIR1);Solyc05g021090.4(JUB1);Solyc06g053220.3(ATHB-7);Solyc06g071810.1(SOBIR1);Solyc12g006240.2(COL10)
	GO:0000902	cell morphogenesis	64	627	0.112654	0.544026	Solyc01g005140.3(Os02g0642300);Solyc01g065530.3(COBL7);Solyc01g090810.4(EXPB15);Solyc01g096410.4(PIP5K6);Solyc01g111540.4(BGAL13);Solyc01g150167.1(MADS27);Solyc02g068400.3(QRT3);Solyc02g069490.4(DIM);Solyc02g080670.3(Bp10);Solyc02g081210.3(EXPA13);Solyc02g087860.3(PRE1);Solyc02g089200.4(SEP1);Solyc02g094330.3(--);Solyc03g025190.4(DTX35);Solyc03g031800.3(XTH8);Solyc03g118760.4(TUBB1);Solyc03g12151…
	GO:0042743	hydrogen peroxide metabolic process	45	427	0.113312	0.54487	Solyc01g009810.3(LRR1);Solyc01g096420.3(NQR);Solyc01g099620.3(RBOHB);Solyc02g064970.4(PER25);Solyc02g067750.4(BCA1);Solyc02g083480.3(PER64);Solyc02g084790.3(PER72);Solyc02g084800.4(PER72);Solyc02g084870.3(MPK7);Solyc02g085910.4(LBD41);Solyc02g086820.3(BCA1);Solyc02g090630.4(PLP2);Solyc02g090640.4(PLP2);Solyc03g006490.3(--);Solyc03g045070.1(AMT1-3);Solyc03g080150.3(GSVIVT00037159001);Solyc03g08019…
	GO:0006720	isoprenoid metabolic process	51	490	0.113632	0.54487	MSTRG.12107(CYP76B6);Solyc01g087270.3(CCD1);Solyc01g103920.3(AP1);Solyc01g105870.3(TPS3);Solyc01g105880.4(TPS3);Solyc01g105890.3(TPS3);Solyc01g105920.3(TPS3);Solyc01g105940.3(TPS10);Solyc02g038740.4(HMG2);Solyc02g070430.3(GA2OX1);Solyc02g072240.3(CESA8);Solyc02g085910.4(LBD41);Solyc02g086180.4(STE1);Solyc02g091370.2(UGT709C2);Solyc03g006545.1(LIS);Solyc03g006550.4(GES);Solyc03g119370.2(MYB62);Sol…
	GO:0000038	very long-chain fatty acid metabolic process	3	14	0.118457	0.554671	Solyc02g089860.1(HOS3);Solyc05g014150.4(KCR1);Solyc09g092270.3(CER26L)
	GO:0009312	oligosaccharide biosynthetic process	3	14	0.118457	0.554671	Solyc01g079300.4(STS1);Solyc09g074270.3(GID1B);Solyc10g086380.1(GAI)
	GO:0015858	nucleoside transport	3	14	0.118457	0.554671	Solyc02g079330.3(ENT3);Solyc02g082410.4(MSSP2);Solyc10g005450.2(ENT3)
	GO:1901605	alpha-amino acid metabolic process	43	408	0.119225	0.554671	MSTRG.3327(ACS3);Solyc00g500095.1(PAL5);Solyc00g500353.1(PAL5);Solyc01g056850.3(ctps1);Solyc01g091170.3(ARGAH1);Solyc01g108800.4(CHY1);Solyc02g063540.3(ACS3);Solyc02g063543.1(ACS3);Solyc02g081340.3(GSTF11);Solyc02g082850.3(SAT4);Solyc02g089620.3(POX2);Solyc02g091990.3(ACS3);Solyc03g042560.3(PAL);Solyc03g098300.1(ODC);Solyc03g111720.3(E4);Solyc03g120100.3(BAC2);Solyc04g025530.3(GAD4);Solyc04g07196…
	GO:0002697	regulation of immune effector process	2	7	0.120172	0.554671	Solyc03g116890.3(WRKY40);Solyc06g068460.3(WRKY40)
	GO:0006469	negative regulation of protein kinase activity	2	7	0.120172	0.554671	Solyc03g044480.3(KRP1);Solyc12g098310.2(KRP4)
	GO:0033673	negative regulation of kinase activity	2	7	0.120172	0.554671	Solyc03g044480.3(KRP1);Solyc12g098310.2(KRP4)
	GO:0043090	amino acid import	2	7	0.120172	0.554671	Solyc03g120100.3(BAC2);Solyc06g066680.3(BAC2)
	GO:0043092	L-amino acid import	2	7	0.120172	0.554671	Solyc03g120100.3(BAC2);Solyc06g066680.3(BAC2)
	GO:0045489	pectin biosynthetic process	2	7	0.120172	0.554671	Solyc07g064050.3(GAUT12);Solyc10g006500.4(GAUT12)
	GO:0051348	negative regulation of transferase activity	2	7	0.120172	0.554671	Solyc03g044480.3(KRP1);Solyc12g098310.2(KRP4)
	GO:0010393	galacturonan metabolic process	4	22	0.121574	0.559239	Solyc07g005840.2(CESA9);Solyc07g064050.3(GAUT12);Solyc10g006500.4(GAUT12);Solyc12g055930.3(UGE2)
	GO:0032879	regulation of localization	28	254	0.123732	0.567246	Solyc01g091470.3(AHL22);Solyc01g103920.3(AP1);Solyc02g064680.4(ACA2);Solyc02g089200.4(SEP1);Solyc03g007770.3(SLAH3);Solyc03g045070.1(AMT1-3);Solyc04g025530.3(GAD4);Solyc04g072037.1(At1g34110);Solyc04g074530.3(At1g22440);Solyc05g009270.4(CUT1);Solyc05g009700.4(At1g25530);Solyc06g068270.3(SRG1);Solyc06g082640.3(ASK7);Solyc07g017880.4(PER45);Solyc07g045040.3(SRG1);Solyc08g006520.1(GDU1);Solyc08g0690…
	GO:0022622	root system development	36	337	0.125801	0.57286	MSTRG.5282(IAA3);Solyc01g065530.3(COBL7);Solyc01g098820.3(RPT3);Solyc01g150167.1(MADS27);Solyc03g044480.3(KRP1);Solyc03g093790.3(CYCU4-1);Solyc03g095650.3(MLO2);Solyc03g120380.3(AUX22);Solyc04g007000.2(RAV1);Solyc04g072300.1(FZP);Solyc04g077980.1(ZAT6);Solyc05g009790.1(RAV1);Solyc05g012000.3(--);Solyc05g015850.4(WRKY75);Solyc05g046020.3(PER3);Solyc05g051580.3(DOT3);Solyc06g010250.3(NRT2.4);Solyc0…
	GO:0048364	root development	36	337	0.125801	0.57286	MSTRG.5282(IAA3);Solyc01g065530.3(COBL7);Solyc01g098820.3(RPT3);Solyc01g150167.1(MADS27);Solyc03g044480.3(KRP1);Solyc03g093790.3(CYCU4-1);Solyc03g095650.3(MLO2);Solyc03g120380.3(AUX22);Solyc04g007000.2(RAV1);Solyc04g072300.1(FZP);Solyc04g077980.1(ZAT6);Solyc05g009790.1(RAV1);Solyc05g012000.3(--);Solyc05g015850.4(WRKY75);Solyc05g046020.3(PER3);Solyc05g051580.3(DOT3);Solyc06g010250.3(NRT2.4);Solyc0…
	GO:0006595	polyamine metabolic process	12	95	0.127021	0.576481	Solyc01g080870.3(NPF7.3);Solyc01g091170.3(ARGAH1);Solyc02g089610.2(SAMDC);Solyc02g093230.4(CCOAOMT);Solyc02g093250.3(CCOAOMT);Solyc03g007770.3(SLAH3);Solyc03g098300.1(ODC);Solyc06g007960.4(COMT1);Solyc06g033860.2(GDHA);Solyc08g061970.3(ACL5);Solyc10g024490.2(NPF7.3);Solyc10g054440.3(ADC2)
	GO:0044106	cellular amine metabolic process	21	184	0.128541	0.581436	Solyc01g080870.3(NPF7.3);Solyc01g091170.3(ARGAH1);Solyc01g106350.4(FAAH);Solyc02g081340.3(GSTF11);Solyc02g089610.2(SAMDC);Solyc02g093230.4(CCOAOMT);Solyc02g093250.3(CCOAOMT);Solyc03g007770.3(SLAH3);Solyc03g098300.1(ODC);Solyc04g079730.1(AOS1);Solyc04g079860.1(GATL1);Solyc06g007960.4(COMT1);Solyc06g033860.2(GDHA);Solyc06g050810.3(At3g11740);Solyc07g053760.4(At4g28400);Solyc07g065340.1(SAT3);Solyc0…
	GO:0006629	lipid metabolic process	164	1720	0.129479	0.583733	MSTRG.12107(CYP76B6);Solyc01g006540.4(LOX2.1);Solyc01g006555.1(LOX2.1);Solyc01g087270.3(CCD1);Solyc01g091470.3(AHL22);Solyc01g095450.4(At4g01130);Solyc01g095750.2(LACS4);Solyc01g096410.4(PIP5K6);Solyc01g096420.3(NQR);Solyc01g098110.4(At1g54570);Solyc01g098910.3(PNC1);Solyc01g099150.5.1(LOX1.5);Solyc01g099190.4(LOX1.2);Solyc01g103920.3(AP1);Solyc01g105870.3(TPS3);Solyc01g105880.4(TPS3);Solyc01g105…
	GO:0016567	protein ubiquitination	5	31	0.130829	0.587865	Solyc01g007000.4(PUB22);Solyc01g007010.2(PUB22);Solyc01g007020.4(PUB23);Solyc01g007030.3(PUB22);Solyc01g007040.4(PUB22)
	GO:0009411	response to UV	28	257	0.136703	0.604035	Solyc01g005140.3(Os02g0642300);Solyc01g008510.3(--);Solyc02g069490.4(DIM);Solyc02g080670.3(Bp10);Solyc02g081340.3(GSTF11);Solyc02g085020.4(DFRA);Solyc02g087410.4(ABCB15);Solyc02g089200.4(SEP1);Solyc02g094330.3(--);Solyc03g031800.3(XTH8);Solyc03g118760.4(TUBB1);Solyc05g005160.3(ACLA-2);Solyc05g005550.4(GP2);Solyc05g005560.4(GP1);Solyc05g005570.3(GP1);Solyc05g009270.4(CUT1);Solyc05g053550.3(CHS2);S…
	GO:0051173	positive regulation of nitrogen compound metabolic process	4	23	0.137517	0.604035	Solyc06g071830.2(BT1);Solyc07g053030.4(GH3.6);Solyc07g063850.3(GH3.6);Solyc12g005310.2(GH3.6)
	GO:0008610	lipid biosynthetic process	82	830	0.138179	0.604035	Solyc01g006540.4(LOX2.1);Solyc01g006555.1(LOX2.1);Solyc01g087270.3(CCD1);Solyc01g091470.3(AHL22);Solyc01g099150.5.1(LOX1.5);Solyc01g099190.4(LOX1.2);Solyc01g105870.3(TPS3);Solyc01g105880.4(TPS3);Solyc01g105890.3(TPS3);Solyc01g105920.3(TPS3);Solyc01g105940.3(TPS10);Solyc01g111970.4(Bp10);Solyc02g038740.4(HMG2);Solyc02g069490.4(DIM);Solyc02g072240.3(CESA8);Solyc02g080670.3(Bp10);Solyc02g086180.4(ST…
	GO:0006563	L-serine metabolic process	3	15	0.138879	0.604035	Solyc02g082850.3(SAT4);Solyc07g065340.1(SAT3);Solyc10g049890.3(PGDH1)
	GO:0009640	photomorphogenesis	3	15	0.138879	0.604035	Solyc02g089540.3(COL2);Solyc06g008030.3(PIF1);Solyc06g073180.3(BBX24)
	GO:0010099	regulation of photomorphogenesis	3	15	0.138879	0.604035	Solyc02g089540.3(COL2);Solyc06g008030.3(PIF1);Solyc06g073180.3(BBX24)
	GO:0010162	seed dormancy process	3	15	0.138879	0.604035	Solyc08g005610.3(CYP707A1);Solyc08g075320.4(CYP707A1);Solyc10g086380.1(GAI)
	GO:0022611	dormancy process	3	15	0.138879	0.604035	Solyc08g005610.3(CYP707A1);Solyc08g075320.4(CYP707A1);Solyc10g086380.1(GAI)
	GO:0060968	regulation of gene silencing	3	15	0.138879	0.604035	Solyc02g038740.4(HMG2);Solyc03g083170.3(DMS3);Solyc10g051140.3(EDM2)
	GO:2000030	regulation of response to red or far red light	3	15	0.138879	0.604035	Solyc02g089540.3(COL2);Solyc06g008030.3(PIF1);Solyc06g073180.3(BBX24)
	GO:0001933	negative regulation of protein phosphorylation	2	8	0.151237	0.649457	Solyc03g044480.3(KRP1);Solyc12g098310.2(KRP4)
	GO:0008361	regulation of cell size	2	8	0.151237	0.649457	Solyc02g061780.3(NAC022);Solyc05g005160.3(ACLA-2)
	GO:0015695	organic cation transport	2	8	0.151237	0.649457	Solyc03g045070.1(AMT1-3);Solyc09g090730.2(AMT1-1)
	GO:0042326	negative regulation of phosphorylation	2	8	0.151237	0.649457	Solyc03g044480.3(KRP1);Solyc12g098310.2(KRP4)
	GO:1901565	organonitrogen compound catabolic process	18	158	0.152106	0.650594	Solyc01g108800.4(CHY1);Solyc02g061770.4(CHI14);Solyc02g082920.4(CHI3);Solyc02g082930.3(CHI17);Solyc02g082960.3(CHI14);Solyc03g095550.2(MES17);Solyc06g008920.3(AAE1);Solyc06g053380.3(EP3);Solyc07g009500.3(rsca);Solyc07g009510.1(rsca);Solyc07g043660.3(AAE2);Solyc09g092260.4(ATJ20);Solyc10g055780.1(CHN50);Solyc10g055800.2(CHTB3);Solyc10g055810.2(CHI9);Solyc10g074440.2(CHI9);Solyc11g072830.1(--);Soly…
	GO:0033554	cellular response to stress	90	923	0.154299	0.650594	Solyc01g006055.1(DIR19);Solyc01g006320.4(NDR1);Solyc01g007960.3(CRK2);Solyc01g007970.2(CRK2);Solyc01g007980.4(CRK2);Solyc01g008420.3(DTX42);Solyc01g009810.3(LRR1);Solyc01g057770.3(BOR1);Solyc01g080870.3(NPF7.3);Solyc01g099620.3(RBOHB);Solyc01g105383.1(DHS2);Solyc02g064940.1(At4g06744);Solyc02g072080.1(PUB17);Solyc02g078400.3(ALN);Solyc02g081450.2(NHL6);Solyc02g090630.4(PLP2);Solyc02g090640.4(PLP2…
	GO:0015893	drug transport	9	70	0.157942	0.650594	Solyc01g008420.3(DTX42);Solyc03g025190.4(DTX35);Solyc03g120100.3(BAC2);Solyc04g074850.3(DTX27);Solyc04g076950.3(DTX48);Solyc06g066680.3(BAC2);Solyc08g080310.2(DTX49);Solyc09g091670.3(PDR1);Solyc12g044820.3(ABCC8)
	GO:0042493	response to drug	9	70	0.157942	0.650594	Solyc01g008420.3(DTX42);Solyc03g025190.4(DTX35);Solyc03g120100.3(BAC2);Solyc04g074850.3(DTX27);Solyc04g076950.3(DTX48);Solyc06g066680.3(BAC2);Solyc08g080310.2(DTX49);Solyc09g091670.3(PDR1);Solyc12g044820.3(ABCC8)
	GO:0006641	triglyceride metabolic process	3	16	0.160377	0.650594	Solyc06g074680.4(PDAT1);Solyc08g077780.3(SAPK3);Solyc10g054870.3(TIM)
	GO:0072593	reactive oxygen species metabolic process	46	452	0.162249	0.650594	Solyc01g009810.3(LRR1);Solyc01g096420.3(NQR);Solyc01g099620.3(RBOHB);Solyc02g064970.4(PER25);Solyc02g067750.4(BCA1);Solyc02g083480.3(PER64);Solyc02g084790.3(PER72);Solyc02g084800.4(PER72);Solyc02g084870.3(MPK7);Solyc02g085910.4(LBD41);Solyc02g086820.3(BCA1);Solyc02g090630.4(PLP2);Solyc02g090640.4(PLP2);Solyc03g006490.3(--);Solyc03g045070.1(AMT1-3);Solyc03g080150.3(GSVIVT00037159001);Solyc03g08019…
	GO:0051336	regulation of hydrolase activity	11	90	0.163955	0.650594	Solyc03g019690.1(CDI);Solyc03g020030.3(CEVI57);Solyc03g020060.3(CEVI57);Solyc03g020080.4(PIN2K);Solyc06g073587.1(Os01g0270100);Solyc06g150133.1(CYS-PIN);Solyc09g084470.3(PIIF);Solyc09g084480.3(PIIF);Solyc11g021060.2(ARPI);Solyc11g022590.1(KTI2);Solyc12g007150.3(ROPGEF9)
	GO:0009415	response to water	17	150	0.165525	0.650594	Solyc01g095140.4(LEA14-A);Solyc02g071720.2(At1g29670);Solyc03g031800.3(XTH8);Solyc03g097420.3(HVA22E);Solyc05g007300.3(HVA22C);Solyc05g015850.4(WRKY75);Solyc05g046020.3(PER3);Solyc06g008590.3(IAA16);Solyc06g009140.3(SAG21);Solyc06g072680.4(HVA22);Solyc07g052510.4(PER3);Solyc07g056430.3(PARC);Solyc07g056460.3(PARC);Solyc07g056480.3(PARC);Solyc08g076930.1(MYC2);Solyc08g079770.3(SLAC1);Solyc09g07521…
	GO:0001676	long-chain fatty acid metabolic process	1	2	0.167802	0.650594	Solyc04g079730.1(AOS1)
	GO:0006690	icosanoid metabolic process	1	2	0.167802	0.650594	Solyc04g079730.1(AOS1)
	GO:0009610	response to symbiotic fungus	1	2	0.167802	0.650594	Solyc04g014410.4(RBK1)
	GO:0009688	abscisic acid biosynthetic process	1	2	0.167802	0.650594	Solyc02g072240.3(CESA8)
	GO:0010115	regulation of abscisic acid biosynthetic process	1	2	0.167802	0.650594	Solyc02g072240.3(CESA8)
	GO:0010135	ureide metabolic process	1	2	0.167802	0.650594	Solyc02g078400.3(ALN)
	GO:0010223	secondary shoot formation	1	2	0.167802	0.650594	Solyc03g123400.1(NSP1)
	GO:0010346	shoot axis formation	1	2	0.167802	0.650594	Solyc03g123400.1(NSP1)
	GO:0010395	rhamnogalacturonan I metabolic process	1	2	0.167802	0.650594	Solyc07g005840.2(CESA9)
	GO:0015714	phosphoenolpyruvate transport	1	2	0.167802	0.650594	Solyc02g086650.3(PPT2)
	GO:0015996	chlorophyll catabolic process	1	2	0.167802	0.650594	Solyc03g095550.2(MES17)
	GO:0019369	arachidonic acid metabolic process	1	2	0.167802	0.650594	Solyc04g079730.1(AOS1)
	GO:0019755	one-carbon compound transport	1	2	0.167802	0.650594	Solyc08g075570.4(DUR3)
	GO:0032104	regulation of response to extracellular stimulus	1	2	0.167802	0.650594	Solyc05g015850.4(WRKY75)
	GO:0043289	apocarotenoid biosynthetic process	1	2	0.167802	0.650594	Solyc02g072240.3(CESA8)
	GO:0043455	regulation of secondary metabolic process	1	2	0.167802	0.650594	Solyc02g072240.3(CESA8)
	GO:0045995	regulation of embryonic development	1	2	0.167802	0.650594	Solyc11g010710.2(AIL6)
	GO:0046149	pigment catabolic process	1	2	0.167802	0.650594	Solyc03g095550.2(MES17)
	GO:0048439	flower morphogenesis	1	2	0.167802	0.650594	MSTRG.19166(PTL)
	GO:0048559	establishment of floral organ orientation	1	2	0.167802	0.650594	MSTRG.19166(PTL)
	GO:0048560	establishment of anatomical structure orientation	1	2	0.167802	0.650594	MSTRG.19166(PTL)
	GO:0048561	establishment of organ orientation	1	2	0.167802	0.650594	MSTRG.19166(PTL)
	GO:0052546	cell wall pectin metabolic process	1	2	0.167802	0.650594	Solyc07g005840.2(CESA9)
	GO:1901568	fatty acid derivative metabolic process	1	2	0.167802	0.650594	Solyc04g079730.1(AOS1)
	GO:1902645	tertiary alcohol biosynthetic process	1	2	0.167802	0.650594	Solyc02g072240.3(CESA8)
	GO:2000027	regulation of organ morphogenesis	1	2	0.167802	0.650594	Solyc04g076950.3(DTX48)
	GO:0043269	regulation of ion transport	19	171	0.169871	0.654441	Solyc01g091470.3(AHL22);Solyc01g103920.3(AP1);Solyc02g089200.4(SEP1);Solyc03g007770.3(SLAH3);Solyc04g025530.3(GAD4);Solyc04g072037.1(At1g34110);Solyc04g074530.3(At1g22440);Solyc05g009270.4(CUT1);Solyc06g068270.3(SRG1);Solyc07g017880.4(PER45);Solyc07g045040.3(SRG1);Solyc08g006520.1(GDU1);Solyc08g069040.3(PER51);Solyc08g077780.3(SAPK3);Solyc08g079770.3(SLAC1);Solyc09g089620.1(AHL20);Solyc10g005210.…
	GO:0006558	L-phenylalanine metabolic process	4	25	0.171688	0.654441	Solyc00g500095.1(PAL5);Solyc00g500353.1(PAL5);Solyc03g042560.3(PAL);Solyc10g011925.1(TPA1)
	GO:0008064	regulation of actin polymerization or depolymerization	4	25	0.171688	0.654441	Solyc08g014430.3(FH1);Solyc09g090550.3(ARPC2B);Solyc09g098425.1(RIC4);Solyc11g008880.2(RIC4)
	GO:0030832	regulation of actin filament length	4	25	0.171688	0.654441	Solyc08g014430.3(FH1);Solyc09g090550.3(ARPC2B);Solyc09g098425.1(RIC4);Solyc11g008880.2(RIC4)
	GO:0032956	regulation of actin cytoskeleton organization	4	25	0.171688	0.654441	Solyc08g014430.3(FH1);Solyc09g090550.3(ARPC2B);Solyc09g098425.1(RIC4);Solyc11g008880.2(RIC4)
	GO:1902221	erythrose 4-phosphate/phosphoenolpyruvate family amino acid metabolic process	4	25	0.171688	0.654441	Solyc00g500095.1(PAL5);Solyc00g500353.1(PAL5);Solyc03g042560.3(PAL);Solyc10g011925.1(TPA1)
	GO:0019222	regulation of metabolic process	276	2990	0.174206	0.662176	MSTRG.15238(WRKY50);MSTRG.19166(PTL);MSTRG.3327(ACS3);MSTRG.5282(IAA3);Solyc01g006140.4(CDT1A);Solyc01g006650.2(EIL3);Solyc01g010350.4(TPT);Solyc01g010970.3(AGO7);Solyc01g066730.4(J);Solyc01g090460.3(HAT3);Solyc01g091050.4(PECS-2.1);Solyc01g095630.3(WRKY53);Solyc01g098940.3(PME25);Solyc01g100200.3(SCL14);Solyc01g109420.3(At4g36750);Solyc01g150167.1(MADS27);Solyc02g038740.4(HMG2);Solyc02g061780.3(…
	GO:0042592	homeostatic process	48	478	0.179993	0.680825	Solyc01g008420.3(DTX42);Solyc01g099620.3(RBOHB);Solyc01g104780.3(At1g21140);Solyc01g106390.3(HEMA1);Solyc01g107390.4(GH3.1);Solyc02g032860.3(APR2);Solyc02g064680.4(ACA2);Solyc02g080640.4(APR1);Solyc02g092820.4(GH3.1);Solyc03g007770.3(SLAH3);Solyc03g031620.3(APR3);Solyc03g083320.4(CBL7);Solyc03g121510.4(CYP90D1);Solyc03g123410.1(ABP19A);Solyc04g007000.2(RAV1);Solyc04g011790.1(GRXS1);Solyc04g011800…
	GO:0006638	neutral lipid metabolic process	3	17	0.182794	0.680825	Solyc06g074680.4(PDAT1);Solyc08g077780.3(SAPK3);Solyc10g054870.3(TIM)
	GO:0006639	acylglycerol metabolic process	3	17	0.182794	0.680825	Solyc06g074680.4(PDAT1);Solyc08g077780.3(SAPK3);Solyc10g054870.3(TIM)
	GO:0042752	regulation of circadian rhythm	3	17	0.182794	0.680825	Solyc06g005680.4(LUX);Solyc06g051680.1(ELF4);Solyc06g074390.3(FAR3)
	GO:0006357	regulation of transcription from RNA polymerase II promoter	2	9	0.183627	0.680825	Solyc05g015850.4(WRKY75);Solyc08g076930.1(MYC2)
	GO:0006366	transcription from RNA polymerase II promoter	2	9	0.183627	0.680825	Solyc05g015850.4(WRKY75);Solyc08g076930.1(MYC2)
	GO:0010563	negative regulation of phosphorus metabolic process	2	9	0.183627	0.680825	Solyc03g044480.3(KRP1);Solyc12g098310.2(KRP4)
	GO:0045936	negative regulation of phosphate metabolic process	2	9	0.183627	0.680825	Solyc03g044480.3(KRP1);Solyc12g098310.2(KRP4)
	GO:0080135	regulation of cellular response to stress	2	9	0.183627	0.680825	Solyc06g005170.3(MPK3);Solyc08g077060.3(LSD1)
	GO:0010260	organ senescence	14	123	0.189937	0.7023	Solyc02g067580.3(--);Solyc03g095550.2(MES17);Solyc03g095650.3(MLO2);Solyc04g005610.3(NAC029);Solyc05g007770.3(NAC029);Solyc05g007950.4(RNS1);Solyc05g021090.4(JUB1);Solyc05g024260.3(N3);Solyc05g050340.4(WRKY55);Solyc06g082440.1(CIPK11);Solyc09g074530.3(SWEET14);Solyc10g081980.2(NHL3);Solyc11g044840.2(ALD1);Solyc11g069220.2(MLO6)
	GO:0009737	response to abscisic acid	12	103	0.191048	0.704489	Solyc02g089860.1(HOS3);Solyc03g116620.3(PLD1);Solyc04g009440.3(NAC081);Solyc04g012050.3(ABR1);Solyc04g051360.3(ABR1);Solyc05g024260.3(N3);Solyc06g050270.1(CIPK18);Solyc06g050280.1(CIPK18);Solyc08g068960.3(AHK5);Solyc09g042660.4(CIPK2);Solyc09g074530.3(SWEET14);Solyc11g017470.2(NAC002)
	GO:0009888	tissue development	80	829	0.196209	0.721559	MSTRG.19166(PTL);Solyc01g065530.3(COBL7);Solyc01g090460.3(HAT3);Solyc01g090800.3(CYCU2-1);Solyc01g098820.3(RPT3);Solyc01g098930.3(CYCP3-1);Solyc01g150167.1(MADS27);Solyc02g067750.4(BCA1);Solyc02g069490.4(DIM);Solyc02g080670.3(Bp10);Solyc02g086820.3(BCA1);Solyc02g087860.3(PRE1);Solyc02g089200.4(SEP1);Solyc03g044480.3(KRP1);Solyc03g078090.4(PME51);Solyc03g079910.3(DAR2);Solyc03g093790.3(CYCU4-1);So…
	GO:0016051	carbohydrate biosynthetic process	10	84	0.199958	0.73336	Solyc01g079300.4(STS1);Solyc02g087350.3(GATL10);Solyc03g123410.1(ABP19A);Solyc04g079860.1(GATL1);Solyc07g064050.3(GAUT12);Solyc08g069110.3(RHM1);Solyc09g074270.3(GID1B);Solyc10g006500.4(GAUT12);Solyc10g086380.1(GAI);Solyc12g055930.3(UGE2)
	GO:0007568	aging	19	176	0.202937	0.742278	Solyc02g067580.3(--);Solyc03g095550.2(MES17);Solyc03g095650.3(MLO2);Solyc03g118190.4(ERF114);Solyc04g005610.3(NAC029);Solyc04g012050.3(ABR1);Solyc04g072460.3(TGA1);Solyc05g007770.3(NAC029);Solyc05g007950.4(RNS1);Solyc05g021090.4(JUB1);Solyc05g024260.3(N3);Solyc05g050340.4(WRKY55);Solyc06g082440.1(CIPK11);Solyc07g008250.3(EBF2);Solyc09g074530.3(SWEET14);Solyc10g081980.2(NHL3);Solyc11g044840.2(ALD1…
	GO:0009733	response to auxin	5	36	0.204836	0.745342	Solyc05g051380.4(AIL6);Solyc06g061080.3(NAC071);Solyc08g069110.3(RHM1);Solyc11g010710.2(AIL6);Solyc12g096570.1(--)
	GO:0003333	amino acid transmembrane transport	3	18	0.205972	0.745342	Solyc03g096380.3(PROT2);Solyc03g120100.3(BAC2);Solyc06g066680.3(BAC2)
	GO:0015718	monocarboxylic acid transport	3	18	0.205972	0.745342	Solyc02g086650.3(PPT2);Solyc05g045670.4(GPT2);Solyc09g091670.3(PDR1)
	GO:0015994	chlorophyll metabolic process	3	18	0.205972	0.745342	Solyc03g095550.2(MES17);Solyc07g038160.4(GATA21);Solyc12g056480.2(SGR)
	GO:0032970	regulation of actin filament-based process	4	27	0.208424	0.75221	Solyc08g014430.3(FH1);Solyc09g090550.3(ARPC2B);Solyc09g098425.1(RIC4);Solyc11g008880.2(RIC4)
	GO:0097305	response to alcohol	12	105	0.20904	0.752433	Solyc02g089860.1(HOS3);Solyc03g116620.3(PLD1);Solyc04g009440.3(NAC081);Solyc04g012050.3(ABR1);Solyc04g051360.3(ABR1);Solyc05g024260.3(N3);Solyc06g050270.1(CIPK18);Solyc06g050280.1(CIPK18);Solyc08g068960.3(AHK5);Solyc09g042660.4(CIPK2);Solyc09g074530.3(SWEET14);Solyc11g017470.2(NAC002)
	GO:0009414	response to water deprivation	16	146	0.210242	0.754758	Solyc01g095140.4(LEA14-A);Solyc02g071720.2(At1g29670);Solyc03g031800.3(XTH8);Solyc03g097420.3(HVA22E);Solyc05g007300.3(HVA22C);Solyc05g015850.4(WRKY75);Solyc05g046020.3(PER3);Solyc06g008590.3(IAA16);Solyc06g009140.3(SAG21);Solyc06g072680.4(HVA22);Solyc07g052510.4(PER3);Solyc07g056430.3(PARC);Solyc07g056460.3(PARC);Solyc07g056480.3(PARC);Solyc08g076930.1(MYC2);Solyc09g075210.3(SAG21)
	GO:0003002	regionalization	25	240	0.211127	0.755934	MSTRG.19166(PTL);Solyc01g066430.3(ATL2);Solyc01g098820.3(RPT3);Solyc02g067800.4(LBD25);Solyc02g090410.4(LBD36);Solyc03g119370.2(MYB62);Solyc04g008040.4(MAP70.1);Solyc04g015010.4(MAP70.5);Solyc04g079860.1(GATL1);Solyc05g009770.3(WIP6);Solyc05g051380.4(AIL6);Solyc05g051580.3(DOT3);Solyc06g005170.3(MPK3);Solyc06g050860.3(At3g56230);Solyc07g018290.4(AIL5);Solyc07g064990.3(IAMT1);Solyc08g066500.4(ATHB…
	GO:0006275	regulation of DNA replication	2	10	0.216871	0.764401	Solyc03g044480.3(KRP1);Solyc06g071830.2(BT1)
	GO:0010101	post-embryonic root morphogenesis	2	10	0.216871	0.764401	Solyc03g044480.3(KRP1);Solyc04g072300.1(FZP)
	GO:0010506	regulation of autophagy	2	10	0.216871	0.764401	Solyc03g097420.3(HVA22E);Solyc06g072680.4(HVA22)
	GO:0015766	disaccharide transport	2	10	0.216871	0.764401	Solyc05g024260.3(N3);Solyc09g074530.3(SWEET14)
	GO:0015772	oligosaccharide transport	2	10	0.216871	0.764401	Solyc05g024260.3(N3);Solyc09g074530.3(SWEET14)
	GO:0031935	regulation of chromatin silencing	2	10	0.216871	0.764401	Solyc03g083170.3(DMS3);Solyc10g051140.3(EDM2)
	GO:0050801	ion homeostasis	28	274	0.224451	0.789067	Solyc01g008420.3(DTX42);Solyc01g104780.3(At1g21140);Solyc01g106390.3(HEMA1);Solyc02g064680.4(ACA2);Solyc03g007770.3(SLAH3);Solyc03g083320.4(CBL7);Solyc03g123410.1(ABP19A);Solyc04g007000.2(RAV1);Solyc04g025530.3(GAD4);Solyc04g054730.3(SULTR2;1);Solyc04g076950.3(DTX48);Solyc04g077980.1(ZAT6);Solyc05g009790.1(RAV1);Solyc06g050810.3(At3g11740);Solyc06g060630.1(CHX15);Solyc06g075050.2(NEC3);Solyc07g02…
	GO:0015748	organophosphate ester transport	11	97	0.229611	0.793237	Solyc01g008690.3(GONST1);Solyc01g010350.4(TPT);Solyc01g098910.3(PNC1);Solyc02g064680.4(ACA2);Solyc02g086650.3(PPT2);Solyc03g045070.1(AMT1-3);Solyc05g009700.4(At1g25530);Solyc05g045670.4(GPT2);Solyc09g090730.2(AMT1-1);Solyc10g076480.2(AMT2);Solyc12g044900.3(RHD3)
	GO:0006551	leucine metabolic process	3	19	0.229761	0.793237	Solyc04g077240.4(BCAT2);Solyc04g077250.4(BCAT2);Solyc12g088220.2(BCAT2)
	GO:0009740	gibberellic acid mediated signaling pathway	3	19	0.229761	0.793237	Solyc07g047680.3(SNE);Solyc09g074270.3(GID1B);Solyc10g086380.1(GAI)
	GO:0009937	regulation of gibberellic acid mediated signaling pathway	3	19	0.229761	0.793237	Solyc07g047680.3(SNE);Solyc09g074270.3(GID1B);Solyc10g086380.1(GAI)
	GO:0034599	cellular response to oxidative stress	3	19	0.229761	0.793237	Solyc07g026650.3(ACO1);Solyc08g068960.3(AHK5);Solyc08g077060.3(LSD1)
	GO:0034614	cellular response to reactive oxygen species	3	19	0.229761	0.793237	Solyc07g026650.3(ACO1);Solyc08g068960.3(AHK5);Solyc08g077060.3(LSD1)
	GO:0000302	response to reactive oxygen species	32	319	0.23746	0.793237	Solyc01g006650.2(EIL3);Solyc01g007960.3(CRK2);Solyc01g007970.2(CRK2);Solyc01g007980.4(CRK2);Solyc01g008510.3(--);Solyc01g102960.3(HSP22.7);Solyc02g079930.3(HSA32);Solyc02g084870.3(MPK7);Solyc03g006550.4(GES);Solyc03g115230.3(CLPB1);Solyc03g117630.1(HSP70);Solyc04g011440.4(HSP70);Solyc05g050340.4(WRKY55);Solyc06g011380.2(CLPB4);Solyc06g036290.3(HSP83A);Solyc06g052050.4(BIP4);Solyc06g071830.2(BT1);…
	GO:0000187	activation of MAPK activity	1	3	0.240835	0.793237	Solyc06g005170.3(MPK3)
	GO:0002757	immune response-activating signal transduction	1	3	0.240835	0.793237	Solyc02g150146.1(CERK1)
	GO:0002758	innate immune response-activating signal transduction	1	3	0.240835	0.793237	Solyc02g150146.1(CERK1)
	GO:0002764	immune response-regulating signaling pathway	1	3	0.240835	0.793237	Solyc02g150146.1(CERK1)
	GO:0009313	oligosaccharide catabolic process	1	3	0.240835	0.793237	Solyc07g007930.3(RFS6)
	GO:0009962	regulation of flavonoid biosynthetic process	1	3	0.240835	0.793237	Solyc02g081340.3(GSTF11)
	GO:0010685	tetracyclic triterpenoid metabolic process	1	3	0.240835	0.793237	Solyc05g047580.4(CAS1)
	GO:0015675	nickel cation transport	1	3	0.240835	0.793237	Solyc10g076280.3(IREG2)
	GO:0019319	hexose biosynthetic process	1	3	0.240835	0.793237	Solyc03g123410.1(ABP19A)
	GO:0042353	fucose biosynthetic process	1	3	0.240835	0.793237	Solyc03g123410.1(ABP19A)
	GO:0043406	positive regulation of MAP kinase activity	1	3	0.240835	0.793237	Solyc06g005170.3(MPK3)
	GO:0043410	positive regulation of MAPK cascade	1	3	0.240835	0.793237	Solyc06g005170.3(MPK3)
	GO:0043954	cellular component maintenance	1	3	0.240835	0.793237	Solyc10g051140.3(EDM2)
	GO:0044724	single-organism carbohydrate catabolic process	1	3	0.240835	0.793237	Solyc07g007930.3(RFS6)
	GO:0051205	protein insertion into membrane	1	3	0.240835	0.793237	Solyc05g050490.4(CPIJ005690)
	GO:0070542	response to fatty acid	1	3	0.240835	0.793237	Solyc07g026650.3(ACO1)
	GO:0070827	chromatin maintenance	1	3	0.240835	0.793237	Solyc10g051140.3(EDM2)
	GO:0071902	positive regulation of protein serine/threonine kinase activity	1	3	0.240835	0.793237	Solyc06g005170.3(MPK3)
	GO:1902533	positive regulation of intracellular signal transduction	1	3	0.240835	0.793237	Solyc06g005170.3(MPK3)
	GO:0015851	nucleobase transport	7	58	0.244268	0.802596	Solyc02g079330.3(ENT3);Solyc02g086650.3(PPT2);Solyc05g045670.4(GPT2);Solyc07g008440.3(PUP3);Solyc08g079770.3(SLAC1);Solyc10g005450.2(ENT3);Solyc12g098110.1(--)
	GO:0016129	phytosteroid biosynthetic process	15	140	0.245937	0.806128	Solyc01g091470.3(AHL22);Solyc02g069490.4(DIM);Solyc02g086180.4(STE1);Solyc02g088380.4(At5g15350);Solyc03g118760.4(TUBB1);Solyc03g121510.4(CYP90D1);Solyc04g074530.3(At1g22440);Solyc05g046020.3(PER3);Solyc06g005750.3(SMO2-2);Solyc06g068270.3(SRG1);Solyc07g045040.3(SRG1);Solyc07g045350.4(AAT1);Solyc07g052510.4(PER3);Solyc10g011730.3(AGP20);Solyc12g099260.2(ACLB-2)
	GO:0007167	enzyme linked receptor protein signaling pathway	4	29	0.247128	0.80808	Solyc03g111800.2(SOBIR1);Solyc03g115610.3(At1g74360);Solyc06g071810.1(SOBIR1);Solyc09g012000.1(LECRK41)
	GO:0071478	cellular response to radiation	3	20	0.254018	0.824647	Solyc02g089200.4(SEP1);Solyc02g089540.3(COL2);Solyc06g074390.3(FAR3)
	GO:0071482	cellular response to light stimulus	3	20	0.254018	0.824647	Solyc02g089200.4(SEP1);Solyc02g089540.3(COL2);Solyc06g074390.3(FAR3)
	GO:1903825	organic acid transmembrane transport	3	20	0.254018	0.824647	Solyc03g096380.3(PROT2);Solyc03g120100.3(BAC2);Solyc06g066680.3(BAC2)
	GO:0048509	regulation of meristem development	23	226	0.257595	0.834262	MSTRG.19166(PTL);Solyc02g069490.4(DIM);Solyc02g080670.3(Bp10);Solyc02g087860.3(PRE1);Solyc03g078090.4(PME51);Solyc03g119370.2(MYB62);Solyc04g008040.4(MAP70.1);Solyc04g015010.4(MAP70.5);Solyc04g082710.4(XCP1);Solyc05g005550.4(GP2);Solyc05g005560.4(GP1);Solyc05g005570.3(GP1);Solyc05g007210.2(PRE6);Solyc05g051380.4(AIL6);Solyc07g007750.3(PDF2.2);Solyc08g007830.1(DREB1F);Solyc08g066500.4(ATHB-15);Sol…
	GO:0009966	regulation of signal transduction	16	152	0.258965	0.834715	Solyc02g077840.2(ERF12);Solyc03g116620.3(PLD1);Solyc04g009440.3(NAC081);Solyc04g051360.3(ABR1);Solyc06g005170.3(MPK3);Solyc07g047680.3(SNE);Solyc07g053740.1(ERF4);Solyc08g065320.3(RTE1);Solyc08g068960.3(AHK5);Solyc08g069110.3(RHM1);Solyc09g042660.4(CIPK2);Solyc09g074270.3(GID1B);Solyc09g075440.4(ERS1);Solyc10g006130.1(ERF3);Solyc10g086380.1(GAI);Solyc11g017470.2(NAC002)
	GO:0023051	regulation of signaling	16	152	0.258965	0.834715	Solyc02g077840.2(ERF12);Solyc03g116620.3(PLD1);Solyc04g009440.3(NAC081);Solyc04g051360.3(ABR1);Solyc06g005170.3(MPK3);Solyc07g047680.3(SNE);Solyc07g053740.1(ERF4);Solyc08g065320.3(RTE1);Solyc08g068960.3(AHK5);Solyc08g069110.3(RHM1);Solyc09g042660.4(CIPK2);Solyc09g074270.3(GID1B);Solyc09g075440.4(ERS1);Solyc10g006130.1(ERF3);Solyc10g086380.1(GAI);Solyc11g017470.2(NAC002)
	GO:0009955	adaxial/abaxial pattern specification	10	90	0.263897	0.848299	MSTRG.19166(PTL);Solyc03g119370.2(MYB62);Solyc07g064990.3(IAMT1);Solyc08g066500.4(ATHB-15);Solyc08g068110.1(TEB);Solyc08g076850.3(TRN2);Solyc08g083210.3(CEL1);Solyc10g008470.3(elmoA);Solyc12g006790.3(PHN1);Solyc12g014500.3(IAMT1)
	GO:0034754	cellular hormone metabolic process	20	195	0.264429	0.848299	Solyc02g032860.3(APR2);Solyc02g080640.4(APR1);Solyc02g081340.3(GSTF11);Solyc02g085880.3(CYP735A2);Solyc02g094860.3(CYP735A2);Solyc03g031620.3(APR3);Solyc03g095550.2(MES17);Solyc04g007000.2(RAV1);Solyc04g054730.3(SULTR2;1);Solyc04g079730.1(AOS1);Solyc04g079860.1(GATL1);Solyc04g080820.2(CKX5);Solyc05g009790.1(RAV1);Solyc06g050810.3(At3g11740);Solyc07g053760.4(At4g28400);Solyc07g065340.1(SAT3);Solyc…
	GO:0048731	system development	130	1407	0.273667	0.875864	MSTRG.11794(--);MSTRG.19166(PTL);MSTRG.3327(ACS3);MSTRG.5282(IAA3);Solyc01g065530.3(COBL7);Solyc01g066430.3(ATL2);Solyc01g090460.3(HAT3);Solyc01g098820.3(RPT3);Solyc01g108240.3(ERF109);Solyc01g150167.1(MADS27);Solyc02g061780.3(NAC022);Solyc02g063540.3(ACS3);Solyc02g063543.1(ACS3);Solyc02g067580.3(--);Solyc02g067800.4(LBD25);Solyc02g087410.4(ABCB15);Solyc02g089200.4(SEP1);Solyc02g090410.4(LBD36);S…
	GO:0010817	regulation of hormone levels	35	358	0.274558	0.875917	Solyc01g098910.3(PNC1);Solyc02g032860.3(APR2);Solyc02g080640.4(APR1);Solyc02g081340.3(GSTF11);Solyc02g085880.3(CYP735A2);Solyc02g094330.3(--);Solyc02g094860.3(CYP735A2);Solyc03g031620.3(APR3);Solyc03g031800.3(XTH8);Solyc03g095550.2(MES17);Solyc03g111170.3(4CLL9);Solyc04g007000.2(RAV1);Solyc04g054730.3(SULTR2;1);Solyc04g079730.1(AOS1);Solyc04g079860.1(GATL1);Solyc04g080820.2(CKX5);Solyc05g005550.4…
	GO:0032989	cellular component morphogenesis	68	720	0.276596	0.875917	Solyc01g005140.3(Os02g0642300);Solyc01g065530.3(COBL7);Solyc01g090810.4(EXPB15);Solyc01g096410.4(PIP5K6);Solyc01g111540.4(BGAL13);Solyc01g150167.1(MADS27);Solyc02g068400.3(QRT3);Solyc02g069490.4(DIM);Solyc02g080670.3(Bp10);Solyc02g081210.3(EXPA13);Solyc02g084870.3(MPK7);Solyc02g087860.3(PRE1);Solyc02g089200.4(SEP1);Solyc02g094330.3(--);Solyc03g025190.4(DTX35);Solyc03g031800.3(XTH8);Solyc03g111720…
	GO:0005991	trehalose metabolic process	3	21	0.278607	0.875917	Solyc03g083960.3(TPPA);Solyc05g021090.4(JUB1);Solyc07g062140.3(TPS1)
	GO:0010035	response to inorganic substance	87	931	0.280065	0.875917	MSTRG.3327(ACS3);Solyc01g006650.2(EIL3);Solyc01g009810.3(LRR1);Solyc01g056850.3(ctps1);Solyc01g095140.4(LEA14-A);Solyc01g096420.3(NQR);Solyc01g104780.3(At1g21140);Solyc01g106390.3(HEMA1);Solyc02g063540.3(ACS3);Solyc02g063543.1(ACS3);Solyc02g068260.3(At1g21140);Solyc02g071720.2(At1g29670);Solyc02g081340.3(GSTF11);Solyc02g090630.4(PLP2);Solyc02g090640.4(PLP2);Solyc02g091990.3(ACS3);Solyc02g093230.4…
	GO:0042445	hormone metabolic process	24	240	0.280374	0.875917	Solyc01g098910.3(PNC1);Solyc02g032860.3(APR2);Solyc02g080640.4(APR1);Solyc02g081340.3(GSTF11);Solyc02g085880.3(CYP735A2);Solyc02g094860.3(CYP735A2);Solyc03g031620.3(APR3);Solyc03g095550.2(MES17);Solyc03g111170.3(4CLL9);Solyc04g007000.2(RAV1);Solyc04g054730.3(SULTR2;1);Solyc04g079730.1(AOS1);Solyc04g079860.1(GATL1);Solyc04g080820.2(CKX5);Solyc05g009790.1(RAV1);Solyc06g008050.4(YUC8);Solyc06g050810…
	GO:0009845	seed germination	8	71	0.282743	0.875917	Solyc03g095780.3(PYL4);Solyc03g114160.1(PUB19);Solyc04g049920.4(ARP1);Solyc04g072300.1(FZP);Solyc06g008030.3(PIF1);Solyc07g038160.4(GATA21);Solyc10g076410.1(PYL4);Solyc10g086380.1(GAI)
	GO:0090351	seedling development	8	71	0.282743	0.875917	Solyc03g095780.3(PYL4);Solyc03g114160.1(PUB19);Solyc04g049920.4(ARP1);Solyc04g072300.1(FZP);Solyc06g008030.3(PIF1);Solyc07g038160.4(GATA21);Solyc10g076410.1(PYL4);Solyc10g086380.1(GAI)
	GO:0005975	carbohydrate metabolic process	157	1712	0.283516	0.875917	MSTRG.6587(MLS);Solyc01g005140.3(Os02g0642300);Solyc01g008420.3(DTX42);Solyc01g079300.4(STS1);Solyc01g091050.4(PECS-2.1);Solyc01g098940.3(PME25);Solyc01g103360.4(GXM1);Solyc01g111340.4(rsgI6);Solyc01g111970.4(Bp10);Solyc01g150167.1(MADS27);Solyc02g061770.4(CHI14);Solyc02g069490.4(DIM);Solyc02g071440.3(SRG1);Solyc02g071470.4(SRG1);Solyc02g072240.3(CESA8);Solyc02g080220.3(PME18);Solyc02g080670.3(Bp…
	GO:0006570	tyrosine metabolic process	2	12	0.284389	0.875917	Solyc06g050630.3(TYRAAT1);Solyc09g011870.3(TYRAAT2)
	GO:0006897	endocytosis	2	12	0.284389	0.875917	Solyc01g103130.2(DRP2A);Solyc10g008470.3(elmoA)
	GO:0009720	detection of hormone stimulus	2	12	0.284389	0.875917	Solyc06g082640.3(ASK7);Solyc09g075440.4(ERS1)
	GO:0009726	detection of endogenous stimulus	2	12	0.284389	0.875917	Solyc06g082640.3(ASK7);Solyc09g075440.4(ERS1)
	GO:0009853	photorespiration	2	12	0.284389	0.875917	Solyc03g120660.4(HPR2);Solyc12g044260.2(HPPR)
	GO:0010232	vascular transport	2	12	0.284389	0.875917	Solyc07g055060.3(PPC1);Solyc10g086380.1(GAI)
	GO:0015807	L-amino acid transport	2	12	0.284389	0.875917	Solyc03g120100.3(BAC2);Solyc06g066680.3(BAC2)
	GO:0031400	negative regulation of protein modification process	2	12	0.284389	0.875917	Solyc03g044480.3(KRP1);Solyc12g098310.2(KRP4)
	GO:0002218	activation of innate immune response	7	61	0.285948	0.875917	Solyc02g077840.2(ERF12);Solyc02g150146.1(CERK1);Solyc03g093610.1(ERF1);Solyc05g052050.1(ERF1);Solyc07g053740.1(ERF4);Solyc08g007230.3(ERF1A);Solyc08g078180.1(ERF1A)
	GO:0002253	activation of immune response	7	61	0.285948	0.875917	Solyc02g077840.2(ERF12);Solyc02g150146.1(CERK1);Solyc03g093610.1(ERF1);Solyc05g052050.1(ERF1);Solyc07g053740.1(ERF4);Solyc08g007230.3(ERF1A);Solyc08g078180.1(ERF1A)
	GO:0046148	pigment biosynthetic process	7	61	0.285948	0.875917	Solyc02g071440.3(SRG1);Solyc02g071470.4(SRG1);Solyc03g116280.3(DLO2);Solyc05g056620.2(AP1C);Solyc06g007960.4(COMT1);Solyc08g069110.3(RHM1);Solyc10g086250.2(MYB113)
	GO:0030148	sphingolipid biosynthetic process	4	31	0.287213	0.87781	Solyc04g054690.3(AAO);Solyc05g014150.4(KCR1);Solyc06g005750.3(SMO2-2);Solyc11g062440.2(AAO)
	GO:0009081	branched-chain amino acid metabolic process	5	41	0.289238	0.882014	Solyc01g108800.4(CHY1);Solyc04g077240.4(BCAT2);Solyc04g077250.4(BCAT2);Solyc06g059880.3(ALS);Solyc12g088220.2(BCAT2)
	GO:0019725	cellular homeostasis	28	286	0.29895	0.889991	Solyc01g008420.3(DTX42);Solyc02g032860.3(APR2);Solyc02g064680.4(ACA2);Solyc02g080640.4(APR1);Solyc03g031620.3(APR3);Solyc03g083320.4(CBL7);Solyc03g123410.1(ABP19A);Solyc04g007000.2(RAV1);Solyc04g011790.1(GRXS1);Solyc04g011800.1(GRXS1);Solyc04g011810.1(GRXS2);Solyc04g011830.1(GRXS1);Solyc04g011870.1(GRXS1);Solyc04g025530.3(GAD4);Solyc04g054730.3(SULTR2;1);Solyc05g009790.1(RAV1);Solyc05g150137.1(CC…
	GO:0050790	regulation of catalytic activity	23	232	0.30019	0.889991	Solyc03g019690.1(CDI);Solyc03g020030.3(CEVI57);Solyc03g020060.3(CEVI57);Solyc03g020080.4(PIN2K);Solyc03g044480.3(KRP1);Solyc04g007880.4(CRK10);Solyc04g014410.4(RBK1);Solyc06g005170.3(MPK3);Solyc06g073587.1(Os01g0270100);Solyc06g150133.1(CYS-PIN);Solyc07g007250.4(--);Solyc07g055640.1(SD25);Solyc07g055670.1(SD25);Solyc09g055180.4(At1g06840);Solyc09g084470.3(PIIF);Solyc09g084480.3(PIIF);Solyc09g0922…
	GO:0010053	root epidermal cell differentiation	19	189	0.301073	0.889991	Solyc01g065530.3(COBL7);Solyc01g150167.1(MADS27);Solyc03g093790.3(CYCU4-1);Solyc03g095650.3(MLO2);Solyc05g012000.3(--);Solyc05g015850.4(WRKY75);Solyc05g046020.3(PER3);Solyc06g082640.3(ASK7);Solyc07g006700.1(PR-1);Solyc07g017880.4(PER45);Solyc07g052510.4(PER3);Solyc08g061970.3(ACL5);Solyc08g066500.4(ATHB-15);Solyc10g011730.3(AGP20);Solyc10g017550.4(ADF10);Solyc10g045420.3(OFUT20);Solyc11g008880.2(…
	GO:0090627	plant epidermal cell differentiation	19	189	0.301073	0.889991	Solyc01g065530.3(COBL7);Solyc01g150167.1(MADS27);Solyc03g093790.3(CYCU4-1);Solyc03g095650.3(MLO2);Solyc05g012000.3(--);Solyc05g015850.4(WRKY75);Solyc05g046020.3(PER3);Solyc06g082640.3(ASK7);Solyc07g006700.1(PR-1);Solyc07g017880.4(PER45);Solyc07g052510.4(PER3);Solyc08g061970.3(ACL5);Solyc08g066500.4(ATHB-15);Solyc10g011730.3(AGP20);Solyc10g017550.4(ADF10);Solyc10g045420.3(OFUT20);Solyc11g008880.2(…
	GO:0006935	chemotaxis	3	22	0.303402	0.889991	Solyc06g005170.3(MPK3);Solyc06g068160.3(PV42A);Solyc12g006450.2(GABA-TP3)
	GO:0010431	seed maturation	3	22	0.303402	0.889991	Solyc08g005610.3(CYP707A1);Solyc08g075320.4(CYP707A1);Solyc10g086380.1(GAI)
	GO:0019400	alditol metabolic process	3	22	0.303402	0.889991	Solyc01g079300.4(STS1);Solyc06g074680.4(PDAT1);Solyc10g054870.3(TIM)
	GO:0042330	taxis	3	22	0.303402	0.889991	Solyc06g005170.3(MPK3);Solyc06g068160.3(PV42A);Solyc12g006450.2(GABA-TP3)
	GO:0050918	positive chemotaxis	3	22	0.303402	0.889991	Solyc06g005170.3(MPK3);Solyc06g068160.3(PV42A);Solyc12g006450.2(GABA-TP3)
	GO:0000255	allantoin metabolic process	1	4	0.307463	0.889991	Solyc02g078400.3(ALN)
	GO:0006105	succinate metabolic process	1	4	0.307463	0.889991	Solyc12g006450.2(GABA-TP3)
	GO:0009626	plant-type hypersensitive response	1	4	0.307463	0.889991	Solyc08g077060.3(LSD1)
	GO:0009953	dorsal/ventral pattern formation	1	4	0.307463	0.889991	Solyc08g066500.4(ATHB-15)
	GO:0010363	regulation of plant-type hypersensitive response	1	4	0.307463	0.889991	Solyc08g077060.3(LSD1)
	GO:0010375	stomatal complex patterning	1	4	0.307463	0.889991	Solyc06g005170.3(MPK3)
	GO:0010396	rhamnogalacturonan II metabolic process	1	4	0.307463	0.889991	Solyc12g055930.3(UGE2)
	GO:0015712	hexose phosphate transport	1	4	0.307463	0.889991	Solyc05g045670.4(GPT2)
	GO:0015784	GDP-mannose transport	1	4	0.307463	0.889991	Solyc01g008690.3(GONST1)
	GO:0019627	urea metabolic process	1	4	0.307463	0.889991	Solyc01g091170.3(ARGAH1)
	GO:0019747	regulation of isoprenoid metabolic process	1	4	0.307463	0.889991	Solyc02g072240.3(CESA8)
	GO:0034050	host programmed cell death induced by symbiont	1	4	0.307463	0.889991	Solyc08g077060.3(LSD1)
	GO:0098609	cell-cell adhesion	1	4	0.307463	0.889991	Solyc12g006450.2(GABA-TP3)
	GO:1902930	regulation of alcohol biosynthetic process	1	4	0.307463	0.889991	Solyc02g072240.3(CESA8)
	GO:0006084	acetyl-CoA metabolic process	4	32	0.307595	0.889991	Solyc02g038740.4(HMG2);Solyc05g005160.3(ACLA-2);Solyc07g045350.4(AAT1);Solyc12g099260.2(ACLB-2)
	GO:0006568	tryptophan metabolic process	8	73	0.309113	0.892481	Solyc02g081340.3(GSTF11);Solyc04g079730.1(AOS1);Solyc04g079860.1(GATL1);Solyc06g050810.3(At3g11740);Solyc07g053760.4(At4g28400);Solyc07g065340.1(SAT3);Solyc09g014860.3(At5g01750);Solyc10g054870.3(TIM)
	GO:0044699	single-organism process	1016	11479	0.314243	0.898792	MSTRG.11794(--);MSTRG.12107(CYP76B6);MSTRG.13464(--);MSTRG.1786(WIN2);MSTRG.19166(PTL);MSTRG.2670(--);MSTRG.3327(ACS3);MSTRG.5282(IAA3);MSTRG.6587(MLS);Solyc00g500057.1(psaA);Solyc00g500064.1(atpB);Solyc00g500095.1(PAL5);Solyc00g500130.1(psbA);Solyc00g500139.1(psaA);Solyc00g500200.1(psbA);Solyc00g500209.1(psaA);Solyc00g500296.1(psbA);Solyc00g500329.1(psbA);Solyc00g500353.1(PAL5);Solyc01g005140.3(…
	GO:0002684	positive regulation of immune system process	7	63	0.31461	0.898792	Solyc02g077840.2(ERF12);Solyc02g150146.1(CERK1);Solyc03g093610.1(ERF1);Solyc05g052050.1(ERF1);Solyc07g053740.1(ERF4);Solyc08g007230.3(ERF1A);Solyc08g078180.1(ERF1A)
	GO:0031349	positive regulation of defense response	7	63	0.31461	0.898792	Solyc02g077840.2(ERF12);Solyc02g150146.1(CERK1);Solyc03g093610.1(ERF1);Solyc05g052050.1(ERF1);Solyc07g053740.1(ERF4);Solyc08g007230.3(ERF1A);Solyc08g078180.1(ERF1A)
	GO:0045089	positive regulation of innate immune response	7	63	0.31461	0.898792	Solyc02g077840.2(ERF12);Solyc02g150146.1(CERK1);Solyc03g093610.1(ERF1);Solyc05g052050.1(ERF1);Solyc07g053740.1(ERF4);Solyc08g007230.3(ERF1A);Solyc08g078180.1(ERF1A)
	GO:0050778	positive regulation of immune response	7	63	0.31461	0.898792	Solyc02g077840.2(ERF12);Solyc02g150146.1(CERK1);Solyc03g093610.1(ERF1);Solyc05g052050.1(ERF1);Solyc07g053740.1(ERF4);Solyc08g007230.3(ERF1A);Solyc08g078180.1(ERF1A)
	GO:0006914	autophagy	2	13	0.318047	0.901023	Solyc03g097420.3(HVA22E);Solyc06g072680.4(HVA22)
	GO:0016119	carotene metabolic process	2	13	0.318047	0.901023	Solyc01g087270.3(CCD1);Solyc08g066650.3(CCD8B)
	GO:0043200	response to amino acid	2	13	0.318047	0.901023	Solyc02g084840.3(--);Solyc02g084850.3(TAS14)
	GO:0048496	maintenance of organ identity	2	13	0.318047	0.901023	Solyc03g082550.3(ATHB-12);Solyc06g053220.3(ATHB-7)
	GO:0006722	triterpenoid metabolic process	6	53	0.319903	0.902511	Solyc02g038740.4(HMG2);Solyc02g086180.4(STE1);Solyc05g047580.4(CAS1);Solyc07g045350.4(AAT1);Solyc12g006530.2(TTS1);Solyc12g009695.1(SYT4)
	GO:0009225	nucleotide-sugar metabolic process	6	53	0.319903	0.902511	Solyc03g070390.3(UPTG1);Solyc03g114860.4(UPTG2);Solyc03g123410.1(ABP19A);Solyc06g069550.1(UGD5);Solyc08g069110.3(RHM1);Solyc09g005470.3(UXS1)
	GO:0006586	indolalkylamine metabolic process	8	74	0.322488	0.907916	Solyc02g081340.3(GSTF11);Solyc04g079730.1(AOS1);Solyc04g079860.1(GATL1);Solyc06g050810.3(At3g11740);Solyc07g053760.4(At4g28400);Solyc07g065340.1(SAT3);Solyc09g014860.3(At5g01750);Solyc10g054870.3(TIM)
	GO:0009593	detection of chemical stimulus	4	33	0.328113	0.914471	Solyc02g150146.1(CERK1);Solyc03g083320.4(CBL7);Solyc06g082640.3(ASK7);Solyc09g075440.4(ERS1)
	GO:0098656	anion transmembrane transport	3	23	0.328285	0.914471	Solyc03g096380.3(PROT2);Solyc03g120100.3(BAC2);Solyc06g066680.3(BAC2)
	GO:0009738	abscisic acid-activated signaling pathway	9	85	0.328546	0.914471	Solyc03g116620.3(PLD1);Solyc04g009440.3(NAC081);Solyc04g012050.3(ABR1);Solyc04g051360.3(ABR1);Solyc06g050270.1(CIPK18);Solyc06g050280.1(CIPK18);Solyc08g068960.3(AHK5);Solyc09g042660.4(CIPK2);Solyc11g017470.2(NAC002)
	GO:0071215	cellular response to abscisic acid stimulus	9	85	0.328546	0.914471	Solyc03g116620.3(PLD1);Solyc04g009440.3(NAC081);Solyc04g012050.3(ABR1);Solyc04g051360.3(ABR1);Solyc06g050270.1(CIPK18);Solyc06g050280.1(CIPK18);Solyc08g068960.3(AHK5);Solyc09g042660.4(CIPK2);Solyc11g017470.2(NAC002)
	GO:0097306	cellular response to alcohol	9	85	0.328546	0.914471	Solyc03g116620.3(PLD1);Solyc04g009440.3(NAC081);Solyc04g012050.3(ABR1);Solyc04g051360.3(ABR1);Solyc06g050270.1(CIPK18);Solyc06g050280.1(CIPK18);Solyc08g068960.3(AHK5);Solyc09g042660.4(CIPK2);Solyc11g017470.2(NAC002)
	GO:0006810	transport	326	3634	0.328859	0.914471	MSTRG.13464(--);MSTRG.1786(WIN2);MSTRG.2670(--);Solyc00g500064.1(atpB);Solyc01g006650.2(EIL3);Solyc01g007000.4(PUB22);Solyc01g007010.2(PUB22);Solyc01g007020.4(PUB23);Solyc01g007030.3(PUB22);Solyc01g007040.4(PUB22);Solyc01g007960.3(CRK2);Solyc01g007970.2(CRK2);Solyc01g007980.4(CRK2);Solyc01g008420.3(DTX42);Solyc01g008690.3(GONST1);Solyc01g009810.3(LRR1);Solyc01g010350.4(TPT);Solyc01g057770.3(BOR1)…
	GO:0009943	adaxial/abaxial axis specification	9	86	0.341174	0.946775	MSTRG.19166(PTL);Solyc03g119370.2(MYB62);Solyc07g064990.3(IAMT1);Solyc08g066500.4(ATHB-15);Solyc08g076850.3(TRN2);Solyc08g083210.3(CEL1);Solyc10g008470.3(elmoA);Solyc12g006790.3(PHN1);Solyc12g014500.3(IAMT1)
	GO:0006457	protein folding	2	14	0.351312	0.952758	Solyc03g120850.4(CPN60B1);Solyc09g092260.4(ATJ20)
	GO:0090056	regulation of chlorophyll metabolic process	2	14	0.351312	0.952758	Solyc07g038160.4(GATA21);Solyc12g056480.2(SGR)
	GO:1901401	regulation of tetrapyrrole metabolic process	2	14	0.351312	0.952758	Solyc07g038160.4(GATA21);Solyc12g056480.2(SGR)
	GO:0009308	amine metabolic process	27	283	0.352812	0.952758	Solyc01g080870.3(NPF7.3);Solyc01g091170.3(ARGAH1);Solyc01g106350.4(FAAH);Solyc02g081340.3(GSTF11);Solyc02g085880.3(CYP735A2);Solyc02g089610.2(SAMDC);Solyc02g093230.4(CCOAOMT);Solyc02g093250.3(CCOAOMT);Solyc02g094860.3(CYP735A2);Solyc03g007770.3(SLAH3);Solyc03g098300.1(ODC);Solyc04g007000.2(RAV1);Solyc04g079730.1(AOS1);Solyc04g079860.1(GATL1);Solyc04g080820.2(CKX5);Solyc05g009790.1(RAV1);Solyc06g0…
	GO:0007623	circadian rhythm	3	24	0.353148	0.952758	Solyc06g005680.4(LUX);Solyc06g051680.1(ELF4);Solyc06g074390.3(FAR3)
	GO:0021700	developmental maturation	3	24	0.353148	0.952758	Solyc08g005610.3(CYP707A1);Solyc08g075320.4(CYP707A1);Solyc10g086380.1(GAI)
	GO:0071214	cellular response to abiotic stimulus	3	24	0.353148	0.952758	Solyc02g089200.4(SEP1);Solyc02g089540.3(COL2);Solyc06g074390.3(FAR3)
	GO:0040034	regulation of development, heterochronic	5	45	0.360492	0.952758	Solyc02g087860.3(PRE1);Solyc05g007210.2(PRE6);Solyc07g053410.4(TCP4);Solyc07g062680.3(TCP4);Solyc08g007830.1(DREB1F)
	GO:0010038	response to metal ion	72	785	0.362273	0.952758	MSTRG.3327(ACS3);Solyc01g006650.2(EIL3);Solyc01g009810.3(LRR1);Solyc01g056850.3(ctps1);Solyc01g096420.3(NQR);Solyc01g104780.3(At1g21140);Solyc01g106390.3(HEMA1);Solyc02g063540.3(ACS3);Solyc02g063543.1(ACS3);Solyc02g068260.3(At1g21140);Solyc02g081340.3(GSTF11);Solyc02g090630.4(PLP2);Solyc02g090640.4(PLP2);Solyc02g091990.3(ACS3);Solyc02g093230.4(CCOAOMT);Solyc02g093250.3(CCOAOMT);Solyc03g005570.3(M…
	GO:0006004	fucose metabolic process	1	5	0.368247	0.952758	Solyc03g123410.1(ABP19A)
	GO:0006071	glycerol metabolic process	1	5	0.368247	0.952758	Solyc10g054870.3(TIM)
	GO:0006842	tricarboxylic acid transport	1	5	0.368247	0.952758	Solyc01g008420.3(DTX42)
	GO:0006898	receptor-mediated endocytosis	1	5	0.368247	0.952758	Solyc01g103130.2(DRP2A)
	GO:0008645	hexose transport	1	5	0.368247	0.952758	Solyc03g005140.2(STP8)
	GO:0009395	phospholipid catabolic process	1	5	0.368247	0.952758	Solyc08g005710.3(CPS2)
	GO:0009838	abscission	1	5	0.368247	0.952758	Solyc05g007950.4(RNS1)
	GO:0010928	regulation of auxin mediated signaling pathway	1	5	0.368247	0.952758	Solyc08g069110.3(RHM1)
	GO:0010964	regulation of chromatin silencing by small RNA	1	5	0.368247	0.952758	Solyc03g083170.3(DMS3)
	GO:0031048	chromatin silencing by small RNA	1	5	0.368247	0.952758	Solyc03g083170.3(DMS3)
	GO:0034644	cellular response to UV	1	5	0.368247	0.952758	Solyc02g089200.4(SEP1)
	GO:0042350	GDP-L-fucose biosynthetic process	1	5	0.368247	0.952758	Solyc03g123410.1(ABP19A)
	GO:0043618	regulation of transcription from RNA polymerase II promoter in response to stress	1	5	0.368247	0.952758	Solyc08g076930.1(MYC2)
	GO:0043620	regulation of DNA-templated transcription in response to stress	1	5	0.368247	0.952758	Solyc08g076930.1(MYC2)
	GO:0045740	positive regulation of DNA replication	1	5	0.368247	0.952758	Solyc06g071830.2(BT1)
	GO:0046368	GDP-L-fucose metabolic process	1	5	0.368247	0.952758	Solyc03g123410.1(ABP19A)
	GO:0046822	regulation of nucleocytoplasmic transport	1	5	0.368247	0.952758	Solyc06g082640.3(ASK7)
	GO:0046824	positive regulation of nucleocytoplasmic transport	1	5	0.368247	0.952758	Solyc06g082640.3(ASK7)
	GO:0051567	histone H3-K9 methylation	1	5	0.368247	0.952758	Solyc10g051140.3(EDM2)
	GO:0051570	regulation of histone H3-K9 methylation	1	5	0.368247	0.952758	Solyc10g051140.3(EDM2)
	GO:0051574	positive regulation of histone H3-K9 methylation	1	5	0.368247	0.952758	Solyc10g051140.3(EDM2)
	GO:0060147	regulation of posttranscriptional gene silencing	1	5	0.368247	0.952758	Solyc02g038740.4(HMG2)
	GO:0060966	regulation of gene silencing by RNA	1	5	0.368247	0.952758	Solyc03g083170.3(DMS3)
	GO:0061647	histone H3-K9 modification	1	5	0.368247	0.952758	Solyc10g051140.3(EDM2)
	GO:1903649	regulation of cytoplasmic transport	1	5	0.368247	0.952758	Solyc06g082640.3(ASK7)
	GO:1903651	positive regulation of cytoplasmic transport	1	5	0.368247	0.952758	Solyc06g082640.3(ASK7)
	GO:0010029	regulation of seed germination	4	35	0.369308	0.952758	Solyc04g072300.1(FZP);Solyc06g008030.3(PIF1);Solyc07g038160.4(GATA21);Solyc10g086380.1(GAI)
	GO:1900140	regulation of seedling development	4	35	0.369308	0.952758	Solyc04g072300.1(FZP);Solyc06g008030.3(PIF1);Solyc07g038160.4(GATA21);Solyc10g086380.1(GAI)
	GO:0010468	regulation of gene expression	195	2174	0.377898	0.97307	MSTRG.15238(WRKY50);MSTRG.19166(PTL);MSTRG.3327(ACS3);MSTRG.5282(IAA3);Solyc01g006140.4(CDT1A);Solyc01g006650.2(EIL3);Solyc01g010970.3(AGO7);Solyc01g066730.4(J);Solyc01g090460.3(HAT3);Solyc01g095630.3(WRKY53);Solyc01g100200.3(SCL14);Solyc01g109420.3(At4g36750);Solyc01g150167.1(MADS27);Solyc02g038740.4(HMG2);Solyc02g061780.3(NAC022);Solyc02g063430.4(BHLH93);Solyc02g063540.3(ACS3);Solyc02g063543.1(…
	GO:0009408	response to heat	12	122	0.383697	0.979474	Solyc01g095140.4(LEA14-A);Solyc01g098910.3(PNC1);Solyc02g079930.3(HSA32);Solyc02g087210.3(SAP12);Solyc02g089350.3(GAST1);Solyc03g115230.3(CLPB1);Solyc03g117630.1(HSP70);Solyc08g078510.3(At5g13200);Solyc09g075420.3(ERF071);Solyc10g011740.3(UBC28);Solyc11g068710.3(At2g27310);Solyc11g071760.3(CML37)
	GO:0006566	threonine metabolic process	2	15	0.383994	0.979474	Solyc06g050630.3(TYRAAT1);Solyc09g011870.3(TYRAAT2)
	GO:0006826	iron ion transport	2	15	0.383994	0.979474	Solyc08g075360.3(ABCE2);Solyc10g076280.3(IREG2)
	GO:0010017	red or far-red light signaling pathway	2	15	0.383994	0.979474	Solyc02g089540.3(COL2);Solyc06g074390.3(FAR3)
	GO:0071489	cellular response to red or far red light	2	15	0.383994	0.979474	Solyc02g089540.3(COL2);Solyc06g074390.3(FAR3)
	GO:0006873	cellular ion homeostasis	18	188	0.38498	0.980147	Solyc01g008420.3(DTX42);Solyc02g064680.4(ACA2);Solyc03g083320.4(CBL7);Solyc03g123410.1(ABP19A);Solyc04g007000.2(RAV1);Solyc04g025530.3(GAD4);Solyc04g054730.3(SULTR2;1);Solyc05g009790.1(RAV1);Solyc06g050810.3(At3g11740);Solyc06g075050.2(NEC3);Solyc07g032490.3(NPF6.2);Solyc08g083360.3(PNSB3);Solyc09g014860.3(At5g01750);Solyc10g079300.2(ACA4);Solyc10g083890.2(ACA7);Solyc12g005400.3(CNGC4);Solyc12g05…
	GO:0010015	root morphogenesis	24	255	0.390329	0.988801	Solyc01g065530.3(COBL7);Solyc01g150167.1(MADS27);Solyc03g044480.3(KRP1);Solyc03g093790.3(CYCU4-1);Solyc03g095650.3(MLO2);Solyc04g072300.1(FZP);Solyc05g012000.3(--);Solyc05g015850.4(WRKY75);Solyc05g046020.3(PER3);Solyc06g082640.3(ASK7);Solyc07g006700.1(PR-1);Solyc07g017880.4(PER45);Solyc07g045160.3(PFK3);Solyc07g052510.4(PER3);Solyc08g061970.3(ACL5);Solyc08g066100.3(PFK3);Solyc08g066500.4(ATHB-15)…
	GO:0006665	sphingolipid metabolic process	5	47	0.396426	0.988801	Solyc04g054690.3(AAO);Solyc05g014150.4(KCR1);Solyc06g005750.3(SMO2-2);Solyc10g086690.3(IPCS1);Solyc11g062440.2(AAO)
	GO:0008154	actin polymerization or depolymerization	5	47	0.396426	0.988801	Solyc08g014430.3(FH1);Solyc09g090550.3(ARPC2B);Solyc09g098425.1(RIC4);Solyc10g017550.4(ADF10);Solyc11g008880.2(RIC4)
	GO:0048588	developmental cell growth	24	256	0.397938	0.988801	Solyc01g005140.3(Os02g0642300);Solyc01g065530.3(COBL7);Solyc01g105560.3(RIBA1);Solyc02g069490.4(DIM);Solyc02g080670.3(Bp10);Solyc02g094330.3(--);Solyc03g031800.3(XTH8);Solyc03g116620.3(PLD1);Solyc03g118760.4(TUBB1);Solyc04g025530.3(GAD4);Solyc04g071083.1(--);Solyc05g005160.3(ACLA-2);Solyc05g005550.4(GP2);Solyc05g005560.4(GP1);Solyc05g005570.3(GP1);Solyc05g009270.4(CUT1);Solyc05g012000.3(--);Solyc…
	GO:0016099	monoterpenoid biosynthetic process	3	26	0.40243	0.988801	Solyc02g091370.2(UGT709C2);Solyc04g074350.3(UGT85A24);Solyc10g085230.2(UGT76A2)
	GO:0055067	monovalent inorganic cation homeostasis	3	26	0.40243	0.988801	Solyc06g060630.1(CHX15);Solyc06g075050.2(NEC3);Solyc08g016160.3(CHX15)
	GO:0055082	cellular chemical homeostasis	18	190	0.402667	0.988801	Solyc01g008420.3(DTX42);Solyc02g064680.4(ACA2);Solyc03g083320.4(CBL7);Solyc03g123410.1(ABP19A);Solyc04g007000.2(RAV1);Solyc04g025530.3(GAD4);Solyc04g054730.3(SULTR2;1);Solyc05g009790.1(RAV1);Solyc06g050810.3(At3g11740);Solyc06g075050.2(NEC3);Solyc07g032490.3(NPF6.2);Solyc08g083360.3(PNSB3);Solyc09g014860.3(At5g01750);Solyc10g079300.2(ACA4);Solyc10g083890.2(ACA7);Solyc12g005400.3(CNGC4);Solyc12g05…
	GO:0044707	single-multicellular organism process	262	2945	0.410171	0.988801	MSTRG.11794(--);MSTRG.19166(PTL);MSTRG.3327(ACS3);MSTRG.5282(IAA3);Solyc01g005140.3(Os02g0642300);Solyc01g006140.4(CDT1A);Solyc01g010970.3(AGO7);Solyc01g065530.3(COBL7);Solyc01g066430.3(ATL2);Solyc01g090460.3(HAT3);Solyc01g090800.3(CYCU2-1);Solyc01g096410.4(PIP5K6);Solyc01g098820.3(RPT3);Solyc01g098910.3(PNC1);Solyc01g098930.3(CYCP3-1);Solyc01g099190.4(LOX1.2);Solyc01g099620.3(RBOHB);Solyc01g1035…
	GO:0051493	regulation of cytoskeleton organization	4	37	0.410328	0.988801	Solyc08g014430.3(FH1);Solyc09g090550.3(ARPC2B);Solyc09g098425.1(RIC4);Solyc11g008880.2(RIC4)
	GO:0009718	anthocyanin-containing compound biosynthetic process	2	16	0.415939	0.988801	Solyc05g056620.2(AP1C);Solyc10g086250.2(MYB113)
	GO:0030041	actin filament polymerization	2	16	0.415939	0.988801	Solyc08g014430.3(FH1);Solyc09g090550.3(ARPC2B)
	GO:0030833	regulation of actin filament polymerization	2	16	0.415939	0.988801	Solyc08g014430.3(FH1);Solyc09g090550.3(ARPC2B)
	GO:0045596	negative regulation of cell differentiation	2	16	0.415939	0.988801	Solyc03g082550.3(ATHB-12);Solyc06g053220.3(ATHB-7)
	GO:0046283	anthocyanin-containing compound metabolic process	2	16	0.415939	0.988801	Solyc05g056620.2(AP1C);Solyc10g086250.2(MYB113)
	GO:0052386	cell wall thickening	2	16	0.415939	0.988801	Solyc01g150167.1(MADS27);Solyc05g056620.2(AP1C)
	GO:0030198	extracellular matrix organization	7	70	0.417541	0.988801	Solyc01g065530.3(COBL7);Solyc02g068400.3(QRT3);Solyc03g114890.4(COBL4);Solyc03g114900.3(COBL4);Solyc09g057630.3(A6);Solyc09g082660.3(FAOMT);Solyc11g008880.2(RIC4)
	GO:0043062	extracellular structure organization	7	70	0.417541	0.988801	Solyc01g065530.3(COBL7);Solyc02g068400.3(QRT3);Solyc03g114890.4(COBL4);Solyc03g114900.3(COBL4);Solyc09g057630.3(A6);Solyc09g082660.3(FAOMT);Solyc11g008880.2(RIC4)
	GO:0048584	positive regulation of response to stimulus	8	81	0.417979	0.988801	Solyc02g077840.2(ERF12);Solyc02g150146.1(CERK1);Solyc03g093610.1(ERF1);Solyc05g052050.1(ERF1);Solyc06g005170.3(MPK3);Solyc07g053740.1(ERF4);Solyc08g007230.3(ERF1A);Solyc08g078180.1(ERF1A)
	GO:0044255	cellular lipid metabolic process	125	1397	0.420719	0.988801	MSTRG.12107(CYP76B6);Solyc01g006540.4(LOX2.1);Solyc01g006555.1(LOX2.1);Solyc01g087270.3(CCD1);Solyc01g095750.2(LACS4);Solyc01g096410.4(PIP5K6);Solyc01g096420.3(NQR);Solyc01g098110.4(At1g54570);Solyc01g098910.3(PNC1);Solyc01g099150.5.1(LOX1.5);Solyc01g099190.4(LOX1.2);Solyc01g103920.3(AP1);Solyc01g105870.3(TPS3);Solyc01g105880.4(TPS3);Solyc01g105890.3(TPS3);Solyc01g105920.3(TPS3);Solyc01g105940.3(…
	GO:0016053	organic acid biosynthetic process	59	652	0.421091	0.988801	Solyc01g005140.3(Os02g0642300);Solyc01g006540.4(LOX2.1);Solyc01g006555.1(LOX2.1);Solyc01g010350.4(TPT);Solyc01g087270.3(CCD1);Solyc01g099150.5.1(LOX1.5);Solyc01g099190.4(LOX1.2);Solyc01g105383.1(DHS2);Solyc01g108630.3(NIR1);Solyc02g032860.3(APR2);Solyc02g065280.3(SABP2);Solyc02g069490.4(DIM);Solyc02g072240.3(CESA8);Solyc02g080640.4(APR1);Solyc02g089860.1(HOS3);Solyc02g090630.4(PLP2);Solyc02g09064…
	GO:0046394	carboxylic acid biosynthetic process	59	652	0.421091	0.988801	Solyc01g005140.3(Os02g0642300);Solyc01g006540.4(LOX2.1);Solyc01g006555.1(LOX2.1);Solyc01g010350.4(TPT);Solyc01g087270.3(CCD1);Solyc01g099150.5.1(LOX1.5);Solyc01g099190.4(LOX1.2);Solyc01g105383.1(DHS2);Solyc01g108630.3(NIR1);Solyc02g032860.3(APR2);Solyc02g065280.3(SABP2);Solyc02g069490.4(DIM);Solyc02g072240.3(CESA8);Solyc02g080640.4(APR1);Solyc02g089860.1(HOS3);Solyc02g090630.4(PLP2);Solyc02g09064…
	GO:0034285	response to disaccharide	23	248	0.422214	0.988801	Solyc01g091700.4(PP2A13);Solyc01g103920.3(AP1);Solyc02g081340.3(GSTF11);Solyc02g085020.4(DFRA);Solyc02g089200.4(SEP1);Solyc03g006360.3(DRM1);Solyc03g006490.3(--);Solyc04g009440.3(NAC081);Solyc04g077240.4(BCAT2);Solyc04g077250.4(BCAT2);Solyc05g009270.4(CUT1);Solyc05g045670.4(GPT2);Solyc05g053550.3(CHS2);Solyc06g061280.3(TKPR1);Solyc06g073180.3(BBX24);Solyc07g007930.3(RFS6);Solyc07g055060.3(PPC1);S…
	GO:0006059	hexitol metabolic process	1	6	0.423699	0.988801	Solyc01g079300.4(STS1)
	GO:0006144	purine nucleobase metabolic process	1	6	0.423699	0.988801	Solyc02g078400.3(ALN)
	GO:0006591	ornithine metabolic process	1	6	0.423699	0.988801	Solyc03g098300.1(ODC)
	GO:0006706	steroid catabolic process	1	6	0.423699	0.988801	Solyc11g012200.3(ASAT1)
	GO:0006868	glutamine transport	1	6	0.423699	0.988801	Solyc08g006520.1(GDU1)
	GO:0007155	cell adhesion	1	6	0.423699	0.988801	Solyc12g006450.2(GABA-TP3)
	GO:0010167	response to nitrate	1	6	0.423699	0.988801	Solyc06g010250.3(NRT2.4)
	GO:0015743	malate transport	1	6	0.423699	0.988801	Solyc11g071350.1(ALMT2)
	GO:0015749	monosaccharide transport	1	6	0.423699	0.988801	Solyc03g005140.2(STP8)
	GO:0015804	neutral amino acid transport	1	6	0.423699	0.988801	Solyc08g006520.1(GDU1)
	GO:0019401	alditol biosynthetic process	1	6	0.423699	0.988801	Solyc01g079300.4(STS1)
	GO:0019406	hexitol biosynthetic process	1	6	0.423699	0.988801	Solyc01g079300.4(STS1)
	GO:0019632	shikimate metabolic process	1	6	0.423699	0.988801	Solyc01g105383.1(DHS2)
	GO:0030837	negative regulation of actin filament polymerization	1	6	0.423699	0.988801	Solyc08g014430.3(FH1)
	GO:0031333	negative regulation of protein complex assembly	1	6	0.423699	0.988801	Solyc08g014430.3(FH1)
	GO:0031440	regulation of mRNA 3'-end processing	1	6	0.423699	0.988801	Solyc10g051140.3(EDM2)
	GO:0032272	negative regulation of protein polymerization	1	6	0.423699	0.988801	Solyc08g014430.3(FH1)
	GO:0032386	regulation of intracellular transport	1	6	0.423699	0.988801	Solyc06g082640.3(ASK7)
	GO:0032388	positive regulation of intracellular transport	1	6	0.423699	0.988801	Solyc06g082640.3(ASK7)
	GO:0034433	steroid esterification	1	6	0.423699	0.988801	Solyc11g012200.3(ASAT1)
	GO:0036079	purine nucleotide-sugar transport	1	6	0.423699	0.988801	Solyc01g008690.3(GONST1)
	GO:0046864	isoprenoid transport	1	6	0.423699	0.988801	Solyc09g091670.3(PDR1)
	GO:0051050	positive regulation of transport	1	6	0.423699	0.988801	Solyc06g082640.3(ASK7)
	GO:0051054	positive regulation of DNA metabolic process	1	6	0.423699	0.988801	Solyc06g071830.2(BT1)
	GO:0051693	actin filament capping	1	6	0.423699	0.988801	Solyc08g014430.3(FH1)
	GO:0060341	regulation of cellular localization	1	6	0.423699	0.988801	Solyc06g082640.3(ASK7)
	GO:0032501	multicellular organismal process	263	2962	0.424084	0.988801	MSTRG.11794(--);MSTRG.19166(PTL);MSTRG.3327(ACS3);MSTRG.5282(IAA3);Solyc01g005140.3(Os02g0642300);Solyc01g006140.4(CDT1A);Solyc01g010970.3(AGO7);Solyc01g065530.3(COBL7);Solyc01g066430.3(ATL2);Solyc01g090460.3(HAT3);Solyc01g090800.3(CYCU2-1);Solyc01g096410.4(PIP5K6);Solyc01g098820.3(RPT3);Solyc01g098910.3(PNC1);Solyc01g098930.3(CYCP3-1);Solyc01g099190.4(LOX1.2);Solyc01g099620.3(RBOHB);Solyc01g1035…
	GO:0060918	auxin transport	11	115	0.428806	0.998096	Solyc02g094330.3(--);Solyc03g031800.3(XTH8);Solyc05g005550.4(GP2);Solyc05g005560.4(GP1);Solyc05g005570.3(GP1);Solyc05g053550.3(CHS2);Solyc06g008590.3(IAA16);Solyc07g007750.3(PDF2.2);Solyc08g061970.3(ACL5);Solyc08g066650.3(CCD8B);Solyc08g076850.3(TRN2)
	GO:0072503	cellular divalent inorganic cation homeostasis	4	38	0.430642	0.998202	Solyc02g064680.4(ACA2);Solyc06g075050.2(NEC3);Solyc10g079300.2(ACA4);Solyc10g083890.2(ACA7)
	GO:0009266	response to temperature stimulus	31	339	0.432082	0.998202	Solyc01g095140.4(LEA14-A);Solyc01g098910.3(PNC1);Solyc02g079930.3(HSA32);Solyc02g084840.3(--);Solyc02g084850.3(TAS14);Solyc02g087210.3(SAP12);Solyc02g087410.4(ABCB15);Solyc02g089150.4(At5g67130);Solyc02g089200.4(SEP1);Solyc02g089350.3(GAST1);Solyc03g026270.3(DREB1A);Solyc03g026280.3(DREB1A);Solyc03g033500.4(GRP-2);Solyc03g096030.3(ESK1);Solyc03g115230.3(CLPB1);Solyc03g117630.1(HSP70);Solyc03g1181…
	GO:0007166	cell surface receptor signaling pathway	5	49	0.432158	0.998202	Solyc02g150146.1(CERK1);Solyc03g111800.2(SOBIR1);Solyc03g115610.3(At1g74360);Solyc06g071810.1(SOBIR1);Solyc09g012000.1(LECRK41)
	GO:0016104	triterpenoid biosynthetic process	5	49	0.432158	0.998202	Solyc02g086180.4(STE1);Solyc05g047580.4(CAS1);Solyc07g045350.4(AAT1);Solyc12g006530.2(TTS1);Solyc12g009695.1(SYT4)
	GO:0000271	polysaccharide biosynthetic process	6	60	0.432529	0.998202	Solyc02g087350.3(GATL10);Solyc04g079860.1(GATL1);Solyc07g064050.3(GAUT12);Solyc08g069110.3(RHM1);Solyc10g006500.4(GAUT12);Solyc12g055930.3(UGE2)
	GO:0044283	small molecule biosynthetic process	79	881	0.436163	1	Solyc01g005140.3(Os02g0642300);Solyc01g006540.4(LOX2.1);Solyc01g006555.1(LOX2.1);Solyc01g010350.4(TPT);Solyc01g079300.4(STS1);Solyc01g087270.3(CCD1);Solyc01g091470.3(AHL22);Solyc01g099150.5.1(LOX1.5);Solyc01g099190.4(LOX1.2);Solyc01g105383.1(DHS2);Solyc01g107460.2(--);Solyc01g108630.3(NIR1);Solyc02g032860.3(APR2);Solyc02g065280.3(SABP2);Solyc02g069490.4(DIM);Solyc02g072240.3(CESA8);Solyc02g080640…
	GO:0046165	alcohol biosynthetic process	22	239	0.439629	1	Solyc01g079300.4(STS1);Solyc01g091470.3(AHL22);Solyc01g107460.2(--);Solyc02g069490.4(DIM);Solyc02g072240.3(CESA8);Solyc02g086180.4(STE1);Solyc02g088380.4(At5g15350);Solyc03g045070.1(AMT1-3);Solyc03g118760.4(TUBB1);Solyc03g121510.4(CYP90D1);Solyc04g074530.3(At1g22440);Solyc05g046020.3(PER3);Solyc06g005750.3(SMO2-2);Solyc06g068270.3(SRG1);Solyc06g073180.3(BBX24);Solyc07g045040.3(SRG1);Solyc07g04535…
	GO:0048511	rhythmic process	14	150	0.445593	1	Solyc01g105560.3(RIBA1);Solyc01g111350.3(NFD4);Solyc02g084870.3(MPK7);Solyc02g089540.3(COL2);Solyc03g026280.3(DREB1A);Solyc06g005680.4(LUX);Solyc06g051680.1(ELF4);Solyc06g071830.2(BT1);Solyc06g074390.3(FAR3);Solyc07g038160.4(GATA21);Solyc09g075440.4(ERS1);Solyc10g055390.2(NFD4);Solyc11g005240.1(SRR1);Solyc12g006240.2(COL10)
	GO:0010016	shoot system morphogenesis	2	17	0.447025	1	MSTRG.19166(PTL);Solyc03g123400.1(NSP1)
	GO:0051193	regulation of cofactor metabolic process	2	17	0.447025	1	Solyc07g038160.4(GATA21);Solyc12g056480.2(SGR)
	GO:0042126	nitrate metabolic process	5	50	0.449864	1	Solyc01g108630.3(NIR1);Solyc05g009500.3(NPF3.1);Solyc06g010250.3(NRT2.4);Solyc07g032490.3(NPF6.2);Solyc08g078950.3(NPF6.3)
	GO:2001057	reactive nitrogen species metabolic process	5	50	0.449864	1	Solyc01g108630.3(NIR1);Solyc05g009500.3(NPF3.1);Solyc06g010250.3(NRT2.4);Solyc07g032490.3(NPF6.2);Solyc08g078950.3(NPF6.3)
	GO:0010191	mucilage metabolic process	3	28	0.450574	1	Solyc03g006970.1(SBT1.3);Solyc06g074630.4(CSLA2);Solyc08g005870.2(MYB3)
	GO:0019852	L-ascorbic acid metabolic process	3	28	0.450574	1	Solyc03g123410.1(ABP19A);Solyc06g033860.2(GDHA);Solyc12g008650.2(MIOX4)
	GO:0072507	divalent inorganic cation homeostasis	4	39	0.450762	1	Solyc02g064680.4(ACA2);Solyc06g075050.2(NEC3);Solyc10g079300.2(ACA4);Solyc10g083890.2(ACA7)
	GO:0006511	ubiquitin-dependent protein catabolic process	16	173	0.451245	1	MSTRG.13464(--);Solyc01g098910.3(PNC1);Solyc04g071083.1(--);Solyc05g050490.4(CPIJ005690);Solyc06g052050.4(BIP4);Solyc07g056430.3(PARC);Solyc07g056460.3(PARC);Solyc07g056480.3(PARC);Solyc09g011490.3(PRP1);Solyc09g011500.3(PRP1);Solyc09g011540.2(PRP1);Solyc09g011600.3(PRP1);Solyc10g011740.3(UBC28);Solyc10g054870.3(TIM);Solyc10g084960.2(PRP1);Solyc12g006450.2(GABA-TP3)
	GO:0048856	anatomical structure development	239	2701	0.453214	1	MSTRG.11794(--);MSTRG.19166(PTL);MSTRG.3327(ACS3);MSTRG.5282(IAA3);Solyc01g005140.3(Os02g0642300);Solyc01g065530.3(COBL7);Solyc01g066430.3(ATL2);Solyc01g090460.3(HAT3);Solyc01g090800.3(CYCU2-1);Solyc01g090810.4(EXPB15);Solyc01g096410.4(PIP5K6);Solyc01g098820.3(RPT3);Solyc01g098930.3(CYCP3-1);Solyc01g103595.1(--);Solyc01g105560.3(RIBA1);Solyc01g108240.3(ERF109);Solyc01g111540.4(BGAL13);Solyc01g150…
	GO:0016128	phytosteroid metabolic process	15	163	0.463196	1	Solyc01g091470.3(AHL22);Solyc02g069490.4(DIM);Solyc02g086180.4(STE1);Solyc02g088380.4(At5g15350);Solyc03g118760.4(TUBB1);Solyc03g121510.4(CYP90D1);Solyc04g074530.3(At1g22440);Solyc05g046020.3(PER3);Solyc06g005750.3(SMO2-2);Solyc06g068270.3(SRG1);Solyc07g045040.3(SRG1);Solyc07g045350.4(AAT1);Solyc07g052510.4(PER3);Solyc10g011730.3(AGP20);Solyc12g099260.2(ACLB-2)
	GO:0055076	transition metal ion homeostasis	6	62	0.464411	1	Solyc01g008420.3(DTX42);Solyc01g104780.3(At1g21140);Solyc01g106390.3(HEMA1);Solyc04g076950.3(DTX48);Solyc07g026650.3(ACO1);Solyc10g076280.3(IREG2)
	GO:0007275	multicellular organism development	234	2649	0.465789	1	MSTRG.11794(--);MSTRG.19166(PTL);MSTRG.3327(ACS3);MSTRG.5282(IAA3);Solyc01g006140.4(CDT1A);Solyc01g010970.3(AGO7);Solyc01g065530.3(COBL7);Solyc01g066430.3(ATL2);Solyc01g090460.3(HAT3);Solyc01g090800.3(CYCU2-1);Solyc01g098820.3(RPT3);Solyc01g098910.3(PNC1);Solyc01g098930.3(CYCP3-1);Solyc01g099190.4(LOX1.2);Solyc01g103595.1(--);Solyc01g108240.3(ERF109);Solyc01g150167.1(MADS27);Solyc02g061780.3(NAC0…
	GO:0009798	axis specification	9	96	0.469202	1	MSTRG.19166(PTL);Solyc03g119370.2(MYB62);Solyc07g064990.3(IAMT1);Solyc08g066500.4(ATHB-15);Solyc08g076850.3(TRN2);Solyc08g083210.3(CEL1);Solyc10g008470.3(elmoA);Solyc12g006790.3(PHN1);Solyc12g014500.3(IAMT1)
	GO:0009226	nucleotide-sugar biosynthetic process	4	40	0.470648	1	Solyc03g123410.1(ABP19A);Solyc06g069550.1(UGD5);Solyc08g069110.3(RHM1);Solyc09g005470.3(UXS1)
	GO:0060255	regulation of macromolecule metabolic process	218	2470	0.473677	1	MSTRG.15238(WRKY50);MSTRG.19166(PTL);MSTRG.3327(ACS3);MSTRG.5282(IAA3);Solyc01g006140.4(CDT1A);Solyc01g006650.2(EIL3);Solyc01g010350.4(TPT);Solyc01g010970.3(AGO7);Solyc01g066730.4(J);Solyc01g090460.3(HAT3);Solyc01g095630.3(WRKY53);Solyc01g100200.3(SCL14);Solyc01g109420.3(At4g36750);Solyc01g150167.1(MADS27);Solyc02g038740.4(HMG2);Solyc02g061780.3(NAC022);Solyc02g063430.4(BHLH93);Solyc02g063540.3(A…
	GO:0048506	regulation of timing of meristematic phase transition	3	29	0.474048	1	Solyc02g087860.3(PRE1);Solyc05g007210.2(PRE6);Solyc08g007830.1(DREB1F)
	GO:0051259	protein oligomerization	3	29	0.474048	1	Solyc03g120990.3(MODA);Solyc07g055060.3(PPC1);Solyc08g081230.1(At5g41330)
	GO:0009646	response to absence of light	1	7	0.474287	1	Solyc01g091470.3(AHL22)
	GO:0010089	xylem development	1	7	0.474287	1	Solyc08g061970.3(ACL5)
	GO:0019740	nitrogen utilization	1	7	0.474287	1	Solyc10g086380.1(GAI)
	GO:0030042	actin filament depolymerization	1	7	0.474287	1	Solyc08g014430.3(FH1)
	GO:0030834	regulation of actin filament depolymerization	1	7	0.474287	1	Solyc08g014430.3(FH1)
	GO:0030835	negative regulation of actin filament depolymerization	1	7	0.474287	1	Solyc08g014430.3(FH1)
	GO:0034440	lipid oxidation	1	7	0.474287	1	Solyc06g005750.3(SMO2-2)
	GO:0043242	negative regulation of protein complex disassembly	1	7	0.474287	1	Solyc08g014430.3(FH1)
	GO:0048236	plant-type spore development	1	7	0.474287	1	Solyc08g076850.3(TRN2)
	GO:0048572	short-day photoperiodism	1	7	0.474287	1	Solyc11g072310.2(GA20OX1)
	GO:0051261	protein depolymerization	1	7	0.474287	1	Solyc08g014430.3(FH1)
	GO:0051648	vesicle localization	1	7	0.474287	1	Solyc11g008880.2(RIC4)
	GO:0060627	regulation of vesicle-mediated transport	1	7	0.474287	1	Solyc11g008880.2(RIC4)
	GO:1901879	regulation of protein depolymerization	1	7	0.474287	1	Solyc08g014430.3(FH1)
	GO:1901880	negative regulation of protein depolymerization	1	7	0.474287	1	Solyc08g014430.3(FH1)
	GO:0009909	regulation of flower development	11	119	0.47475	1	Solyc03g111800.2(SOBIR1);Solyc04g007000.2(RAV1);Solyc05g005160.3(ACLA-2);Solyc05g009790.1(RAV1);Solyc05g051380.4(AIL6);Solyc05g056620.2(AP1C);Solyc06g071810.1(SOBIR1);Solyc07g038160.4(GATA21);Solyc09g009560.2(CET2);Solyc10g051140.3(EDM2);Solyc11g010710.2(AIL6)
	GO:0006814	sodium ion transport	2	18	0.477157	1	Solyc06g060630.1(CHX15);Solyc08g016160.3(CHX15)
	GO:0009691	cytokinin biosynthetic process	2	18	0.477157	1	Solyc02g085880.3(CYP735A2);Solyc02g094860.3(CYP735A2)
	GO:0032271	regulation of protein polymerization	2	18	0.477157	1	Solyc08g014430.3(FH1);Solyc09g090550.3(ARPC2B)
	GO:0043254	regulation of protein complex assembly	2	18	0.477157	1	Solyc08g014430.3(FH1);Solyc09g090550.3(ARPC2B)
	GO:0051258	protein polymerization	2	18	0.477157	1	Solyc08g014430.3(FH1);Solyc09g090550.3(ARPC2B)
	GO:0065008	regulation of biological quality	90	1016	0.478654	1	Solyc01g005140.3(Os02g0642300);Solyc01g008420.3(DTX42);Solyc01g098910.3(PNC1);Solyc01g099620.3(RBOHB);Solyc01g104780.3(At1g21140);Solyc01g106390.3(HEMA1);Solyc01g107390.4(GH3.1);Solyc02g032860.3(APR2);Solyc02g061780.3(NAC022);Solyc02g064680.4(ACA2);Solyc02g069490.4(DIM);Solyc02g080640.4(APR1);Solyc02g080670.3(Bp10);Solyc02g081340.3(GSTF11);Solyc02g085880.3(CYP735A2);Solyc02g092820.4(GH3.1);Solyc0…
	GO:0048569	post-embryonic organ development	16	176	0.479524	1	MSTRG.19166(PTL);MSTRG.5282(IAA3);Solyc01g065530.3(COBL7);Solyc01g150167.1(MADS27);Solyc03g044480.3(KRP1);Solyc03g120380.3(AUX22);Solyc04g007000.2(RAV1);Solyc04g072300.1(FZP);Solyc05g006650.3(BHLH094);Solyc05g009790.1(RAV1);Solyc05g012000.3(--);Solyc05g015850.4(WRKY75);Solyc06g010250.3(NRT2.4);Solyc07g066330.3(NAC021);Solyc09g083280.3(IAA3);Solyc12g044900.3(RHD3)
	GO:0010646	regulation of cell communication	19	210	0.479691	1	Solyc01g098740.4(ALE2);Solyc02g077840.2(ERF12);Solyc03g116620.3(PLD1);Solyc04g007380.3(PR5K);Solyc04g009440.3(NAC081);Solyc04g051360.3(ABR1);Solyc05g009040.3(LRK10);Solyc06g005170.3(MPK3);Solyc07g047680.3(SNE);Solyc07g053740.1(ERF4);Solyc08g065320.3(RTE1);Solyc08g068960.3(AHK5);Solyc08g069110.3(RHM1);Solyc09g042660.4(CIPK2);Solyc09g074270.3(GID1B);Solyc09g075440.4(ERS1);Solyc10g006130.1(ERF3);Sol…
	GO:0098771	inorganic ion homeostasis	14	154	0.485977	1	Solyc01g008420.3(DTX42);Solyc01g104780.3(At1g21140);Solyc01g106390.3(HEMA1);Solyc02g064680.4(ACA2);Solyc03g083320.4(CBL7);Solyc04g076950.3(DTX48);Solyc04g077980.1(ZAT6);Solyc06g060630.1(CHX15);Solyc06g075050.2(NEC3);Solyc07g026650.3(ACO1);Solyc08g016160.3(CHX15);Solyc10g076280.3(IREG2);Solyc10g079300.2(ACA4);Solyc10g083890.2(ACA7)
	GO:0048831	regulation of shoot system development	11	120	0.486143	1	Solyc03g111800.2(SOBIR1);Solyc04g007000.2(RAV1);Solyc05g005160.3(ACLA-2);Solyc05g009790.1(RAV1);Solyc05g051380.4(AIL6);Solyc05g056620.2(AP1C);Solyc06g071810.1(SOBIR1);Solyc07g038160.4(GATA21);Solyc09g009560.2(CET2);Solyc10g051140.3(EDM2);Solyc11g010710.2(AIL6)
	GO:0048827	phyllome development	16	177	0.488906	1	Solyc03g044480.3(KRP1);Solyc03g121510.4(CYP90D1);Solyc04g007000.2(RAV1);Solyc04g009820.3(GIF1);Solyc04g072300.1(FZP);Solyc04g079860.1(GATL1);Solyc05g005160.3(ACLA-2);Solyc05g009790.1(RAV1);Solyc06g051840.1(CRF4);Solyc07g053410.4(TCP4);Solyc07g055060.3(PPC1);Solyc07g062680.3(TCP4);Solyc08g077780.3(SAPK3);Solyc10g051140.3(EDM2);Solyc11g006230.3(GIF1);Solyc11g072310.2(GA20OX1)
	GO:0015977	carbon fixation	3	30	0.49705	1	Solyc02g085950.4(RBCS-3B);Solyc10g054870.3(TIM);Solyc11g013730.3(rbcL)
	GO:1901617	organic hydroxy compound biosynthetic process	22	247	0.503595	1	Solyc01g079300.4(STS1);Solyc01g091470.3(AHL22);Solyc01g107460.2(--);Solyc02g069490.4(DIM);Solyc02g072240.3(CESA8);Solyc02g086180.4(STE1);Solyc02g088380.4(At5g15350);Solyc03g045070.1(AMT1-3);Solyc03g118760.4(TUBB1);Solyc03g121510.4(CYP90D1);Solyc04g074530.3(At1g22440);Solyc05g046020.3(PER3);Solyc06g005750.3(SMO2-2);Solyc06g068270.3(SRG1);Solyc06g073180.3(BBX24);Solyc07g045040.3(SRG1);Solyc07g04535…
	GO:0016116	carotenoid metabolic process	2	19	0.506263	1	Solyc01g087270.3(CCD1);Solyc08g066650.3(CCD8B)
	GO:0009914	hormone transport	11	122	0.508757	1	Solyc02g094330.3(--);Solyc03g031800.3(XTH8);Solyc05g005550.4(GP2);Solyc05g005560.4(GP1);Solyc05g005570.3(GP1);Solyc05g053550.3(CHS2);Solyc06g008590.3(IAA16);Solyc07g007750.3(PDF2.2);Solyc08g061970.3(ACL5);Solyc08g066650.3(CCD8B);Solyc08g076850.3(TRN2)
	GO:0048438	floral whorl development	4	42	0.509563	1	MSTRG.19166(PTL);Solyc01g090460.3(HAT3);Solyc06g060830.3(HAT4);Solyc08g007270.4(HAT4)
	GO:0032504	multicellular organism reproduction	6	65	0.511267	1	Solyc03g025190.4(DTX35);Solyc08g005610.3(CYP707A1);Solyc08g075320.4(CYP707A1);Solyc09g074530.3(SWEET14);Solyc10g080210.2(PG2);Solyc10g086380.1(GAI)
	GO:0048609	multicellular organismal reproductive process	6	65	0.511267	1	Solyc03g025190.4(DTX35);Solyc08g005610.3(CYP707A1);Solyc08g075320.4(CYP707A1);Solyc09g074530.3(SWEET14);Solyc10g080210.2(PG2);Solyc10g086380.1(GAI)
	GO:0009069	serine family amino acid metabolic process	9	100	0.519438	1	Solyc02g081340.3(GSTF11);Solyc02g082850.3(SAT4);Solyc03g111720.3(E4);Solyc04g079730.1(AOS1);Solyc05g009270.4(CUT1);Solyc06g074000.1(nep2);Solyc07g065340.1(SAT3);Solyc10g049890.3(PGDH1);Solyc10g054870.3(TIM)
	GO:0007349	cellularization	1	8	0.520437	1	Solyc03g119220.3(NACK1)
	GO:0010233	phloem transport	1	8	0.520437	1	Solyc07g055060.3(PPC1)
	GO:0015837	amine transport	1	8	0.520437	1	Solyc08g006520.1(GDU1)
	GO:0031062	positive regulation of histone methylation	1	8	0.520437	1	Solyc10g051140.3(EDM2)
	GO:0032890	regulation of organic acid transport	1	8	0.520437	1	Solyc08g006520.1(GDU1)
	GO:0046364	monosaccharide biosynthetic process	1	8	0.520437	1	Solyc03g123410.1(ABP19A)
	GO:0050684	regulation of mRNA processing	1	8	0.520437	1	Solyc10g051140.3(EDM2)
	GO:0051952	regulation of amine transport	1	8	0.520437	1	Solyc08g006520.1(GDU1)
	GO:0051955	regulation of amino acid transport	1	8	0.520437	1	Solyc08g006520.1(GDU1)
	GO:1903311	regulation of mRNA metabolic process	1	8	0.520437	1	Solyc10g051140.3(EDM2)
	GO:0055080	cation homeostasis	13	146	0.520547	1	Solyc01g008420.3(DTX42);Solyc01g104780.3(At1g21140);Solyc01g106390.3(HEMA1);Solyc02g064680.4(ACA2);Solyc03g083320.4(CBL7);Solyc04g076950.3(DTX48);Solyc06g060630.1(CHX15);Solyc06g075050.2(NEC3);Solyc07g026650.3(ACO1);Solyc08g016160.3(CHX15);Solyc10g076280.3(IREG2);Solyc10g079300.2(ACA4);Solyc10g083890.2(ACA7)
	GO:0007389	pattern specification process	27	308	0.531967	1	MSTRG.19166(PTL);Solyc01g066430.3(ATL2);Solyc01g098820.3(RPT3);Solyc02g067800.4(LBD25);Solyc02g090410.4(LBD36);Solyc03g119370.2(MYB62);Solyc04g008040.4(MAP70.1);Solyc04g015010.4(MAP70.5);Solyc04g079860.1(GATL1);Solyc05g009770.3(WIP6);Solyc05g051380.4(AIL6);Solyc05g051580.3(DOT3);Solyc06g005170.3(MPK3);Solyc06g050860.3(At3g56230);Solyc06g082770.3(LBD12);Solyc07g018290.4(AIL5);Solyc07g064990.3(IAMT…
	GO:0006525	arginine metabolic process	2	20	0.53429	1	Solyc01g091170.3(ARGAH1);Solyc10g054440.3(ADC2)
	GO:0006596	polyamine biosynthetic process	2	20	0.53429	1	Solyc02g089610.2(SAMDC);Solyc10g054440.3(ADC2)
	GO:0009309	amine biosynthetic process	2	20	0.53429	1	Solyc02g089610.2(SAMDC);Solyc10g054440.3(ADC2)
	GO:0015846	polyamine transport	2	20	0.53429	1	Solyc05g053610.2(PDR1);Solyc09g091670.3(PDR1)
	GO:0042401	cellular biogenic amine biosynthetic process	2	20	0.53429	1	Solyc02g089610.2(SAMDC);Solyc10g054440.3(ADC2)
	GO:0046467	membrane lipid biosynthetic process	13	148	0.540927	1	Solyc04g054690.3(AAO);Solyc05g014150.4(KCR1);Solyc05g014700.3(yuiD);Solyc05g015850.4(WRKY75);Solyc06g005750.3(SMO2-2);Solyc06g009140.3(SAG21);Solyc07g055060.3(PPC1);Solyc07g056430.3(PARC);Solyc07g056460.3(PARC);Solyc07g056480.3(PARC);Solyc08g074970.1(--);Solyc09g075210.3(SAG21);Solyc11g062440.2(AAO)
	GO:0040011	locomotion	3	32	0.541457	1	Solyc06g005170.3(MPK3);Solyc06g068160.3(PV42A);Solyc12g006450.2(GABA-TP3)
	GO:0070838	divalent metal ion transport	19	218	0.54763	1	Solyc01g095770.3(CNGC10);Solyc02g038740.4(HMG2);Solyc02g064680.4(ACA2);Solyc02g088380.4(At5g15350);Solyc05g050350.2(CNGC1);Solyc05g050360.3(CNGC3);Solyc05g050380.4(CNGC10);Solyc06g074630.4(CSLA2);Solyc06g075050.2(NEC3);Solyc08g007800.3(At4g22990);Solyc09g010860.4(EXPA3);Solyc09g082890.2(ACA12);Solyc10g054870.3(TIM);Solyc10g079300.2(ACA4);Solyc10g083670.3(CSLA9);Solyc10g083890.2(ACA7);Solyc10g0865…
	GO:0072511	divalent inorganic cation transport	19	218	0.54763	1	Solyc01g095770.3(CNGC10);Solyc02g038740.4(HMG2);Solyc02g064680.4(ACA2);Solyc02g088380.4(At5g15350);Solyc05g050350.2(CNGC1);Solyc05g050360.3(CNGC3);Solyc05g050380.4(CNGC10);Solyc06g074630.4(CSLA2);Solyc06g075050.2(NEC3);Solyc08g007800.3(At4g22990);Solyc09g010860.4(EXPA3);Solyc09g082890.2(ACA12);Solyc10g054870.3(TIM);Solyc10g079300.2(ACA4);Solyc10g083670.3(CSLA9);Solyc10g083890.2(ACA7);Solyc10g0865…
	GO:0019751	polyol metabolic process	10	114	0.548701	1	Solyc01g079300.4(STS1);Solyc01g107460.2(--);Solyc03g045070.1(AMT1-3);Solyc03g097410.1(ITPK5);Solyc06g073180.3(BBX24);Solyc06g074680.4(PDAT1);Solyc09g090730.2(AMT1-1);Solyc10g054870.3(TIM);Solyc12g006450.2(GABA-TP3);Solyc12g008650.2(MIOX4)
	GO:0071702	organic substance transport	145	1666	0.557391	1	Solyc01g006650.2(EIL3);Solyc01g007000.4(PUB22);Solyc01g007010.2(PUB22);Solyc01g007020.4(PUB23);Solyc01g007030.3(PUB22);Solyc01g007040.4(PUB22);Solyc01g007960.3(CRK2);Solyc01g007970.2(CRK2);Solyc01g007980.4(CRK2);Solyc01g008420.3(DTX42);Solyc01g008690.3(GONST1);Solyc01g010350.4(TPT);Solyc01g073840.1(--);Solyc01g096420.3(NQR);Solyc01g098910.3(PNC1);Solyc02g062860.3(PLT6);Solyc02g062890.3(PLT6);Soly…
	GO:0006606	protein import into nucleus	2	21	0.561204	1	Solyc06g051840.1(CRF4);Solyc06g082050.2(--)
	GO:0010119	regulation of stomatal movement	2	21	0.561204	1	Solyc08g068960.3(AHK5);Solyc08g079770.3(SLAC1)
	GO:0044744	protein targeting to nucleus	2	21	0.561204	1	Solyc06g051840.1(CRF4);Solyc06g082050.2(--)
	GO:0051170	nuclear import	2	21	0.561204	1	Solyc06g051840.1(CRF4);Solyc06g082050.2(--)
	GO:1902593	single-organism nuclear import	2	21	0.561204	1	Solyc06g051840.1(CRF4);Solyc06g082050.2(--)
	GO:0000075	cell cycle checkpoint	1	9	0.562538	1	Solyc09g074830.3(WEE1)
	GO:0006400	tRNA modification	1	9	0.562538	1	Solyc04g074710.3(qtrt1)
	GO:0006749	glutathione metabolic process	1	9	0.562538	1	Solyc06g048530.4(GLX2-2)
	GO:0010065	primary meristem tissue development	1	9	0.562538	1	Solyc08g066500.4(ATHB-15)
	GO:0019682	glyceraldehyde-3-phosphate metabolic process	1	9	0.562538	1	Solyc10g054870.3(TIM)
	GO:0031060	regulation of histone methylation	1	9	0.562538	1	Solyc10g051140.3(EDM2)
	GO:0033559	unsaturated fatty acid metabolic process	1	9	0.562538	1	Solyc04g079730.1(AOS1)
	GO:0045926	negative regulation of growth	1	9	0.562538	1	MSTRG.19166(PTL)
	GO:0048508	embryonic meristem development	1	9	0.562538	1	Solyc08g066500.4(ATHB-15)
	GO:0009900	dehiscence	3	33	0.562792	1	Solyc03g025190.4(DTX35);Solyc09g074530.3(SWEET14);Solyc10g080210.2(PG2)
	GO:0010051	xylem and phloem pattern formation	4	45	0.565335	1	Solyc01g098820.3(RPT3);Solyc05g009770.3(WIP6);Solyc05g051580.3(DOT3);Solyc08g076850.3(TRN2)
	GO:0009933	meristem structural organization	12	140	0.577775	1	MSTRG.19166(PTL);Solyc03g119370.2(MYB62);Solyc04g078990.4(GUX2);Solyc06g034370.1(PMEI11);Solyc08g061970.3(ACL5);Solyc08g066500.4(ATHB-15);Solyc08g076850.3(TRN2);Solyc08g083210.3(CEL1);Solyc09g098115.1(--);Solyc10g008470.3(elmoA);Solyc11g010710.2(AIL6);Solyc12g006790.3(PHN1)
	GO:0030154	cell differentiation	76	881	0.581857	1	Solyc01g005140.3(Os02g0642300);Solyc01g060420.2(ZFP5);Solyc01g065530.3(COBL7);Solyc01g096410.4(PIP5K6);Solyc01g105560.3(RIBA1);Solyc01g111540.4(BGAL13);Solyc01g150167.1(MADS27);Solyc02g068400.3(QRT3);Solyc02g069490.4(DIM);Solyc02g080670.3(Bp10);Solyc02g089200.4(SEP1);Solyc02g094330.3(--);Solyc03g025190.4(DTX35);Solyc03g031800.3(XTH8);Solyc03g082550.3(ATHB-12);Solyc03g093790.3(CYCU4-1);Solyc03g095…
	GO:0000741	karyogamy	3	34	0.58351	1	MSTRG.19166(PTL);Solyc04g076860.3(WAV3);Solyc06g052050.4(BIP4)
	GO:0009894	regulation of catabolic process	3	34	0.58351	1	Solyc03g097420.3(HVA22E);Solyc06g072680.4(HVA22);Solyc10g086380.1(GAI)
	GO:0048284	organelle fusion	3	34	0.58351	1	MSTRG.19166(PTL);Solyc04g076860.3(WAV3);Solyc06g052050.4(BIP4)
	GO:2000241	regulation of reproductive process	11	129	0.585297	1	Solyc03g111800.2(SOBIR1);Solyc04g007000.2(RAV1);Solyc05g005160.3(ACLA-2);Solyc05g009790.1(RAV1);Solyc05g051380.4(AIL6);Solyc05g056620.2(AP1C);Solyc06g071810.1(SOBIR1);Solyc07g038160.4(GATA21);Solyc09g009560.2(CET2);Solyc10g051140.3(EDM2);Solyc11g010710.2(AIL6)
	GO:0009787	regulation of abscisic acid-activated signaling pathway	6	70	0.585544	1	Solyc03g116620.3(PLD1);Solyc04g009440.3(NAC081);Solyc04g051360.3(ABR1);Solyc08g068960.3(AHK5);Solyc09g042660.4(CIPK2);Solyc11g017470.2(NAC002)
	GO:1901419	regulation of response to alcohol	6	70	0.585544	1	Solyc03g116620.3(PLD1);Solyc04g009440.3(NAC081);Solyc04g051360.3(ABR1);Solyc08g068960.3(AHK5);Solyc09g042660.4(CIPK2);Solyc11g017470.2(NAC002)
	GO:0030258	lipid modification	2	22	0.586984	1	Solyc06g005750.3(SMO2-2);Solyc11g012200.3(ASAT1)
	GO:0034504	protein localization to nucleus	2	22	0.586984	1	Solyc06g051840.1(CRF4);Solyc06g082050.2(--)
	GO:1902275	regulation of chromatin organization	2	22	0.586984	1	Solyc03g083170.3(DMS3);Solyc10g051140.3(EDM2)
	GO:1903308	regulation of chromatin modification	2	22	0.586984	1	Solyc03g083170.3(DMS3);Solyc10g051140.3(EDM2)
	GO:0048532	anatomical structure arrangement	12	141	0.587929	1	MSTRG.19166(PTL);Solyc03g119370.2(MYB62);Solyc04g078990.4(GUX2);Solyc06g034370.1(PMEI11);Solyc08g061970.3(ACL5);Solyc08g066500.4(ATHB-15);Solyc08g076850.3(TRN2);Solyc08g083210.3(CEL1);Solyc09g098115.1(--);Solyc10g008470.3(elmoA);Solyc11g010710.2(AIL6);Solyc12g006790.3(PHN1)
	GO:0009409	response to cold	19	224	0.596704	1	Solyc02g084840.3(--);Solyc02g084850.3(TAS14);Solyc02g087410.4(ABCB15);Solyc02g089150.4(At5g67130);Solyc02g089200.4(SEP1);Solyc03g026270.3(DREB1A);Solyc03g026280.3(DREB1A);Solyc03g033500.4(GRP-2);Solyc03g096030.3(ESK1);Solyc03g118190.4(ERF114);Solyc04g012050.3(ABR1);Solyc05g056620.2(AP1C);Solyc06g066180.4(PHL11);Solyc08g007830.1(DREB1F);Solyc08g068960.3(AHK5);Solyc11g010710.2(AIL6);Solyc11g044940.…
	GO:0043401	steroid hormone mediated signaling pathway	5	59	0.599546	1	Solyc02g087860.3(PRE1);Solyc05g007210.2(PRE6);Solyc06g008050.4(YUC8);Solyc06g082640.3(ASK7);Solyc06g084130.3(LFG4)
	GO:0048545	response to steroid hormone	5	59	0.599546	1	Solyc02g087860.3(PRE1);Solyc05g007210.2(PRE6);Solyc06g008050.4(YUC8);Solyc06g082640.3(ASK7);Solyc06g084130.3(LFG4)
	GO:0071383	cellular response to steroid hormone stimulus	5	59	0.599546	1	Solyc02g087860.3(PRE1);Solyc05g007210.2(PRE6);Solyc06g008050.4(YUC8);Solyc06g082640.3(ASK7);Solyc06g084130.3(LFG4)
	GO:0009416	response to light stimulus	98	1139	0.599987	1	Solyc01g005140.3(Os02g0642300);Solyc01g007960.3(CRK2);Solyc01g007970.2(CRK2);Solyc01g007980.4(CRK2);Solyc01g008510.3(--);Solyc01g010350.4(TPT);Solyc01g079180.4(PME53);Solyc01g090460.3(HAT3);Solyc01g091470.3(AHL22);Solyc01g095140.4(LEA14-A);Solyc01g098820.3(RPT3);Solyc01g102960.3(HSP22.7);Solyc01g103920.3(AP1);Solyc02g063250.3(msrA);Solyc02g069490.4(DIM);Solyc02g070430.3(GA2OX1);Solyc02g079930.3(H…
	GO:0006536	glutamate metabolic process	1	10	0.600946	1	Solyc02g089620.3(POX2)
	GO:0008037	cell recognition	1	10	0.600946	1	Solyc03g007790.3(At5g24080)
	GO:0010675	regulation of cellular carbohydrate metabolic process	1	10	0.600946	1	Solyc11g012980.1(ERF014)
	GO:0010769	regulation of cell morphogenesis involved in differentiation	1	10	0.600946	1	Solyc12g007150.3(ROPGEF9)
	GO:0030838	positive regulation of actin filament polymerization	1	10	0.600946	1	Solyc09g090550.3(ARPC2B)
	GO:0031334	positive regulation of protein complex assembly	1	10	0.600946	1	Solyc09g090550.3(ARPC2B)
	GO:0032273	positive regulation of protein polymerization	1	10	0.600946	1	Solyc09g090550.3(ARPC2B)
	GO:0042439	ethanolamine-containing compound metabolic process	1	10	0.600946	1	Solyc01g106350.4(FAAH)
	GO:0045010	actin nucleation	1	10	0.600946	1	Solyc09g090550.3(ARPC2B)
	GO:0046890	regulation of lipid biosynthetic process	1	10	0.600946	1	Solyc02g072240.3(CESA8)
	GO:0051494	negative regulation of cytoskeleton organization	1	10	0.600946	1	Solyc08g014430.3(FH1)
	GO:0060284	regulation of cell development	1	10	0.600946	1	Solyc12g007150.3(ROPGEF9)
	GO:0016310	phosphorylation	56	655	0.603229	1	MSTRG.18441(--);Solyc01g006520.3(RLK1);Solyc01g007960.3(CRK2);Solyc01g007970.2(CRK2);Solyc01g007980.4(CRK2);Solyc01g009810.3(LRR1);Solyc01g096420.3(NQR);Solyc01g111880.4(STY46);Solyc02g072070.4(SD25);Solyc02g079990.3(CRK26);Solyc02g080050.1(CRK26);Solyc02g080070.3(CRK29);Solyc02g080080.3(CRK29);Solyc02g089900.1(LYK4);Solyc02g094010.2(LYK2);Solyc02g150146.1(CERK1);Solyc03g044480.3(KRP1);Solyc03g07…
	GO:0034637	cellular carbohydrate biosynthetic process	3	35	0.603591	1	Solyc01g079300.4(STS1);Solyc08g069110.3(RHM1);Solyc12g055930.3(UGE2)
	GO:0048523	negative regulation of cellular process	22	260	0.603738	1	Solyc03g019690.1(CDI);Solyc03g020030.3(CEVI57);Solyc03g020060.3(CEVI57);Solyc03g020080.4(PIN2K);Solyc03g044480.3(KRP1);Solyc03g082550.3(ATHB-12);Solyc03g083170.3(DMS3);Solyc04g008040.4(MAP70.1);Solyc04g081350.3(E2FC);Solyc05g053660.3(FAMA);Solyc06g053220.3(ATHB-7);Solyc06g073587.1(Os01g0270100);Solyc06g150133.1(CYS-PIN);Solyc08g014430.3(FH1);Solyc09g009560.2(CET2);Solyc09g084470.3(PIIF);Solyc09g0…
	GO:0048519	negative regulation of biological process	55	645	0.610727	1	MSTRG.19166(PTL);Solyc01g006140.4(CDT1A);Solyc01g010970.3(AGO7);Solyc01g091050.4(PECS-2.1);Solyc01g098940.3(PME25);Solyc01g099190.4(LOX1.2);Solyc02g038740.4(HMG2);Solyc02g067100.3(--);Solyc02g080220.3(PME18);Solyc02g089610.2(SAMDC);Solyc03g006970.1(SBT1.3);Solyc03g019690.1(CDI);Solyc03g020030.3(CEVI57);Solyc03g020060.3(CEVI57);Solyc03g020080.4(PIN2K);Solyc03g044480.3(KRP1);Solyc03g071790.1(DMS3);…
	GO:0031329	regulation of cellular catabolic process	2	23	0.611622	1	Solyc03g097420.3(HVA22E);Solyc06g072680.4(HVA22)
	GO:0034220	ion transmembrane transport	20	238	0.614551	1	Solyc00g500064.1(atpB);Solyc01g091470.3(AHL22);Solyc03g007770.3(SLAH3);Solyc03g096380.3(PROT2);Solyc03g120100.3(BAC2);Solyc04g025530.3(GAD4);Solyc04g072037.1(At1g34110);Solyc04g074530.3(At1g22440);Solyc06g066680.3(BAC2);Solyc06g068270.3(SRG1);Solyc06g075520.3(DHAR2);Solyc07g017880.4(PER45);Solyc07g045040.3(SRG1);Solyc08g061570.3(PAA2);Solyc08g069040.3(PER51);Solyc08g077780.3(SAPK3);Solyc08g079770…
	GO:0099402	plant organ development	58	682	0.621054	1	MSTRG.19166(PTL);MSTRG.5282(IAA3);Solyc01g065530.3(COBL7);Solyc01g098820.3(RPT3);Solyc01g150167.1(MADS27);Solyc02g087410.4(ABCB15);Solyc02g089200.4(SEP1);Solyc02g090410.4(LBD36);Solyc03g044480.3(KRP1);Solyc03g093790.3(CYCU4-1);Solyc03g095650.3(MLO2);Solyc03g120380.3(AUX22);Solyc03g121510.4(CYP90D1);Solyc04g007000.2(RAV1);Solyc04g009820.3(GIF1);Solyc04g072037.1(At1g34110);Solyc04g072300.1(FZP);Sol…
	GO:0045595	regulation of cell differentiation	3	36	0.623021	1	Solyc03g082550.3(ATHB-12);Solyc06g053220.3(ATHB-7);Solyc12g007150.3(ROPGEF9)
	GO:0006544	glycine metabolic process	6	73	0.627184	1	Solyc02g081340.3(GSTF11);Solyc03g111720.3(E4);Solyc04g079730.1(AOS1);Solyc05g009270.4(CUT1);Solyc06g074000.1(nep2);Solyc10g054870.3(TIM)
	GO:0006241	CTP biosynthetic process	1	11	0.635983	1	Solyc01g056850.3(ctps1)
	GO:0006771	riboflavin metabolic process	1	11	0.635983	1	Solyc01g105560.3(RIBA1)
	GO:0006817	phosphate ion transport	1	11	0.635983	1	Solyc09g090360.3(PHO1)
	GO:0006821	chloride transport	1	11	0.635983	1	Solyc10g044470.3(CLC-C)
	GO:0009967	positive regulation of signal transduction	1	11	0.635983	1	Solyc06g005170.3(MPK3)
	GO:0023056	positive regulation of signaling	1	11	0.635983	1	Solyc06g005170.3(MPK3)
	GO:0042726	flavin-containing compound metabolic process	1	11	0.635983	1	Solyc01g105560.3(RIBA1)
	GO:0044070	regulation of anion transport	1	11	0.635983	1	Solyc08g006520.1(GDU1)
	GO:0046036	CTP metabolic process	1	11	0.635983	1	Solyc01g056850.3(ctps1)
	GO:0051260	protein homooligomerization	1	11	0.635983	1	Solyc03g120990.3(MODA)
	GO:0030003	cellular cation homeostasis	6	74	0.640512	1	Solyc01g008420.3(DTX42);Solyc02g064680.4(ACA2);Solyc03g083320.4(CBL7);Solyc06g075050.2(NEC3);Solyc10g079300.2(ACA4);Solyc10g083890.2(ACA7)
	GO:0043648	dicarboxylic acid metabolic process	5	62	0.644057	1	Solyc01g105383.1(DHS2);Solyc02g089620.3(POX2);Solyc03g120990.3(MODA);Solyc10g075170.3(ASP1);Solyc12g006450.2(GABA-TP3)
	GO:0044711	single-organism biosynthetic process	186	2171	0.655392	1	Solyc00g500064.1(atpB);Solyc00g500095.1(PAL5);Solyc00g500353.1(PAL5);Solyc01g005140.3(Os02g0642300);Solyc01g006055.1(DIR19);Solyc01g006540.4(LOX2.1);Solyc01g006555.1(LOX2.1);Solyc01g008420.3(DTX42);Solyc01g010350.4(TPT);Solyc01g056850.3(ctps1);Solyc01g079300.4(STS1);Solyc01g087270.3(CCD1);Solyc01g091470.3(AHL22);Solyc01g095750.2(LACS4);Solyc01g099150.5.1(LOX1.5);Solyc01g099190.4(LOX1.2);Solyc01g1…
	GO:0006643	membrane lipid metabolic process	14	172	0.655772	1	Solyc04g054690.3(AAO);Solyc05g014150.4(KCR1);Solyc05g014700.3(yuiD);Solyc05g015850.4(WRKY75);Solyc06g005750.3(SMO2-2);Solyc06g009140.3(SAG21);Solyc07g055060.3(PPC1);Solyc07g056430.3(PARC);Solyc07g056460.3(PARC);Solyc07g056480.3(PARC);Solyc08g074970.1(--);Solyc09g075210.3(SAG21);Solyc10g086690.3(IPCS1);Solyc11g062440.2(AAO)
	GO:0048468	cell development	58	690	0.65698	1	Solyc01g005140.3(Os02g0642300);Solyc01g065530.3(COBL7);Solyc01g096410.4(PIP5K6);Solyc01g105560.3(RIBA1);Solyc01g111540.4(BGAL13);Solyc01g150167.1(MADS27);Solyc02g068400.3(QRT3);Solyc02g069490.4(DIM);Solyc02g080670.3(Bp10);Solyc02g089200.4(SEP1);Solyc02g094330.3(--);Solyc03g025190.4(DTX35);Solyc03g031800.3(XTH8);Solyc03g095650.3(MLO2);Solyc03g116620.3(PLD1);Solyc03g118760.4(TUBB1);Solyc04g025530.3…
	GO:0042446	hormone biosynthetic process	2	25	0.657487	1	Solyc02g085880.3(CYP735A2);Solyc02g094860.3(CYP735A2)
	GO:0048589	developmental growth	26	315	0.658491	1	Solyc01g005140.3(Os02g0642300);Solyc01g065530.3(COBL7);Solyc01g105560.3(RIBA1);Solyc02g069490.4(DIM);Solyc02g080670.3(Bp10);Solyc02g094330.3(--);Solyc03g031800.3(XTH8);Solyc03g116620.3(PLD1);Solyc03g118760.4(TUBB1);Solyc03g121510.4(CYP90D1);Solyc04g025530.3(GAD4);Solyc04g071083.1(--);Solyc05g005160.3(ACLA-2);Solyc05g005550.4(GP2);Solyc05g005560.4(GP1);Solyc05g005570.3(GP1);Solyc05g009270.4(CUT1);…
	GO:0010074	maintenance of meristem identity	3	38	0.659886	1	Solyc05g051380.4(AIL6);Solyc05g056620.2(AP1C);Solyc11g010710.2(AIL6)
	GO:0048229	gametophyte development	30	363	0.663158	1	Solyc01g150167.1(MADS27);Solyc02g068400.3(QRT3);Solyc03g025190.4(DTX35);Solyc03g070390.3(UPTG1);Solyc03g083170.3(DMS3);Solyc03g097420.3(HVA22E);Solyc03g111280.1(CYP94B1);Solyc03g111290.2(CYP94B1);Solyc03g111300.1(CYP94B1);Solyc03g119220.3(NACK1);Solyc05g045670.4(GPT2);Solyc05g047580.4(CAS1);Solyc05g056620.2(AP1C);Solyc06g005170.3(MPK3);Solyc06g068160.3(PV42A);Solyc06g071830.2(BT1);Solyc06g072680.…
	GO:0006892	post-Golgi vesicle-mediated transport	1	12	0.667946	1	Solyc01g103130.2(DRP2A)
	GO:0006971	hypotonic response	1	12	0.667946	1	Solyc03g083320.4(CBL7)
	GO:0010647	positive regulation of cell communication	1	12	0.667946	1	Solyc06g005170.3(MPK3)
	GO:0031058	positive regulation of histone modification	1	12	0.667946	1	Solyc10g051140.3(EDM2)
	GO:0031328	positive regulation of cellular biosynthetic process	1	12	0.667946	1	Solyc06g071830.2(BT1)
	GO:0046434	organophosphate catabolic process	1	12	0.667946	1	Solyc08g005710.3(CPS2)
	GO:0071941	nitrogen cycle metabolic process	1	12	0.667946	1	Solyc01g091170.3(ARGAH1)
	GO:0072530	purine-containing compound transmembrane transport	1	12	0.667946	1	Solyc01g098910.3(PNC1)
	GO:0031401	positive regulation of protein modification process	8	101	0.670825	1	Solyc03g071750.3(PDPK2);Solyc04g007880.4(CRK10);Solyc04g014410.4(RBK1);Solyc06g005170.3(MPK3);Solyc07g055640.1(SD25);Solyc07g055670.1(SD25);Solyc09g055180.4(At1g06840);Solyc10g051140.3(EDM2)
	GO:0001934	positive regulation of protein phosphorylation	7	89	0.674117	1	Solyc03g071750.3(PDPK2);Solyc04g007880.4(CRK10);Solyc04g014410.4(RBK1);Solyc06g005170.3(MPK3);Solyc07g055640.1(SD25);Solyc07g055670.1(SD25);Solyc09g055180.4(At1g06840)
	GO:0010562	positive regulation of phosphorus metabolic process	7	89	0.674117	1	Solyc03g071750.3(PDPK2);Solyc04g007880.4(CRK10);Solyc04g014410.4(RBK1);Solyc06g005170.3(MPK3);Solyc07g055640.1(SD25);Solyc07g055670.1(SD25);Solyc09g055180.4(At1g06840)
	GO:0042327	positive regulation of phosphorylation	7	89	0.674117	1	Solyc03g071750.3(PDPK2);Solyc04g007880.4(CRK10);Solyc04g014410.4(RBK1);Solyc06g005170.3(MPK3);Solyc07g055640.1(SD25);Solyc07g055670.1(SD25);Solyc09g055180.4(At1g06840)
	GO:0045937	positive regulation of phosphate metabolic process	7	89	0.674117	1	Solyc03g071750.3(PDPK2);Solyc04g007880.4(CRK10);Solyc04g014410.4(RBK1);Solyc06g005170.3(MPK3);Solyc07g055640.1(SD25);Solyc07g055670.1(SD25);Solyc09g055180.4(At1g06840)
	GO:0000079	regulation of cyclin-dependent protein serine/threonine kinase activity	2	26	0.678742	1	Solyc03g044480.3(KRP1);Solyc12g098310.2(KRP4)
	GO:0033044	regulation of chromosome organization	2	26	0.678742	1	Solyc03g083170.3(DMS3);Solyc10g051140.3(EDM2)
	GO:1904029	regulation of cyclin-dependent protein kinase activity	2	26	0.678742	1	Solyc03g044480.3(KRP1);Solyc12g098310.2(KRP4)
	GO:0006520	cellular amino acid metabolic process	75	895	0.683892	1	MSTRG.3327(ACS3);Solyc00g500095.1(PAL5);Solyc00g500353.1(PAL5);Solyc01g005140.3(Os02g0642300);Solyc01g010350.4(TPT);Solyc01g056850.3(ctps1);Solyc01g091170.3(ARGAH1);Solyc01g105383.1(DHS2);Solyc01g108630.3(NIR1);Solyc01g108800.4(CHY1);Solyc02g032860.3(APR2);Solyc02g063540.3(ACS3);Solyc02g063543.1(ACS3);Solyc02g065280.3(SABP2);Solyc02g069490.4(DIM);Solyc02g080640.4(APR1);Solyc02g081340.3(GSTF11);So…
	GO:0009746	response to hexose	17	212	0.68758	1	Solyc01g091700.4(PP2A13);Solyc02g065280.3(SABP2);Solyc03g006360.3(DRM1);Solyc03g006490.3(--);Solyc04g025530.3(GAD4);Solyc04g051360.3(ABR1);Solyc04g071960.3(ABA2);Solyc04g077240.4(BCAT2);Solyc04g077250.4(BCAT2);Solyc05g045670.4(GPT2);Solyc06g071320.3(--);Solyc07g007930.3(RFS6);Solyc07g055060.3(PPC1);Solyc10g017960.2(PP2A13);Solyc10g076480.2(AMT2);Solyc12g088220.2(BCAT2);Solyc12g099930.2(AGT1)
	GO:0034284	response to monosaccharide	17	212	0.68758	1	Solyc01g091700.4(PP2A13);Solyc02g065280.3(SABP2);Solyc03g006360.3(DRM1);Solyc03g006490.3(--);Solyc04g025530.3(GAD4);Solyc04g051360.3(ABR1);Solyc04g071960.3(ABA2);Solyc04g077240.4(BCAT2);Solyc04g077250.4(BCAT2);Solyc05g045670.4(GPT2);Solyc06g071320.3(--);Solyc07g007930.3(RFS6);Solyc07g055060.3(PPC1);Solyc10g017960.2(PP2A13);Solyc10g076480.2(AMT2);Solyc12g088220.2(BCAT2);Solyc12g099930.2(AGT1)
	GO:0006575	cellular modified amino acid metabolic process	9	115	0.68881	1	Solyc01g080870.3(NPF7.3);Solyc02g089610.2(SAMDC);Solyc02g093230.4(CCOAOMT);Solyc02g093250.3(CCOAOMT);Solyc03g007770.3(SLAH3);Solyc06g007960.4(COMT1);Solyc06g033860.2(GDHA);Solyc06g048530.4(GLX2-2);Solyc10g024490.2(NPF7.3)
	GO:0071900	regulation of protein serine/threonine kinase activity	3	40	0.694069	1	Solyc03g044480.3(KRP1);Solyc06g005170.3(MPK3);Solyc12g098310.2(KRP4)
	GO:0010160	formation of organ boundary	1	13	0.697105	1	Solyc02g067800.4(LBD25)
	GO:0010192	mucilage biosynthetic process	1	13	0.697105	1	Solyc08g005870.2(MYB3)
	GO:0010639	negative regulation of organelle organization	1	13	0.697105	1	Solyc08g014430.3(FH1)
	GO:0015780	nucleotide-sugar transport	1	13	0.697105	1	Solyc01g008690.3(GONST1)
	GO:0031124	mRNA 3'-end processing	1	13	0.697105	1	Solyc10g051140.3(EDM2)
	GO:0035434	copper ion transmembrane transport	1	13	0.697105	1	Solyc08g061570.3(PAA2)
	GO:0048859	formation of anatomical boundary	1	13	0.697105	1	Solyc02g067800.4(LBD25)
	GO:0051129	negative regulation of cellular component organization	1	13	0.697105	1	Solyc08g014430.3(FH1)
	GO:0044767	single-organism developmental process	293	3421	0.697442	1	MSTRG.11794(--);MSTRG.19166(PTL);MSTRG.3327(ACS3);MSTRG.5282(IAA3);Solyc01g005140.3(Os02g0642300);Solyc01g006140.4(CDT1A);Solyc01g010970.3(AGO7);Solyc01g060420.2(ZFP5);Solyc01g065530.3(COBL7);Solyc01g066430.3(ATL2);Solyc01g073840.1(--);Solyc01g090460.3(HAT3);Solyc01g090800.3(CYCU2-1);Solyc01g090810.4(EXPB15);Solyc01g096410.4(PIP5K6);Solyc01g098820.3(RPT3);Solyc01g098910.3(PNC1);Solyc01g098930.3(C…
	GO:0048869	cellular developmental process	104	1237	0.697774	1	Solyc01g005140.3(Os02g0642300);Solyc01g060420.2(ZFP5);Solyc01g065530.3(COBL7);Solyc01g090810.4(EXPB15);Solyc01g096410.4(PIP5K6);Solyc01g105560.3(RIBA1);Solyc01g111540.4(BGAL13);Solyc01g150167.1(MADS27);Solyc02g068400.3(QRT3);Solyc02g069490.4(DIM);Solyc02g080670.3(Bp10);Solyc02g081210.3(EXPA13);Solyc02g084870.3(MPK7);Solyc02g087860.3(PRE1);Solyc02g089200.4(SEP1);Solyc02g094330.3(--);Solyc03g025190…
	GO:0046173	polyol biosynthetic process	5	66	0.698351	1	Solyc01g079300.4(STS1);Solyc01g107460.2(--);Solyc03g045070.1(AMT1-3);Solyc06g073180.3(BBX24);Solyc09g090730.2(AMT1-1)
	GO:0051234	establishment of localization	334	3896	0.704686	1	MSTRG.13464(--);MSTRG.1786(WIN2);MSTRG.2670(--);Solyc00g500064.1(atpB);Solyc01g006650.2(EIL3);Solyc01g007000.4(PUB22);Solyc01g007010.2(PUB22);Solyc01g007020.4(PUB23);Solyc01g007030.3(PUB22);Solyc01g007040.4(PUB22);Solyc01g007960.3(CRK2);Solyc01g007970.2(CRK2);Solyc01g007980.4(CRK2);Solyc01g008420.3(DTX42);Solyc01g008690.3(GONST1);Solyc01g009810.3(LRR1);Solyc01g010350.4(TPT);Solyc01g057770.3(BOR1)…
	GO:0009767	photosynthetic electron transport chain	7	92	0.707575	1	Solyc00g500130.1(psbA);Solyc00g500200.1(psbA);Solyc00g500296.1(psbA);Solyc00g500329.1(psbA);Solyc01g103920.3(AP1);Solyc02g089200.4(SEP1);Solyc08g083360.3(PNSB3)
	GO:0009247	glycolipid biosynthetic process	9	117	0.708358	1	Solyc05g014700.3(yuiD);Solyc05g015850.4(WRKY75);Solyc06g009140.3(SAG21);Solyc07g055060.3(PPC1);Solyc07g056430.3(PARC);Solyc07g056460.3(PARC);Solyc07g056480.3(PARC);Solyc08g074970.1(--);Solyc09g075210.3(SAG21)
	GO:0006816	calcium ion transport	3	41	0.71016	1	Solyc02g064680.4(ACA2);Solyc09g082890.2(ACA12);Solyc10g079300.2(ACA4)
	GO:0032270	positive regulation of cellular protein metabolic process	8	105	0.712664	1	Solyc03g071750.3(PDPK2);Solyc04g007880.4(CRK10);Solyc04g014410.4(RBK1);Solyc06g005170.3(MPK3);Solyc07g055640.1(SD25);Solyc07g055670.1(SD25);Solyc09g055180.4(At1g06840);Solyc10g051140.3(EDM2)
	GO:0051247	positive regulation of protein metabolic process	8	105	0.712664	1	Solyc03g071750.3(PDPK2);Solyc04g007880.4(CRK10);Solyc04g014410.4(RBK1);Solyc06g005170.3(MPK3);Solyc07g055640.1(SD25);Solyc07g055670.1(SD25);Solyc09g055180.4(At1g06840);Solyc10g051140.3(EDM2)
	GO:0006468	protein phosphorylation	42	515	0.715749	1	Solyc01g007960.3(CRK2);Solyc01g007970.2(CRK2);Solyc01g007980.4(CRK2);Solyc01g009810.3(LRR1);Solyc01g096420.3(NQR);Solyc01g111880.4(STY46);Solyc02g079990.3(CRK26);Solyc02g080050.1(CRK26);Solyc02g080070.3(CRK29);Solyc02g080080.3(CRK29);Solyc02g089900.1(LYK4);Solyc02g094010.2(LYK2);Solyc02g150146.1(CERK1);Solyc03g044480.3(KRP1);Solyc03g071750.3(PDPK2);Solyc03g083470.3(LRK10);Solyc03g111800.2(SOBIR1)…
	GO:0042044	fluid transport	17	216	0.716503	1	Solyc01g009810.3(LRR1);Solyc01g096420.3(NQR);Solyc02g065280.3(SABP2);Solyc03g096290.3(PIP1-2);Solyc03g116620.3(PLD1);Solyc03g118760.4(TUBB1);Solyc04g005480.1(NRP1);Solyc04g025530.3(GAD4);Solyc06g034370.1(PMEI11);Solyc06g071320.3(--);Solyc06g073180.3(BBX24);Solyc06g082640.3(ASK7);Solyc07g026650.3(ACO1);Solyc07g055060.3(PPC1);Solyc10g054870.3(TIM);Solyc10g086380.1(GAI);Solyc12g099930.2(AGT1)
	GO:0009743	response to carbohydrate	36	444	0.7169	1	Solyc01g091700.4(PP2A13);Solyc01g103920.3(AP1);Solyc02g065280.3(SABP2);Solyc02g081340.3(GSTF11);Solyc02g085020.4(DFRA);Solyc02g089200.4(SEP1);Solyc03g006360.3(DRM1);Solyc03g006490.3(--);Solyc04g009440.3(NAC081);Solyc04g025530.3(GAD4);Solyc04g051360.3(ABR1);Solyc04g054840.1(EIL5);Solyc04g071960.3(ABA2);Solyc04g077240.4(BCAT2);Solyc04g077250.4(BCAT2);Solyc05g009270.4(CUT1);Solyc05g045670.4(GPT2);So…
	GO:0022603	regulation of anatomical structure morphogenesis	2	28	0.718009	1	Solyc04g076950.3(DTX48);Solyc12g007150.3(ROPGEF9)
	GO:0044087	regulation of cellular component biogenesis	2	28	0.718009	1	Solyc08g014430.3(FH1);Solyc09g090550.3(ARPC2B)
	GO:0008299	isoprenoid biosynthetic process	22	277	0.719873	1	Solyc01g087270.3(CCD1);Solyc01g105870.3(TPS3);Solyc01g105880.4(TPS3);Solyc01g105890.3(TPS3);Solyc01g105920.3(TPS3);Solyc01g105940.3(TPS10);Solyc02g072240.3(CESA8);Solyc02g086180.4(STE1);Solyc02g091370.2(UGT709C2);Solyc04g074350.3(UGT85A24);Solyc05g005160.3(ACLA-2);Solyc05g009270.4(CUT1);Solyc05g047580.4(CAS1);Solyc06g074240.3(NSY);Solyc07g045350.4(AAT1);Solyc07g052150.4(VIT_19s0014g04930);Solyc08…
	GO:0048513	animal organ development	49	599	0.720777	1	MSTRG.19166(PTL);MSTRG.5282(IAA3);Solyc01g065530.3(COBL7);Solyc01g066430.3(ATL2);Solyc01g150167.1(MADS27);Solyc02g061780.3(NAC022);Solyc02g067580.3(--);Solyc02g067800.4(LBD25);Solyc02g090410.4(LBD36);Solyc03g044480.3(KRP1);Solyc03g082550.3(ATHB-12);Solyc03g095550.2(MES17);Solyc03g095650.3(MLO2);Solyc03g120380.3(AUX22);Solyc03g121510.4(CYP90D1);Solyc04g005610.3(NAC029);Solyc04g007000.2(RAV1);Solyc…
	GO:0000165	MAPK cascade	1	14	0.723704	1	Solyc06g005170.3(MPK3)
	GO:0000469	cleavage involved in rRNA processing	1	14	0.723704	1	Solyc01g056850.3(ctps1)
	GO:0006020	inositol metabolic process	1	14	0.723704	1	Solyc12g008650.2(MIOX4)
	GO:0006306	DNA methylation	1	14	0.723704	1	Solyc03g083170.3(DMS3)
	GO:0007186	G-protein coupled receptor signaling pathway	1	14	0.723704	1	Solyc12g005380.3(DGK5)
	GO:0009085	lysine biosynthetic process	1	14	0.723704	1	Solyc11g044840.2(ALD1)
	GO:0010557	positive regulation of macromolecule biosynthetic process	1	14	0.723704	1	Solyc06g071830.2(BT1)
	GO:0015740	C4-dicarboxylate transport	1	14	0.723704	1	Solyc11g071350.1(ALMT2)
	GO:0023014	signal transduction by protein phosphorylation	1	14	0.723704	1	Solyc06g005170.3(MPK3)
	GO:0043405	regulation of MAP kinase activity	1	14	0.723704	1	Solyc06g005170.3(MPK3)
	GO:0043408	regulation of MAPK cascade	1	14	0.723704	1	Solyc06g005170.3(MPK3)
	GO:0043650	dicarboxylic acid biosynthetic process	1	14	0.723704	1	Solyc01g105383.1(DHS2)
	GO:0044728	DNA methylation or demethylation	1	14	0.723704	1	Solyc03g083170.3(DMS3)
	GO:0045935	positive regulation of nucleobase-containing compound metabolic process	1	14	0.723704	1	Solyc06g071830.2(BT1)
	GO:0072505	divalent inorganic anion homeostasis	1	14	0.723704	1	Solyc04g077980.1(ZAT6)
	GO:1903310	positive regulation of chromatin modification	1	14	0.723704	1	Solyc10g051140.3(EDM2)
	GO:0016042	lipid catabolic process	21	266	0.726571	1	Solyc01g087270.3(CCD1);Solyc01g096420.3(NQR);Solyc01g098910.3(PNC1);Solyc01g108800.4(CHY1);Solyc02g084870.3(MPK7);Solyc07g056430.3(PARC);Solyc07g056460.3(PARC);Solyc07g056480.3(PARC);Solyc07g063920.3(OCT4);Solyc07g063930.4(OCT4);Solyc08g005710.3(CPS2);Solyc08g066650.3(CCD8B);Solyc09g011490.3(PRP1);Solyc09g011500.3(PRP1);Solyc09g011540.2(PRP1);Solyc09g011600.3(PRP1);Solyc09g075790.3(LACS6);Solyc10…
	GO:0009653	anatomical structure morphogenesis	126	1503	0.726934	1	MSTRG.19166(PTL);Solyc01g005140.3(Os02g0642300);Solyc01g065530.3(COBL7);Solyc01g066430.3(ATL2);Solyc01g090810.4(EXPB15);Solyc01g096410.4(PIP5K6);Solyc01g111540.4(BGAL13);Solyc01g150167.1(MADS27);Solyc02g061780.3(NAC022);Solyc02g067800.4(LBD25);Solyc02g068400.3(QRT3);Solyc02g069490.4(DIM);Solyc02g069510.1(LSH4);Solyc02g080670.3(Bp10);Solyc02g081210.3(EXPA13);Solyc02g084870.3(MPK7);Solyc02g087860.3…
	GO:0006637	acyl-CoA metabolic process	9	119	0.727098	1	Solyc02g038740.4(HMG2);Solyc02g069490.4(DIM);Solyc02g086180.4(STE1);Solyc02g088380.4(At5g15350);Solyc03g118760.4(TUBB1);Solyc05g005160.3(ACLA-2);Solyc06g005750.3(SMO2-2);Solyc07g045350.4(AAT1);Solyc12g099260.2(ACLB-2)
	GO:0006664	glycolipid metabolic process	9	119	0.727098	1	Solyc05g014700.3(yuiD);Solyc05g015850.4(WRKY75);Solyc06g009140.3(SAG21);Solyc07g055060.3(PPC1);Solyc07g056430.3(PARC);Solyc07g056460.3(PARC);Solyc07g056480.3(PARC);Solyc08g074970.1(--);Solyc09g075210.3(SAG21)
	GO:0035383	thioester metabolic process	9	119	0.727098	1	Solyc02g038740.4(HMG2);Solyc02g069490.4(DIM);Solyc02g086180.4(STE1);Solyc02g088380.4(At5g15350);Solyc03g118760.4(TUBB1);Solyc05g005160.3(ACLA-2);Solyc06g005750.3(SMO2-2);Solyc07g045350.4(AAT1);Solyc12g099260.2(ACLB-2)
	GO:1903509	liposaccharide metabolic process	9	119	0.727098	1	Solyc05g014700.3(yuiD);Solyc05g015850.4(WRKY75);Solyc06g009140.3(SAG21);Solyc07g055060.3(PPC1);Solyc07g056430.3(PARC);Solyc07g056460.3(PARC);Solyc07g056480.3(PARC);Solyc08g074970.1(--);Solyc09g075210.3(SAG21)
	GO:0044242	cellular lipid catabolic process	20	255	0.733576	1	Solyc01g087270.3(CCD1);Solyc01g096420.3(NQR);Solyc01g098910.3(PNC1);Solyc01g108800.4(CHY1);Solyc02g084870.3(MPK7);Solyc07g056430.3(PARC);Solyc07g056460.3(PARC);Solyc07g056480.3(PARC);Solyc07g063920.3(OCT4);Solyc07g063930.4(OCT4);Solyc08g005710.3(CPS2);Solyc08g066650.3(CCD8B);Solyc09g011490.3(PRP1);Solyc09g011500.3(PRP1);Solyc09g011540.2(PRP1);Solyc09g011600.3(PRP1);Solyc09g075790.3(LACS6);Solyc10…
	GO:0010565	regulation of cellular ketone metabolic process	4	56	0.735877	1	Solyc02g072240.3(CESA8);Solyc04g071960.3(ABA2);Solyc08g007830.1(DREB1F);Solyc09g092260.4(ATJ20)
	GO:0033692	cellular polysaccharide biosynthetic process	2	29	0.736081	1	Solyc08g069110.3(RHM1);Solyc12g055930.3(UGE2)
	GO:0055065	metal ion homeostasis	7	95	0.738667	1	Solyc01g008420.3(DTX42);Solyc01g104780.3(At1g21140);Solyc01g106390.3(HEMA1);Solyc03g083320.4(CBL7);Solyc04g076950.3(DTX48);Solyc07g026650.3(ACO1);Solyc10g076280.3(IREG2)
	GO:0009834	plant-type secondary cell wall biogenesis	1	15	0.747969	1	Solyc11g011050.2(MYB20)
	GO:0009867	jasmonic acid mediated signaling pathway	1	15	0.747969	1	Solyc08g036660.4(--)
	GO:0019216	regulation of lipid metabolic process	1	15	0.747969	1	Solyc02g072240.3(CESA8)
	GO:0031056	regulation of histone modification	1	15	0.747969	1	Solyc10g051140.3(EDM2)
	GO:0042548	regulation of photosynthesis, light reaction	1	15	0.747969	1	Solyc09g065910.3(PSBW)
	GO:0043244	regulation of protein complex disassembly	1	15	0.747969	1	Solyc08g014430.3(FH1)
	GO:0044089	positive regulation of cellular component biogenesis	1	15	0.747969	1	Solyc09g090550.3(ARPC2B)
	GO:0055088	lipid homeostasis	1	15	0.747969	1	Solyc03g121510.4(CYP90D1)
	GO:0071395	cellular response to jasmonic acid stimulus	1	15	0.747969	1	Solyc08g036660.4(--)
	GO:0098754	detoxification	1	15	0.747969	1	Solyc08g077060.3(LSD1)
	GO:0016311	dephosphorylation	2	30	0.753154	1	Solyc04g056340.4(DSP3);Solyc05g055740.4(DSP3)
	GO:0044281	small molecule metabolic process	293	3453	0.759978	1	MSTRG.3327(ACS3);MSTRG.6587(MLS);Solyc00g500064.1(atpB);Solyc00g500095.1(PAL5);Solyc00g500353.1(PAL5);Solyc01g005140.3(Os02g0642300);Solyc01g006540.4(LOX2.1);Solyc01g006555.1(LOX2.1);Solyc01g008420.3(DTX42);Solyc01g009810.3(LRR1);Solyc01g010350.4(TPT);Solyc01g056430.2(--);Solyc01g056450.3(glnA);Solyc01g056850.3(ctps1);Solyc01g066430.3(ATL2);Solyc01g079300.4(STS1);Solyc01g087270.3(CCD1);Solyc01g08…
	GO:0006767	water-soluble vitamin metabolic process	4	58	0.760717	1	Solyc01g105560.3(RIBA1);Solyc03g123410.1(ABP19A);Solyc06g033860.2(GDHA);Solyc12g008650.2(MIOX4)
	GO:0010604	positive regulation of macromolecule metabolic process	9	123	0.762118	1	Solyc03g071750.3(PDPK2);Solyc04g007880.4(CRK10);Solyc04g014410.4(RBK1);Solyc06g005170.3(MPK3);Solyc06g071830.2(BT1);Solyc07g055640.1(SD25);Solyc07g055670.1(SD25);Solyc09g055180.4(At1g06840);Solyc10g051140.3(EDM2)
	GO:0019684	photosynthesis, light reaction	9	123	0.762118	1	Solyc00g500130.1(psbA);Solyc00g500200.1(psbA);Solyc00g500296.1(psbA);Solyc00g500329.1(psbA);Solyc01g103920.3(AP1);Solyc02g089200.4(SEP1);Solyc08g083360.3(PNSB3);Solyc09g065910.3(PSBW);Solyc12g036170.2(PNSB4)
	GO:0031324	negative regulation of cellular metabolic process	16	211	0.765245	1	Solyc03g019690.1(CDI);Solyc03g020030.3(CEVI57);Solyc03g020060.3(CEVI57);Solyc03g020080.4(PIN2K);Solyc03g044480.3(KRP1);Solyc03g083170.3(DMS3);Solyc04g008040.4(MAP70.1);Solyc06g073587.1(Os01g0270100);Solyc06g150133.1(CYS-PIN);Solyc09g084470.3(PIIF);Solyc09g084480.3(PIIF);Solyc10g051140.3(EDM2);Solyc11g021060.2(ARPI);Solyc11g022590.1(KTI2);Solyc12g006790.3(PHN1);Solyc12g098310.2(KRP4)
	GO:0032147	activation of protein kinase activity	6	85	0.767181	1	Solyc04g007880.4(CRK10);Solyc04g014410.4(RBK1);Solyc06g005170.3(MPK3);Solyc07g055640.1(SD25);Solyc07g055670.1(SD25);Solyc09g055180.4(At1g06840)
	GO:0033674	positive regulation of kinase activity	6	85	0.767181	1	Solyc04g007880.4(CRK10);Solyc04g014410.4(RBK1);Solyc06g005170.3(MPK3);Solyc07g055640.1(SD25);Solyc07g055670.1(SD25);Solyc09g055180.4(At1g06840)
	GO:0045860	positive regulation of protein kinase activity	6	85	0.767181	1	Solyc04g007880.4(CRK10);Solyc04g014410.4(RBK1);Solyc06g005170.3(MPK3);Solyc07g055640.1(SD25);Solyc07g055670.1(SD25);Solyc09g055180.4(At1g06840)
	GO:0051347	positive regulation of transferase activity	6	85	0.767181	1	Solyc04g007880.4(CRK10);Solyc04g014410.4(RBK1);Solyc06g005170.3(MPK3);Solyc07g055640.1(SD25);Solyc07g055670.1(SD25);Solyc09g055180.4(At1g06840)
	GO:0000226	microtubule cytoskeleton organization	8	111	0.76854	1	MSTRG.5282(IAA3);Solyc03g119220.3(NACK1);Solyc06g059720.3(S-ACP-DES6);Solyc09g010860.4(EXPA3);Solyc09g083280.3(IAA3);Solyc10g074540.1(EXL5);Solyc10g086520.2(EXPA3);Solyc11g064750.3(PCMP-E75)
	GO:0009218	pyrimidine ribonucleotide metabolic process	1	16	0.770104	1	Solyc01g056850.3(ctps1)
	GO:0009220	pyrimidine ribonucleotide biosynthetic process	1	16	0.770104	1	Solyc01g056850.3(ctps1)
	GO:0010498	proteasomal protein catabolic process	1	16	0.770104	1	Solyc06g052050.4(BIP4)
	GO:0043161	proteasome-mediated ubiquitin-dependent protein catabolic process	1	16	0.770104	1	Solyc06g052050.4(BIP4)
	GO:0046132	pyrimidine ribonucleoside biosynthetic process	1	16	0.770104	1	Solyc01g056850.3(ctps1)
	GO:0046134	pyrimidine nucleoside biosynthetic process	1	16	0.770104	1	Solyc01g056850.3(ctps1)
	GO:2001252	positive regulation of chromosome organization	1	16	0.770104	1	Solyc10g051140.3(EDM2)
	GO:0055085	transmembrane transport	22	288	0.782933	1	Solyc00g500064.1(atpB);Solyc01g091470.3(AHL22);Solyc01g098910.3(PNC1);Solyc03g007770.3(SLAH3);Solyc03g096380.3(PROT2);Solyc03g120100.3(BAC2);Solyc04g025530.3(GAD4);Solyc04g072037.1(At1g34110);Solyc04g074530.3(At1g22440);Solyc05g050380.4(CNGC10);Solyc06g066680.3(BAC2);Solyc06g068270.3(SRG1);Solyc06g075520.3(DHAR2);Solyc07g017880.4(PER45);Solyc07g045040.3(SRG1);Solyc08g061570.3(PAA2);Solyc08g069040…
	GO:0032958	inositol phosphate biosynthetic process	4	60	0.783704	1	Solyc01g107460.2(--);Solyc03g045070.1(AMT1-3);Solyc06g073180.3(BBX24);Solyc09g090730.2(AMT1-1)
	GO:0006825	copper ion transport	1	17	0.790297	1	Solyc08g061570.3(PAA2)
	GO:0009250	glucan biosynthetic process	1	17	0.790297	1	Solyc12g055930.3(UGE2)
	GO:0043467	regulation of generation of precursor metabolites and energy	1	17	0.790297	1	Solyc09g065910.3(PSBW)
	GO:0048645	organ formation	1	17	0.790297	1	Solyc02g067800.4(LBD25)
	GO:0051495	positive regulation of cytoskeleton organization	1	17	0.790297	1	Solyc09g090550.3(ARPC2B)
	GO:0006766	vitamin metabolic process	4	61	0.79452	1	Solyc01g105560.3(RIBA1);Solyc03g123410.1(ABP19A);Solyc06g033860.2(GDHA);Solyc12g008650.2(MIOX4)
	GO:0019827	stem cell population maintenance	4	61	0.79452	1	Solyc05g051380.4(AIL6);Solyc05g056620.2(AP1C);Solyc11g010710.2(AIL6);Solyc12g006790.3(PHN1)
	GO:0098727	maintenance of cell number	4	61	0.79452	1	Solyc05g051380.4(AIL6);Solyc05g056620.2(AP1C);Solyc11g010710.2(AIL6);Solyc12g006790.3(PHN1)
	GO:0022411	cellular component disassembly	2	33	0.798754	1	Solyc08g014430.3(FH1);Solyc08g029000.3(LOX1.5)
	GO:0051179	localization	344	4068	0.804194	1	MSTRG.13464(--);MSTRG.1786(WIN2);MSTRG.2670(--);Solyc00g500064.1(atpB);Solyc01g006650.2(EIL3);Solyc01g007000.4(PUB22);Solyc01g007010.2(PUB22);Solyc01g007020.4(PUB23);Solyc01g007030.3(PUB22);Solyc01g007040.4(PUB22);Solyc01g007960.3(CRK2);Solyc01g007970.2(CRK2);Solyc01g007980.4(CRK2);Solyc01g008420.3(DTX42);Solyc01g008690.3(GONST1);Solyc01g009810.3(LRR1);Solyc01g010350.4(TPT);Solyc01g057770.3(BOR1)…
	GO:0009893	positive regulation of metabolic process	32	415	0.804593	1	Solyc02g065280.3(SABP2);Solyc02g084870.3(MPK7);Solyc02g093230.4(CCOAOMT);Solyc02g093250.3(CCOAOMT);Solyc03g071750.3(PDPK2);Solyc03g095990.1(--);Solyc03g119210.1(--);Solyc04g005480.1(NRP1);Solyc04g007000.2(RAV1);Solyc04g007880.4(CRK10);Solyc04g014410.4(RBK1);Solyc04g025530.3(GAD4);Solyc05g008895.1(--);Solyc05g009790.1(RAV1);Solyc06g005170.3(MPK3);Solyc06g007960.4(COMT1);Solyc06g069070.1(--);Solyc0…
	GO:0051338	regulation of transferase activity	9	129	0.80849	1	Solyc03g044480.3(KRP1);Solyc04g007880.4(CRK10);Solyc04g014410.4(RBK1);Solyc06g005170.3(MPK3);Solyc07g055640.1(SD25);Solyc07g055670.1(SD25);Solyc09g055180.4(At1g06840);Solyc09g092260.4(ATJ20);Solyc12g098310.2(KRP4)
	GO:0006109	regulation of carbohydrate metabolic process	1	18	0.808717	1	Solyc11g012980.1(ERF014)
	GO:0006553	lysine metabolic process	1	18	0.808717	1	Solyc11g044840.2(ALD1)
	GO:0009753	response to jasmonic acid	1	18	0.808717	1	Solyc08g036660.4(--)
	GO:0017004	cytochrome complex assembly	1	18	0.808717	1	Solyc05g150137.1(CCDA)
	GO:0016144	S-glycoside biosynthetic process	15	206	0.810497	1	Solyc01g008420.3(DTX42);Solyc01g111350.3(NFD4);Solyc02g032860.3(APR2);Solyc02g080640.4(APR1);Solyc02g081340.3(GSTF11);Solyc03g031620.3(APR3);Solyc04g054730.3(SULTR2;1);Solyc04g079730.1(AOS1);Solyc06g066840.3(AOP1.2);Solyc07g056170.4(AIR3);Solyc07g065340.1(SAT3);Solyc08g078950.3(NPF6.3);Solyc08g083360.3(PNSB3);Solyc10g055390.2(NFD4);Solyc12g056920.3(ST3)
	GO:0019758	glycosinolate biosynthetic process	15	206	0.810497	1	Solyc01g008420.3(DTX42);Solyc01g111350.3(NFD4);Solyc02g032860.3(APR2);Solyc02g080640.4(APR1);Solyc02g081340.3(GSTF11);Solyc03g031620.3(APR3);Solyc04g054730.3(SULTR2;1);Solyc04g079730.1(AOS1);Solyc06g066840.3(AOP1.2);Solyc07g056170.4(AIR3);Solyc07g065340.1(SAT3);Solyc08g078950.3(NPF6.3);Solyc08g083360.3(PNSB3);Solyc10g055390.2(NFD4);Solyc12g056920.3(ST3)
	GO:0010638	positive regulation of organelle organization	2	34	0.812207	1	Solyc09g090550.3(ARPC2B);Solyc10g051140.3(EDM2)
	GO:0051130	positive regulation of cellular component organization	2	34	0.812207	1	Solyc09g090550.3(ARPC2B);Solyc10g051140.3(EDM2)
	GO:0048646	anatomical structure formation involved in morphogenesis	13	181	0.812508	1	MSTRG.19166(PTL);Solyc02g067800.4(LBD25);Solyc02g068400.3(QRT3);Solyc02g093580.4(9612);Solyc03g119220.3(NACK1);Solyc03g123400.1(NSP1);Solyc05g007830.3(EXPA1);Solyc06g049050.3(EXPA8);Solyc09g010860.4(EXPA3);Solyc09g057630.3(A6);Solyc09g082660.3(FAOMT);Solyc10g086520.2(EXPA3);Solyc12g008650.2(MIOX4)
	GO:0043647	inositol phosphate metabolic process	5	77	0.816921	1	Solyc01g107460.2(--);Solyc03g045070.1(AMT1-3);Solyc03g097410.1(ITPK5);Solyc06g073180.3(BBX24);Solyc09g090730.2(AMT1-1)
	GO:0030522	intracellular receptor signaling pathway	1	19	0.82552	1	Solyc07g052620.1(MIP1A)
	GO:0046916	cellular transition metal ion homeostasis	1	19	0.82552	1	Solyc01g008420.3(DTX42)
	GO:0048366	leaf development	1	19	0.82552	1	Solyc10g051140.3(EDM2)
	GO:0055081	anion homeostasis	1	19	0.82552	1	Solyc04g077980.1(ZAT6)
	GO:0015979	photosynthesis	10	146	0.834643	1	Solyc00g500130.1(psbA);Solyc00g500200.1(psbA);Solyc00g500296.1(psbA);Solyc00g500329.1(psbA);Solyc01g103920.3(AP1);Solyc02g089200.4(SEP1);Solyc05g045670.4(GPT2);Solyc08g083360.3(PNSB3);Solyc09g065910.3(PSBW);Solyc12g036170.2(PNSB4)
	GO:0016114	terpenoid biosynthetic process	16	224	0.838592	1	Solyc01g087270.3(CCD1);Solyc02g072240.3(CESA8);Solyc02g086180.4(STE1);Solyc02g091370.2(UGT709C2);Solyc04g074350.3(UGT85A24);Solyc05g005160.3(ACLA-2);Solyc05g009270.4(CUT1);Solyc05g047580.4(CAS1);Solyc06g074240.3(NSY);Solyc07g045350.4(AAT1);Solyc08g066650.3(CCD8B);Solyc09g065750.3(D27);Solyc10g085230.2(UGT76A2);Solyc12g006530.2(TTS1);Solyc12g009600.2(At4g02530);Solyc12g009695.1(SYT4)
	GO:0048518	positive regulation of biological process	44	571	0.839975	1	Solyc02g065280.3(SABP2);Solyc02g077840.2(ERF12);Solyc02g084870.3(MPK7);Solyc02g093230.4(CCOAOMT);Solyc02g093250.3(CCOAOMT);Solyc02g150146.1(CERK1);Solyc03g071750.3(PDPK2);Solyc03g093610.1(ERF1);Solyc03g095990.1(--);Solyc03g119210.1(--);Solyc04g005480.1(NRP1);Solyc04g007000.2(RAV1);Solyc04g007880.4(CRK10);Solyc04g014410.4(RBK1);Solyc04g025530.3(GAD4);Solyc04g081350.3(E2FC);Solyc05g008895.1(--);Sol…
	GO:0008033	tRNA processing	1	20	0.840848	1	Solyc04g074710.3(qtrt1)
	GO:0009148	pyrimidine nucleoside triphosphate biosynthetic process	1	20	0.840848	1	Solyc01g056850.3(ctps1)
	GO:0009208	pyrimidine ribonucleoside triphosphate metabolic process	1	20	0.840848	1	Solyc01g056850.3(ctps1)
	GO:0009209	pyrimidine ribonucleoside triphosphate biosynthetic process	1	20	0.840848	1	Solyc01g056850.3(ctps1)
	GO:0009644	response to high light intensity	1	20	0.840848	1	Solyc02g089200.4(SEP1)
	GO:0001932	regulation of protein phosphorylation	9	134	0.841653	1	Solyc03g044480.3(KRP1);Solyc03g071750.3(PDPK2);Solyc04g007880.4(CRK10);Solyc04g014410.4(RBK1);Solyc06g005170.3(MPK3);Solyc07g055640.1(SD25);Solyc07g055670.1(SD25);Solyc09g055180.4(At1g06840);Solyc12g098310.2(KRP4)
	GO:0010073	meristem maintenance	3	52	0.846357	1	Solyc05g051380.4(AIL6);Solyc05g056620.2(AP1C);Solyc11g010710.2(AIL6)
	GO:0031325	positive regulation of cellular metabolic process	9	135	0.847713	1	Solyc03g071750.3(PDPK2);Solyc04g007880.4(CRK10);Solyc04g014410.4(RBK1);Solyc06g005170.3(MPK3);Solyc06g071830.2(BT1);Solyc07g055640.1(SD25);Solyc07g055670.1(SD25);Solyc09g055180.4(At1g06840);Solyc10g051140.3(EDM2)
	GO:0006875	cellular metal ion homeostasis	2	37	0.847862	1	Solyc01g008420.3(DTX42);Solyc03g083320.4(CBL7)
	GO:0009063	cellular amino acid catabolic process	2	37	0.847862	1	Solyc01g108800.4(CHY1);Solyc12g006450.2(GABA-TP3)
	GO:0010118	stomatal movement	2	37	0.847862	1	Solyc08g068960.3(AHK5);Solyc08g079770.3(SLAC1)
	GO:0043085	positive regulation of catalytic activity	6	95	0.850544	1	Solyc04g007880.4(CRK10);Solyc04g014410.4(RBK1);Solyc06g005170.3(MPK3);Solyc07g055640.1(SD25);Solyc07g055670.1(SD25);Solyc09g055180.4(At1g06840)
	GO:0044093	positive regulation of molecular function	6	95	0.850544	1	Solyc04g007880.4(CRK10);Solyc04g014410.4(RBK1);Solyc06g005170.3(MPK3);Solyc07g055640.1(SD25);Solyc07g055670.1(SD25);Solyc09g055180.4(At1g06840)
	GO:0042325	regulation of phosphorylation	9	136	0.853588	1	Solyc03g044480.3(KRP1);Solyc03g071750.3(PDPK2);Solyc04g007880.4(CRK10);Solyc04g014410.4(RBK1);Solyc06g005170.3(MPK3);Solyc07g055640.1(SD25);Solyc07g055670.1(SD25);Solyc09g055180.4(At1g06840);Solyc12g098310.2(KRP4)
	GO:0009112	nucleobase metabolic process	1	21	0.85483	1	Solyc02g078400.3(ALN)
	GO:0009147	pyrimidine nucleoside triphosphate metabolic process	1	21	0.85483	1	Solyc01g056850.3(ctps1)
	GO:0010109	regulation of photosynthesis	1	21	0.85483	1	Solyc09g065910.3(PSBW)
	GO:0009066	aspartate family amino acid metabolic process	3	53	0.855435	1	Solyc06g050630.3(TYRAAT1);Solyc09g011870.3(TYRAAT2);Solyc11g044840.2(ALD1)
	GO:0044770	cell cycle phase transition	3	53	0.855435	1	Solyc03g044480.3(KRP1);Solyc08g068110.1(TEB);Solyc09g074830.3(WEE1)
	GO:0051606	detection of stimulus	5	82	0.856832	1	Solyc02g150146.1(CERK1);Solyc03g083320.4(CBL7);Solyc06g051680.1(ELF4);Solyc06g082640.3(ASK7);Solyc09g075440.4(ERS1)
	GO:0006089	lactate metabolic process	7	110	0.859148	1	Solyc02g086820.3(BCA1);Solyc04g011790.1(GRXS1);Solyc04g011800.1(GRXS1);Solyc04g011810.1(GRXS2);Solyc04g011830.1(GRXS1);Solyc04g011870.1(GRXS1);Solyc06g048530.4(GLX2-2)
	GO:0009639	response to red or far red light	31	418	0.861458	1	Solyc01g090460.3(HAT3);Solyc01g091470.3(AHL22);Solyc01g103920.3(AP1);Solyc02g070430.3(GA2OX1);Solyc02g085950.4(RBCS-3B);Solyc02g087860.3(PRE1);Solyc02g089200.4(SEP1);Solyc02g089540.3(COL2);Solyc03g111720.3(E4);Solyc05g007210.2(PRE6);Solyc05g007480.1(PKS1);Solyc05g007830.3(EXPA1);Solyc05g009270.4(CUT1);Solyc06g008030.3(PIF1);Solyc06g034370.1(PMEI11);Solyc06g051680.1(ELF4);Solyc06g060830.3(HAT4);So…
	GO:0051181	cofactor transport	2	39	0.868088	1	Solyc05g053610.2(PDR1);Solyc09g091670.3(PDR1)
	GO:0009314	response to radiation	105	1316	0.868126	1	Solyc01g005140.3(Os02g0642300);Solyc01g007960.3(CRK2);Solyc01g007970.2(CRK2);Solyc01g007980.4(CRK2);Solyc01g008510.3(--);Solyc01g010350.4(TPT);Solyc01g079180.4(PME53);Solyc01g090460.3(HAT3);Solyc01g091470.3(AHL22);Solyc01g095140.4(LEA14-A);Solyc01g098820.3(RPT3);Solyc01g102960.3(HSP22.7);Solyc01g103920.3(AP1);Solyc01g106390.3(HEMA1);Solyc02g063250.3(msrA);Solyc02g069490.4(DIM);Solyc02g070430.3(GA…
	GO:0016143	S-glycoside metabolic process	16	231	0.870202	1	Solyc01g008420.3(DTX42);Solyc01g111350.3(NFD4);Solyc02g032860.3(APR2);Solyc02g080640.4(APR1);Solyc02g081340.3(GSTF11);Solyc03g031620.3(APR3);Solyc03g095990.1(--);Solyc04g054730.3(SULTR2;1);Solyc04g079730.1(AOS1);Solyc06g066840.3(AOP1.2);Solyc07g056170.4(AIR3);Solyc07g065340.1(SAT3);Solyc08g078950.3(NPF6.3);Solyc08g083360.3(PNSB3);Solyc10g055390.2(NFD4);Solyc12g056920.3(ST3)
	GO:0019757	glycosinolate metabolic process	16	231	0.870202	1	Solyc01g008420.3(DTX42);Solyc01g111350.3(NFD4);Solyc02g032860.3(APR2);Solyc02g080640.4(APR1);Solyc02g081340.3(GSTF11);Solyc03g031620.3(APR3);Solyc03g095990.1(--);Solyc04g054730.3(SULTR2;1);Solyc04g079730.1(AOS1);Solyc06g066840.3(AOP1.2);Solyc07g056170.4(AIR3);Solyc07g065340.1(SAT3);Solyc08g078950.3(NPF6.3);Solyc08g083360.3(PNSB3);Solyc10g055390.2(NFD4);Solyc12g056920.3(ST3)
	GO:0010208	pollen wall assembly	3	55	0.872192	1	Solyc02g068400.3(QRT3);Solyc09g057630.3(A6);Solyc09g082660.3(FAOMT)
	GO:0085029	extracellular matrix assembly	3	55	0.872192	1	Solyc02g068400.3(QRT3);Solyc09g057630.3(A6);Solyc09g082660.3(FAOMT)
	GO:0009062	fatty acid catabolic process	17	245	0.874638	1	Solyc01g096420.3(NQR);Solyc01g098910.3(PNC1);Solyc01g108800.4(CHY1);Solyc02g084870.3(MPK7);Solyc07g056430.3(PARC);Solyc07g056460.3(PARC);Solyc07g056480.3(PARC);Solyc07g063920.3(OCT4);Solyc07g063930.4(OCT4);Solyc09g011490.3(PRP1);Solyc09g011500.3(PRP1);Solyc09g011540.2(PRP1);Solyc09g011600.3(PRP1);Solyc09g075790.3(LACS6);Solyc10g011740.3(UBC28);Solyc10g084960.2(PRP1);Solyc12g006450.2(GABA-TP3)
	GO:0072329	monocarboxylic acid catabolic process	17	245	0.874638	1	Solyc01g096420.3(NQR);Solyc01g098910.3(PNC1);Solyc01g108800.4(CHY1);Solyc02g084870.3(MPK7);Solyc07g056430.3(PARC);Solyc07g056460.3(PARC);Solyc07g056480.3(PARC);Solyc07g063920.3(OCT4);Solyc07g063930.4(OCT4);Solyc09g011490.3(PRP1);Solyc09g011500.3(PRP1);Solyc09g011540.2(PRP1);Solyc09g011600.3(PRP1);Solyc09g075790.3(LACS6);Solyc10g011740.3(UBC28);Solyc10g084960.2(PRP1);Solyc12g006450.2(GABA-TP3)
	GO:0009690	cytokinin metabolic process	6	99	0.876239	1	Solyc02g085880.3(CYP735A2);Solyc02g094860.3(CYP735A2);Solyc04g007000.2(RAV1);Solyc04g080820.2(CKX5);Solyc05g009790.1(RAV1);Solyc09g007830.3(LOG3)
	GO:0017038	protein import	2	40	0.877247	1	Solyc06g051840.1(CRF4);Solyc06g082050.2(--)
	GO:0009889	regulation of biosynthetic process	89	1130	0.878073	1	Solyc01g109420.3(At4g36750);Solyc02g065240.3(SABP2);Solyc02g065280.3(SABP2);Solyc02g072240.3(CESA8);Solyc02g077840.2(ERF12);Solyc02g081340.3(GSTF11);Solyc02g084870.3(MPK7);Solyc02g085630.3(ATHB-40);Solyc02g093230.4(CCOAOMT);Solyc02g093250.3(CCOAOMT);Solyc03g034120.3(ATHB-40);Solyc03g044480.3(KRP1);Solyc03g082550.3(ATHB-12);Solyc03g083170.3(DMS3);Solyc03g093550.1(ERF5);Solyc03g093610.1(ERF1);Solyc…
	GO:0043549	regulation of kinase activity	8	127	0.878253	1	Solyc03g044480.3(KRP1);Solyc04g007880.4(CRK10);Solyc04g014410.4(RBK1);Solyc06g005170.3(MPK3);Solyc07g055640.1(SD25);Solyc07g055670.1(SD25);Solyc09g055180.4(At1g06840);Solyc12g098310.2(KRP4)
	GO:0045859	regulation of protein kinase activity	8	127	0.878253	1	Solyc03g044480.3(KRP1);Solyc04g007880.4(CRK10);Solyc04g014410.4(RBK1);Solyc06g005170.3(MPK3);Solyc07g055640.1(SD25);Solyc07g055670.1(SD25);Solyc09g055180.4(At1g06840);Solyc12g098310.2(KRP4)
	GO:0022604	regulation of cell morphogenesis	1	23	0.879219	1	Solyc12g007150.3(ROPGEF9)
	GO:0006101	citrate metabolic process	3	56	0.879908	1	MSTRG.6587(MLS);Solyc07g026650.3(ACO1);Solyc07g055060.3(PPC1)
	GO:0072350	tricarboxylic acid metabolic process	3	56	0.879908	1	MSTRG.6587(MLS);Solyc07g026650.3(ACO1);Solyc07g055060.3(PPC1)
	GO:0009555	pollen development	8	128	0.883386	1	Solyc01g150167.1(MADS27);Solyc02g068400.3(QRT3);Solyc05g045670.4(GPT2);Solyc05g056620.2(AP1C);Solyc06g074390.3(FAR3);Solyc09g057630.3(A6);Solyc09g082660.3(FAOMT);Solyc12g017480.3(PIRL6)
	GO:0051640	organelle localization	3	57	0.887207	1	Solyc01g105630.4(CML8);Solyc06g082000.4(PLC2);Solyc11g008880.2(RIC4)
	GO:0000904	cell morphogenesis involved in differentiation	30	414	0.887464	1	Solyc01g096410.4(PIP5K6);Solyc01g111540.4(BGAL13);Solyc01g150167.1(MADS27);Solyc02g068400.3(QRT3);Solyc02g089200.4(SEP1);Solyc03g025190.4(DTX35);Solyc05g005460.3(At1g60420);Solyc05g006650.3(BHLH094);Solyc05g024340.1(EXO70B1);Solyc05g056620.2(AP1C);Solyc06g060630.1(CHX15);Solyc06g066800.2(CDI);Solyc07g021020.4(GLOX1);Solyc07g045350.4(AAT1);Solyc07g064050.3(GAUT12);Solyc08g005870.2(MYB3);Solyc08g01…
	GO:0044712	single-organism catabolic process	23	326	0.889074	1	Solyc01g087270.3(CCD1);Solyc01g096420.3(NQR);Solyc01g098910.3(PNC1);Solyc01g108800.4(CHY1);Solyc02g084870.3(MPK7);Solyc03g095550.2(MES17);Solyc07g007930.3(RFS6);Solyc07g056430.3(PARC);Solyc07g056460.3(PARC);Solyc07g056480.3(PARC);Solyc07g063920.3(OCT4);Solyc07g063930.4(OCT4);Solyc08g005710.3(CPS2);Solyc08g066650.3(CCD8B);Solyc09g011490.3(PRP1);Solyc09g011500.3(PRP1);Solyc09g011540.2(PRP1);Solyc09…
	GO:0006213	pyrimidine nucleoside metabolic process	1	24	0.889832	1	Solyc01g056850.3(ctps1)
	GO:0031123	RNA 3'-end processing	1	24	0.889832	1	Solyc10g051140.3(EDM2)
	GO:0043624	cellular protein complex disassembly	1	24	0.889832	1	Solyc08g014430.3(FH1)
	GO:0046131	pyrimidine ribonucleoside metabolic process	1	24	0.889832	1	Solyc01g056850.3(ctps1)
	GO:0019220	regulation of phosphate metabolic process	9	145	0.898678	1	Solyc03g044480.3(KRP1);Solyc03g071750.3(PDPK2);Solyc04g007880.4(CRK10);Solyc04g014410.4(RBK1);Solyc06g005170.3(MPK3);Solyc07g055640.1(SD25);Solyc07g055670.1(SD25);Solyc09g055180.4(At1g06840);Solyc12g098310.2(KRP4)
	GO:0051174	regulation of phosphorus metabolic process	9	145	0.898678	1	Solyc03g044480.3(KRP1);Solyc03g071750.3(PDPK2);Solyc04g007880.4(CRK10);Solyc04g014410.4(RBK1);Solyc06g005170.3(MPK3);Solyc07g055640.1(SD25);Solyc07g055670.1(SD25);Solyc09g055180.4(At1g06840);Solyc12g098310.2(KRP4)
	GO:0009908	flower development	25	355	0.899484	1	MSTRG.11794(--);MSTRG.19166(PTL);Solyc01g090460.3(HAT3);Solyc02g087410.4(ABCB15);Solyc02g089200.4(SEP1);Solyc02g090410.4(LBD36);Solyc03g111800.2(SOBIR1);Solyc03g121510.4(CYP90D1);Solyc04g007000.2(RAV1);Solyc04g072037.1(At1g34110);Solyc05g005160.3(ACLA-2);Solyc05g006650.3(BHLH094);Solyc05g009790.1(RAV1);Solyc05g051380.4(AIL6);Solyc05g056620.2(AP1C);Solyc06g060830.3(HAT4);Solyc06g068160.3(PV42A);So…
	GO:0006081	cellular aldehyde metabolic process	1	25	0.899513	1	Solyc10g054870.3(TIM)
	GO:0048507	meristem development	34	469	0.900119	1	MSTRG.19166(PTL);Solyc02g069490.4(DIM);Solyc02g080670.3(Bp10);Solyc02g087860.3(PRE1);Solyc03g078090.4(PME51);Solyc03g119370.2(MYB62);Solyc04g008040.4(MAP70.1);Solyc04g015010.4(MAP70.5);Solyc04g078990.4(GUX2);Solyc04g082710.4(XCP1);Solyc05g005550.4(GP2);Solyc05g005560.4(GP1);Solyc05g005570.3(GP1);Solyc05g007210.2(PRE6);Solyc05g051380.4(AIL6);Solyc05g056620.2(AP1C);Solyc06g034370.1(PMEI11);Solyc06g…
	GO:0010927	cellular component assembly involved in morphogenesis	3	59	0.900624	1	Solyc02g068400.3(QRT3);Solyc09g057630.3(A6);Solyc09g082660.3(FAOMT)
	GO:0048522	positive regulation of cellular process	11	173	0.901868	1	Solyc03g071750.3(PDPK2);Solyc04g007880.4(CRK10);Solyc04g014410.4(RBK1);Solyc04g081350.3(E2FC);Solyc06g005170.3(MPK3);Solyc06g071830.2(BT1);Solyc07g055640.1(SD25);Solyc07g055670.1(SD25);Solyc09g055180.4(At1g06840);Solyc09g090550.3(ARPC2B);Solyc10g051140.3(EDM2)
	GO:0006355	regulation of transcription, DNA-templated	67	877	0.901961	1	Solyc01g109420.3(At4g36750);Solyc02g065240.3(SABP2);Solyc02g077840.2(ERF12);Solyc02g085630.3(ATHB-40);Solyc03g034120.3(ATHB-40);Solyc03g082550.3(ATHB-12);Solyc03g083170.3(DMS3);Solyc03g093550.1(ERF5);Solyc03g093610.1(ERF1);Solyc03g095770.3(WRKY70);Solyc03g096030.3(ESK1);Solyc03g096760.1(LSU2);Solyc03g096770.1(--);Solyc03g096780.1(LSU2);Solyc03g111720.3(E4);Solyc03g118190.4(ERF114);Solyc04g007000.…
	GO:0009799	specification of symmetry	7	118	0.902104	1	MSTRG.19166(PTL);Solyc03g119370.2(MYB62);Solyc08g066500.4(ATHB-15);Solyc08g076850.3(TRN2);Solyc08g083210.3(CEL1);Solyc10g008470.3(elmoA);Solyc12g006790.3(PHN1)
	GO:0016049	cell growth	30	420	0.903537	1	Solyc01g005140.3(Os02g0642300);Solyc01g065530.3(COBL7);Solyc01g105560.3(RIBA1);Solyc02g069490.4(DIM);Solyc02g080670.3(Bp10);Solyc02g094330.3(--);Solyc03g031800.3(XTH8);Solyc03g116620.3(PLD1);Solyc03g118760.4(TUBB1);Solyc03g121510.4(CYP90D1);Solyc04g005610.3(NAC029);Solyc04g025530.3(GAD4);Solyc04g071083.1(--);Solyc05g005160.3(ACLA-2);Solyc05g005550.4(GP2);Solyc05g005560.4(GP1);Solyc05g005570.3(GP1…
	GO:1903506	regulation of nucleic acid-templated transcription	67	878	0.903762	1	Solyc01g109420.3(At4g36750);Solyc02g065240.3(SABP2);Solyc02g077840.2(ERF12);Solyc02g085630.3(ATHB-40);Solyc03g034120.3(ATHB-40);Solyc03g082550.3(ATHB-12);Solyc03g083170.3(DMS3);Solyc03g093550.1(ERF5);Solyc03g093610.1(ERF1);Solyc03g095770.3(WRKY70);Solyc03g096030.3(ESK1);Solyc03g096760.1(LSU2);Solyc03g096770.1(--);Solyc03g096780.1(LSU2);Solyc03g111720.3(E4);Solyc03g118190.4(ERF114);Solyc04g007000.…
	GO:0048367	shoot system development	48	645	0.904045	1	MSTRG.11794(--);MSTRG.19166(PTL);Solyc01g090460.3(HAT3);Solyc02g087410.4(ABCB15);Solyc02g089200.4(SEP1);Solyc02g090410.4(LBD36);Solyc03g044480.3(KRP1);Solyc03g097420.3(HVA22E);Solyc03g111800.2(SOBIR1);Solyc03g116320.3(TCP14);Solyc03g121510.4(CYP90D1);Solyc03g123400.1(NSP1);Solyc04g005610.3(NAC029);Solyc04g007000.2(RAV1);Solyc04g009820.3(GIF1);Solyc04g072037.1(At1g34110);Solyc04g072300.1(FZP);Soly…
	GO:0090567	reproductive shoot system development	35	484	0.905955	1	MSTRG.11794(--);MSTRG.19166(PTL);Solyc01g090460.3(HAT3);Solyc02g087410.4(ABCB15);Solyc02g089200.4(SEP1);Solyc02g090410.4(LBD36);Solyc03g097420.3(HVA22E);Solyc03g111800.2(SOBIR1);Solyc03g116320.3(TCP14);Solyc03g121510.4(CYP90D1);Solyc04g005610.3(NAC029);Solyc04g007000.2(RAV1);Solyc04g072037.1(At1g34110);Solyc04g072300.1(FZP);Solyc05g005160.3(ACLA-2);Solyc05g006650.3(BHLH094);Solyc05g007770.3(NAC02…
	GO:0006862	nucleotide transport	2	44	0.908304	1	Solyc01g008690.3(GONST1);Solyc01g098910.3(PNC1)
	GO:0016032	viral process	2	44	0.908304	1	Solyc02g089610.2(SAMDC);Solyc06g082640.3(ASK7)
	GO:0006835	dicarboxylic acid transport	1	26	0.908344	1	Solyc11g071350.1(ALMT2)
	GO:0043241	protein complex disassembly	1	26	0.908344	1	Solyc08g014430.3(FH1)
	GO:2001141	regulation of RNA biosynthetic process	68	893	0.908655	1	Solyc01g109420.3(At4g36750);Solyc02g065240.3(SABP2);Solyc02g077840.2(ERF12);Solyc02g085630.3(ATHB-40);Solyc03g034120.3(ATHB-40);Solyc03g082550.3(ATHB-12);Solyc03g083170.3(DMS3);Solyc03g093550.1(ERF5);Solyc03g093610.1(ERF1);Solyc03g095770.3(WRKY70);Solyc03g096030.3(ESK1);Solyc03g096760.1(LSU2);Solyc03g096770.1(--);Solyc03g096780.1(LSU2);Solyc03g111720.3(E4);Solyc03g118190.4(ERF114);Solyc04g007000.…
	GO:0006787	porphyrin-containing compound catabolic process	4	76	0.910017	1	Solyc03g095550.2(MES17);Solyc06g008920.3(AAE1);Solyc07g043660.3(AAE2);Solyc09g092260.4(ATJ20)
	GO:0033015	tetrapyrrole catabolic process	4	76	0.910017	1	Solyc03g095550.2(MES17);Solyc06g008920.3(AAE1);Solyc07g043660.3(AAE2);Solyc09g092260.4(ATJ20)
	GO:0006605	protein targeting	62	823	0.914455	1	Solyc01g006650.2(EIL3);Solyc01g096420.3(NQR);Solyc01g098910.3(PNC1);Solyc02g064680.4(ACA2);Solyc02g065280.3(SABP2);Solyc02g067750.4(BCA1);Solyc02g084870.3(MPK7);Solyc02g086820.3(BCA1);Solyc02g089610.2(SAMDC);Solyc02g089620.3(POX2);Solyc02g090630.4(PLP2);Solyc02g090640.4(PLP2);Solyc02g092750.3(Os12g0580900);Solyc02g150146.1(CERK1);Solyc03g025570.2(NRPB5A);Solyc03g045070.1(AMT1-3);Solyc03g080190.3(…
	GO:0051171	regulation of nitrogen compound metabolic process	85	1104	0.91535	1	Solyc01g006140.4(CDT1A);Solyc01g109420.3(At4g36750);Solyc02g063350.1(CML18);Solyc02g065240.3(SABP2);Solyc02g077840.2(ERF12);Solyc02g085630.3(ATHB-40);Solyc02g091500.1(--);Solyc03g034120.3(ATHB-40);Solyc03g044480.3(KRP1);Solyc03g071790.1(DMS3);Solyc03g082550.3(ATHB-12);Solyc03g083170.3(DMS3);Solyc03g093550.1(ERF5);Solyc03g093610.1(ERF1);Solyc03g095770.3(WRKY70);Solyc03g096030.3(ESK1);Solyc03g09676…
	GO:0006801	superoxide metabolic process	1	27	0.916399	1	Solyc08g077060.3(LSD1)
	GO:0032984	macromolecular complex disassembly	1	27	0.916399	1	Solyc08g014430.3(FH1)
	GO:0048608	reproductive structure development	47	639	0.916554	1	MSTRG.11794(--);MSTRG.19166(PTL);Solyc01g090460.3(HAT3);Solyc02g087410.4(ABCB15);Solyc02g089200.4(SEP1);Solyc02g090410.4(LBD36);Solyc03g097420.3(HVA22E);Solyc03g111280.1(CYP94B1);Solyc03g111290.2(CYP94B1);Solyc03g111300.1(CYP94B1);Solyc03g111800.2(SOBIR1);Solyc03g116320.3(TCP14);Solyc03g121510.4(CYP90D1);Solyc04g005610.3(NAC029);Solyc04g007000.2(RAV1);Solyc04g008210.2(XTH27);Solyc04g072037.1(At1g…
	GO:0061458	reproductive system development	47	639	0.916554	1	MSTRG.11794(--);MSTRG.19166(PTL);Solyc01g090460.3(HAT3);Solyc02g087410.4(ABCB15);Solyc02g089200.4(SEP1);Solyc02g090410.4(LBD36);Solyc03g097420.3(HVA22E);Solyc03g111280.1(CYP94B1);Solyc03g111290.2(CYP94B1);Solyc03g111300.1(CYP94B1);Solyc03g111800.2(SOBIR1);Solyc03g116320.3(TCP14);Solyc03g121510.4(CYP90D1);Solyc04g005610.3(NAC029);Solyc04g007000.2(RAV1);Solyc04g008210.2(XTH27);Solyc04g072037.1(At1g…
	GO:0030243	cellulose metabolic process	9	150	0.918271	1	Solyc02g072240.3(CESA8);Solyc03g070390.3(UPTG1);Solyc03g114860.4(UPTG2);Solyc04g082120.3(Prep);Solyc05g005160.3(ACLA-2);Solyc07g005840.2(CESA9);Solyc08g082640.2(CSLG3);Solyc08g083210.3(CEL1);Solyc09g072820.4(CESA4)
	GO:0044403	symbiosis, encompassing mutualism through parasitism	5	93	0.91955	1	Solyc02g089610.2(SAMDC);Solyc06g075520.3(DHAR2);Solyc06g082640.3(ASK7);Solyc07g042520.4(SS);Solyc12g009300.3(SS)
	GO:0044419	interspecies interaction between organisms	5	93	0.91955	1	Solyc02g089610.2(SAMDC);Solyc06g075520.3(DHAR2);Solyc06g082640.3(ASK7);Solyc07g042520.4(SS);Solyc12g009300.3(SS)
	GO:0006470	protein dephosphorylation	1	28	0.923747	1	Solyc04g056340.4(DSP3)
	GO:0043248	proteasome assembly	12	193	0.923816	1	Solyc01g098910.3(PNC1);Solyc07g056430.3(PARC);Solyc07g056460.3(PARC);Solyc07g056480.3(PARC);Solyc09g011490.3(PRP1);Solyc09g011500.3(PRP1);Solyc09g011540.2(PRP1);Solyc09g011600.3(PRP1);Solyc10g011740.3(UBC28);Solyc10g054870.3(TIM);Solyc10g084960.2(PRP1);Solyc12g006450.2(GABA-TP3)
	GO:0051252	regulation of RNA metabolic process	68	903	0.924506	1	Solyc01g109420.3(At4g36750);Solyc02g065240.3(SABP2);Solyc02g077840.2(ERF12);Solyc02g085630.3(ATHB-40);Solyc03g034120.3(ATHB-40);Solyc03g082550.3(ATHB-12);Solyc03g083170.3(DMS3);Solyc03g093550.1(ERF5);Solyc03g093610.1(ERF1);Solyc03g095770.3(WRKY70);Solyc03g096030.3(ESK1);Solyc03g096760.1(LSU2);Solyc03g096770.1(--);Solyc03g096780.1(LSU2);Solyc03g111720.3(E4);Solyc03g118190.4(ERF114);Solyc04g007000.…
	GO:0000725	recombinational repair	3	64	0.928083	1	Solyc03g083170.3(DMS3);Solyc06g074390.3(FAR3);Solyc09g074830.3(WEE1)
	GO:0009608	response to symbiont	3	64	0.928083	1	Solyc04g014410.4(RBK1);Solyc06g075520.3(DHAR2);Solyc09g075790.3(LACS6)
	GO:0005985	sucrose metabolic process	1	29	0.930449	1	Solyc01g079300.4(STS1)
	GO:0051302	regulation of cell division	1	29	0.930449	1	Solyc11g044940.1(ACR4)
	GO:0072657	protein localization to membrane	1	29	0.930449	1	Solyc05g050490.4(CPIJ005690)
	GO:0090150	establishment of protein localization to membrane	1	29	0.930449	1	Solyc05g050490.4(CPIJ005690)
	GO:0032502	developmental process	342	4158	0.930973	1	MSTRG.11794(--);MSTRG.19166(PTL);MSTRG.3327(ACS3);MSTRG.5282(IAA3);Solyc01g005140.3(Os02g0642300);Solyc01g006140.4(CDT1A);Solyc01g010970.3(AGO7);Solyc01g056850.3(ctps1);Solyc01g060420.2(ZFP5);Solyc01g065530.3(COBL7);Solyc01g066430.3(ATL2);Solyc01g073840.1(--);Solyc01g079570.3(BXL2);Solyc01g090460.3(HAT3);Solyc01g090800.3(CYCU2-1);Solyc01g090810.4(EXPB15);Solyc01g091470.3(AHL22);Solyc01g095140.4(L…
	GO:0051187	cofactor catabolic process	4	81	0.933032	1	Solyc03g095550.2(MES17);Solyc06g008920.3(AAE1);Solyc07g043660.3(AAE2);Solyc09g092260.4(ATJ20)
	GO:0000097	sulfur amino acid biosynthetic process	27	395	0.933268	1	Solyc01g005140.3(Os02g0642300);Solyc01g010350.4(TPT);Solyc01g108630.3(NIR1);Solyc02g032860.3(APR2);Solyc02g065280.3(SABP2);Solyc02g069490.4(DIM);Solyc02g080640.4(APR1);Solyc02g093230.4(CCOAOMT);Solyc02g093250.3(CCOAOMT);Solyc02g094330.3(--);Solyc03g031620.3(APR3);Solyc03g118760.4(TUBB1);Solyc03g121400.1(DOF1.7);Solyc04g054730.3(SULTR2;1);Solyc04g076190.1(AED3);Solyc04g079860.1(GATL1);Solyc05g0051…
	GO:0009892	negative regulation of metabolic process	38	536	0.934015	1	Solyc01g006140.4(CDT1A);Solyc01g010970.3(AGO7);Solyc01g091050.4(PECS-2.1);Solyc01g098940.3(PME25);Solyc02g038740.4(HMG2);Solyc02g067100.3(--);Solyc02g080220.3(PME18);Solyc02g089610.2(SAMDC);Solyc03g006970.1(SBT1.3);Solyc03g019690.1(CDI);Solyc03g020030.3(CEVI57);Solyc03g020060.3(CEVI57);Solyc03g020080.4(PIN2K);Solyc03g044480.3(KRP1);Solyc03g071790.1(DMS3);Solyc03g083170.3(DMS3);Solyc03g083770.1(PM…
	GO:0009067	aspartate family amino acid biosynthetic process	1	30	0.936563	1	Solyc11g044840.2(ALD1)
	GO:0007015	actin filament organization	8	142	0.938208	1	Solyc01g150167.1(MADS27);Solyc04g008040.4(MAP70.1);Solyc08g014430.3(FH1);Solyc08g066500.4(ATHB-15);Solyc09g090550.3(ARPC2B);Solyc09g098425.1(RIC4);Solyc10g017550.4(ADF10);Solyc11g008880.2(RIC4)
	GO:0019932	second-messenger-mediated signaling	4	83	0.940639	1	Solyc01g105630.4(CML8);Solyc03g083320.4(CBL7);Solyc04g014410.4(RBK1);Solyc06g082440.1(CIPK11)
	GO:0022610	biological adhesion	4	83	0.940639	1	Solyc01g150167.1(MADS27);Solyc08g066500.4(ATHB-15);Solyc11g008880.2(RIC4);Solyc12g006450.2(GABA-TP3)
	GO:0006928	movement of cell or subcellular component	3	67	0.941019	1	Solyc01g105630.4(CML8);Solyc03g025190.4(DTX35);Solyc06g082000.4(PLC2)
	GO:0008152	metabolic process	1141	13262	0.941337	1	MSTRG.11123(At3g47570);MSTRG.12107(CYP76B6);MSTRG.13464(--);MSTRG.15179(pol);MSTRG.15238(WRKY50);MSTRG.16934(--);MSTRG.1786(WIN2);MSTRG.18441(--);MSTRG.19166(PTL);MSTRG.20168(RPS5A);MSTRG.20169(RPS5A);MSTRG.3327(ACS3);MSTRG.5282(IAA3);MSTRG.6587(MLS);MSTRG.748(--);MSTRG.7859(XA21);Solyc00g500057.1(psaA);Solyc00g500064.1(atpB);Solyc00g500095.1(PAL5);Solyc00g500130.1(psbA);Solyc00g500139.1(psaA);So…
	GO:0040007	growth	46	642	0.941708	1	MSTRG.19166(PTL);Solyc01g005140.3(Os02g0642300);Solyc01g065530.3(COBL7);Solyc01g105560.3(RIBA1);Solyc01g150167.1(MADS27);Solyc02g069490.4(DIM);Solyc02g080670.3(Bp10);Solyc02g084870.3(MPK7);Solyc02g087860.3(PRE1);Solyc02g094330.3(--);Solyc03g031800.3(XTH8);Solyc03g111720.3(E4);Solyc03g114890.4(COBL4);Solyc03g114900.3(COBL4);Solyc03g116620.3(PLD1);Solyc03g118760.4(TUBB1);Solyc03g121510.4(CYP90D1);S…
	GO:0019219	regulation of nucleobase-containing compound metabolic process	75	1003	0.942617	1	Solyc01g006140.4(CDT1A);Solyc01g109420.3(At4g36750);Solyc02g065240.3(SABP2);Solyc02g077840.2(ERF12);Solyc02g085630.3(ATHB-40);Solyc03g034120.3(ATHB-40);Solyc03g044480.3(KRP1);Solyc03g071790.1(DMS3);Solyc03g082550.3(ATHB-12);Solyc03g083170.3(DMS3);Solyc03g093550.1(ERF5);Solyc03g093610.1(ERF1);Solyc03g095770.3(WRKY70);Solyc03g096030.3(ESK1);Solyc03g096760.1(LSU2);Solyc03g096770.1(--);Solyc03g096780…
	GO:0044772	mitotic cell cycle phase transition	2	51	0.945663	1	Solyc03g044480.3(KRP1);Solyc09g074830.3(WEE1)
	GO:1901987	regulation of cell cycle phase transition	2	51	0.945663	1	Solyc08g068110.1(TEB);Solyc09g074830.3(WEE1)
	GO:0044710	single-organism metabolic process	561	6715	0.945835	1	MSTRG.12107(CYP76B6);MSTRG.3327(ACS3);MSTRG.6587(MLS);Solyc00g500057.1(psaA);Solyc00g500064.1(atpB);Solyc00g500095.1(PAL5);Solyc00g500130.1(psbA);Solyc00g500139.1(psaA);Solyc00g500200.1(psbA);Solyc00g500209.1(psaA);Solyc00g500296.1(psbA);Solyc00g500329.1(psbA);Solyc00g500353.1(PAL5);Solyc01g005140.3(Os02g0642300);Solyc01g005510.3(Bp10);Solyc01g006055.1(DIR19);Solyc01g006140.4(CDT1A);Solyc01g00654…
	GO:0006997	nucleus organization	4	85	0.94745	1	MSTRG.19166(PTL);Solyc04g076860.3(WAV3);Solyc06g052050.4(BIP4);Solyc11g044940.1(ACR4)
	GO:1901362	organic cyclic compound biosynthetic process	164	2086	0.948612	1	Solyc00g500064.1(atpB);Solyc00g500095.1(PAL5);Solyc00g500130.1(psbA);Solyc00g500200.1(psbA);Solyc00g500296.1(psbA);Solyc00g500329.1(psbA);Solyc00g500353.1(PAL5);Solyc01g006055.1(DIR19);Solyc01g056850.3(ctps1);Solyc01g087270.3(CCD1);Solyc01g091470.3(AHL22);Solyc01g095750.2(LACS4);Solyc01g105383.1(DHS2);Solyc01g106390.3(HEMA1);Solyc01g109420.3(At4g36750);Solyc01g111970.4(Bp10);Solyc02g030480.4(CAD6…
	GO:0061024	membrane organization	37	533	0.948823	1	MSTRG.13464(--);Solyc01g109120.3(JGB);Solyc02g064680.4(ACA2);Solyc02g089610.2(SAMDC);Solyc02g090630.4(PLP2);Solyc02g090640.4(PLP2);Solyc03g045070.1(AMT1-3);Solyc03g082550.3(ATHB-12);Solyc03g111720.3(E4);Solyc03g115610.3(At1g74360);Solyc03g116890.3(WRKY40);Solyc04g079230.4(PLP2);Solyc04g079240.3(PLP2);Solyc05g009270.4(CUT1);Solyc05g009700.4(At1g25530);Solyc05g013150.4(RBCMT);Solyc05g047580.4(CAS1)…
	GO:0000096	sulfur amino acid metabolic process	27	405	0.950524	1	Solyc01g005140.3(Os02g0642300);Solyc01g010350.4(TPT);Solyc01g108630.3(NIR1);Solyc02g032860.3(APR2);Solyc02g065280.3(SABP2);Solyc02g069490.4(DIM);Solyc02g080640.4(APR1);Solyc02g093230.4(CCOAOMT);Solyc02g093250.3(CCOAOMT);Solyc02g094330.3(--);Solyc03g031620.3(APR3);Solyc03g118760.4(TUBB1);Solyc03g121400.1(DOF1.7);Solyc04g054730.3(SULTR2;1);Solyc04g076190.1(AED3);Solyc04g079860.1(GATL1);Solyc05g0051…
	GO:2000026	regulation of multicellular organismal development	49	687	0.950996	1	MSTRG.19166(PTL);Solyc02g063350.1(CML18);Solyc02g067100.3(--);Solyc02g069490.4(DIM);Solyc02g080670.3(Bp10);Solyc02g087860.3(PRE1);Solyc02g089200.4(SEP1);Solyc02g089540.3(COL2);Solyc02g091500.1(--);Solyc03g078090.4(PME51);Solyc03g111800.2(SOBIR1);Solyc03g118810.1(CML27);Solyc03g119370.2(MYB62);Solyc04g007000.2(RAV1);Solyc04g008040.4(MAP70.1);Solyc04g015010.4(MAP70.5);Solyc04g072300.1(FZP);Solyc04g…
	GO:1901576	organic substance biosynthetic process	382	4656	0.951278	1	MSTRG.5282(IAA3);Solyc00g500064.1(atpB);Solyc00g500095.1(PAL5);Solyc00g500130.1(psbA);Solyc00g500200.1(psbA);Solyc00g500296.1(psbA);Solyc00g500329.1(psbA);Solyc00g500353.1(PAL5);Solyc01g005140.3(Os02g0642300);Solyc01g006055.1(DIR19);Solyc01g006140.4(CDT1A);Solyc01g006540.4(LOX2.1);Solyc01g006555.1(LOX2.1);Solyc01g006650.2(EIL3);Solyc01g008420.3(DTX42);Solyc01g008710.5.1(MAN4);Solyc01g010350.4(TPT…
	GO:0006397	mRNA processing	1	33	0.951866	1	Solyc10g051140.3(EDM2)
	GO:0051239	regulation of multicellular organismal process	49	688	0.952164	1	MSTRG.19166(PTL);Solyc02g063350.1(CML18);Solyc02g067100.3(--);Solyc02g069490.4(DIM);Solyc02g080670.3(Bp10);Solyc02g087860.3(PRE1);Solyc02g089200.4(SEP1);Solyc02g089540.3(COL2);Solyc02g091500.1(--);Solyc03g078090.4(PME51);Solyc03g111800.2(SOBIR1);Solyc03g118810.1(CML27);Solyc03g119370.2(MYB62);Solyc04g007000.2(RAV1);Solyc04g008040.4(MAP70.1);Solyc04g015010.4(MAP70.5);Solyc04g072300.1(FZP);Solyc04g…
	GO:0008652	cellular amino acid biosynthetic process	35	510	0.952397	1	Solyc01g005140.3(Os02g0642300);Solyc01g010350.4(TPT);Solyc01g105383.1(DHS2);Solyc01g108630.3(NIR1);Solyc02g032860.3(APR2);Solyc02g065280.3(SABP2);Solyc02g069490.4(DIM);Solyc02g080640.4(APR1);Solyc02g093230.4(CCOAOMT);Solyc02g093250.3(CCOAOMT);Solyc02g094330.3(--);Solyc03g031620.3(APR3);Solyc03g118760.4(TUBB1);Solyc03g121400.1(DOF1.7);Solyc04g054730.3(SULTR2;1);Solyc04g076190.1(AED3);Solyc04g07724…
	GO:0042127	regulation of cell proliferation	2	53	0.95333	1	Solyc08g066500.4(ATHB-15);Solyc12g096570.1(--)
	GO:0016054	organic acid catabolic process	17	274	0.953609	1	Solyc01g096420.3(NQR);Solyc01g098910.3(PNC1);Solyc01g108800.4(CHY1);Solyc02g084870.3(MPK7);Solyc07g056430.3(PARC);Solyc07g056460.3(PARC);Solyc07g056480.3(PARC);Solyc07g063920.3(OCT4);Solyc07g063930.4(OCT4);Solyc09g011490.3(PRP1);Solyc09g011500.3(PRP1);Solyc09g011540.2(PRP1);Solyc09g011600.3(PRP1);Solyc09g075790.3(LACS6);Solyc10g011740.3(UBC28);Solyc10g084960.2(PRP1);Solyc12g006450.2(GABA-TP3)
	GO:0046395	carboxylic acid catabolic process	17	274	0.953609	1	Solyc01g096420.3(NQR);Solyc01g098910.3(PNC1);Solyc01g108800.4(CHY1);Solyc02g084870.3(MPK7);Solyc07g056430.3(PARC);Solyc07g056460.3(PARC);Solyc07g056480.3(PARC);Solyc07g063920.3(OCT4);Solyc07g063930.4(OCT4);Solyc09g011490.3(PRP1);Solyc09g011500.3(PRP1);Solyc09g011540.2(PRP1);Solyc09g011600.3(PRP1);Solyc09g075790.3(LACS6);Solyc10g011740.3(UBC28);Solyc10g084960.2(PRP1);Solyc12g006450.2(GABA-TP3)
	GO:0032446	protein modification by small protein conjugation	24	369	0.955622	1	Solyc01g005160.4(PUB21);Solyc01g007000.4(PUB22);Solyc01g007010.2(PUB22);Solyc01g007020.4(PUB23);Solyc01g007030.3(PUB22);Solyc01g007040.4(PUB22);Solyc01g107980.3(PUB26);Solyc02g072080.1(PUB17);Solyc03g112340.1(ATL31);Solyc03g114160.1(PUB19);Solyc03g117630.1(HSP70);Solyc04g011440.4(HSP70);Solyc04g071030.1(PUB28);Solyc06g074390.3(FAR3);Solyc06g076020.3(HSC-I);Solyc08g082680.3(RHA4A);Solyc09g083060.4…
	GO:0009756	carbohydrate mediated signaling	6	119	0.955625	1	Solyc04g071960.3(ABA2);Solyc06g071830.2(BT1);Solyc07g062140.3(TPS1);Solyc09g075440.4(ERS1);Solyc11g010710.2(AIL6);Solyc11g044940.1(ACR4)
	GO:0033043	regulation of organelle organization	10	178	0.955979	1	Solyc01g150167.1(MADS27);Solyc03g083170.3(DMS3);Solyc06g066670.4(ddx11);Solyc08g014430.3(FH1);Solyc08g066500.4(ATHB-15);Solyc09g090550.3(ARPC2B);Solyc09g098425.1(RIC4);Solyc10g051140.3(EDM2);Solyc11g008880.2(RIC4);Solyc12g009695.1(SYT4)
	GO:0006869	lipid transport	1	34	0.956098	1	Solyc09g091670.3(PDR1)
	GO:0009566	fertilization	1	34	0.956098	1	Solyc06g066180.4(PHL11)
	GO:0010876	lipid localization	1	34	0.956098	1	Solyc09g091670.3(PDR1)
	GO:2000112	regulation of cellular macromolecule biosynthetic process	71	967	0.956315	1	Solyc01g109420.3(At4g36750);Solyc02g065240.3(SABP2);Solyc02g077840.2(ERF12);Solyc02g085630.3(ATHB-40);Solyc03g034120.3(ATHB-40);Solyc03g044480.3(KRP1);Solyc03g082550.3(ATHB-12);Solyc03g083170.3(DMS3);Solyc03g093550.1(ERF5);Solyc03g093610.1(ERF1);Solyc03g095770.3(WRKY70);Solyc03g096030.3(ESK1);Solyc03g096760.1(LSU2);Solyc03g096770.1(--);Solyc03g096780.1(LSU2);Solyc03g111720.3(E4);Solyc03g115230.3(…
	GO:0006913	nucleocytoplasmic transport	4	88	0.956332	1	Solyc06g050820.3(At2g40430);Solyc06g051840.1(CRF4);Solyc06g082050.2(--);Solyc06g082640.3(ASK7)
	GO:0051169	nuclear transport	4	88	0.956332	1	Solyc06g050820.3(At2g40430);Solyc06g051840.1(CRF4);Solyc06g082050.2(--);Solyc06g082640.3(ASK7)
	GO:0044282	small molecule catabolic process	17	276	0.956939	1	Solyc01g096420.3(NQR);Solyc01g098910.3(PNC1);Solyc01g108800.4(CHY1);Solyc02g084870.3(MPK7);Solyc07g056430.3(PARC);Solyc07g056460.3(PARC);Solyc07g056480.3(PARC);Solyc07g063920.3(OCT4);Solyc07g063930.4(OCT4);Solyc09g011490.3(PRP1);Solyc09g011500.3(PRP1);Solyc09g011540.2(PRP1);Solyc09g011600.3(PRP1);Solyc09g075790.3(LACS6);Solyc10g011740.3(UBC28);Solyc10g084960.2(PRP1);Solyc12g006450.2(GABA-TP3)
	GO:0050793	regulation of developmental process	56	781	0.957418	1	MSTRG.19166(PTL);Solyc01g010970.3(AGO7);Solyc02g063350.1(CML18);Solyc02g067100.3(--);Solyc02g069490.4(DIM);Solyc02g080670.3(Bp10);Solyc02g087860.3(PRE1);Solyc02g089200.4(SEP1);Solyc02g089540.3(COL2);Solyc02g091500.1(--);Solyc03g078090.4(PME51);Solyc03g082550.3(ATHB-12);Solyc03g111800.2(SOBIR1);Solyc03g118810.1(CML27);Solyc03g119370.2(MYB62);Solyc04g007000.2(RAV1);Solyc04g008040.4(MAP70.1);Solyc04…
	GO:0071322	cellular response to carbohydrate stimulus	6	120	0.957979	1	Solyc04g071960.3(ABA2);Solyc06g071830.2(BT1);Solyc07g062140.3(TPS1);Solyc09g075440.4(ERS1);Solyc11g010710.2(AIL6);Solyc11g044940.1(ACR4)
	GO:0031323	regulation of cellular metabolic process	116	1521	0.958186	1	Solyc01g006140.4(CDT1A);Solyc01g006650.2(EIL3);Solyc01g010350.4(TPT);Solyc01g109420.3(At4g36750);Solyc02g065240.3(SABP2);Solyc02g072240.3(CESA8);Solyc02g077840.2(ERF12);Solyc02g084870.3(MPK7);Solyc02g085630.3(ATHB-40);Solyc03g019690.1(CDI);Solyc03g020030.3(CEVI57);Solyc03g020060.3(CEVI57);Solyc03g020080.4(PIN2K);Solyc03g034120.3(ATHB-40);Solyc03g044480.3(KRP1);Solyc03g071750.3(PDPK2);Solyc03g0717…
	GO:0009636	response to toxic substance	1	35	0.959958	1	Solyc08g077060.3(LSD1)
	GO:0010556	regulation of macromolecule biosynthetic process	72	984	0.96036	1	Solyc01g109420.3(At4g36750);Solyc02g065240.3(SABP2);Solyc02g077840.2(ERF12);Solyc02g085630.3(ATHB-40);Solyc03g034120.3(ATHB-40);Solyc03g044480.3(KRP1);Solyc03g082550.3(ATHB-12);Solyc03g083170.3(DMS3);Solyc03g093550.1(ERF5);Solyc03g093610.1(ERF1);Solyc03g095770.3(WRKY70);Solyc03g096030.3(ESK1);Solyc03g096760.1(LSU2);Solyc03g096770.1(--);Solyc03g096780.1(LSU2);Solyc03g111720.3(E4);Solyc03g115230.3(…
	GO:0044042	glucan metabolic process	36	530	0.960988	1	Solyc02g069490.4(DIM);Solyc02g072240.3(CESA8);Solyc02g081340.3(GSTF11);Solyc03g026280.3(DREB1A);Solyc03g031800.3(XTH8);Solyc03g070390.3(UPTG1);Solyc03g093080.3(XTH23);Solyc03g093110.3(XTH23);Solyc03g093120.5.1(XTH23);Solyc03g093130.3(XTH23);Solyc03g095990.1(--);Solyc03g114860.4(UPTG2);Solyc04g008210.2(XTH27);Solyc04g078990.4(GUX2);Solyc04g082120.3(Prep);Solyc05g005160.3(ACLA-2);Solyc05g005550.4(G…
	GO:0044764	multi-organism cellular process	5	106	0.961405	1	Solyc02g089610.2(SAMDC);Solyc06g005170.3(MPK3);Solyc06g074630.4(CSLA2);Solyc06g082640.3(ASK7);Solyc10g083670.3(CSLA9)
	GO:0032268	regulation of cellular protein metabolic process	26	400	0.961699	1	Solyc01g010350.4(TPT);Solyc02g084870.3(MPK7);Solyc03g019690.1(CDI);Solyc03g020030.3(CEVI57);Solyc03g020060.3(CEVI57);Solyc03g020080.4(PIN2K);Solyc03g044480.3(KRP1);Solyc03g071750.3(PDPK2);Solyc03g115230.3(CLPB1);Solyc04g007880.4(CRK10);Solyc04g014410.4(RBK1);Solyc04g072460.3(TGA1);Solyc05g053660.3(FAMA);Solyc06g005170.3(MPK3);Solyc06g073587.1(Os01g0270100);Solyc06g150133.1(CYS-PIN);Solyc07g053410…
	GO:0051246	regulation of protein metabolic process	26	400	0.961699	1	Solyc01g010350.4(TPT);Solyc02g084870.3(MPK7);Solyc03g019690.1(CDI);Solyc03g020030.3(CEVI57);Solyc03g020060.3(CEVI57);Solyc03g020080.4(PIN2K);Solyc03g044480.3(KRP1);Solyc03g071750.3(PDPK2);Solyc03g115230.3(CLPB1);Solyc04g007880.4(CRK10);Solyc04g014410.4(RBK1);Solyc04g072460.3(TGA1);Solyc05g053660.3(FAMA);Solyc06g005170.3(MPK3);Solyc06g073587.1(Os01g0270100);Solyc06g150133.1(CYS-PIN);Solyc07g053410…
	GO:0044272	sulfur compound biosynthetic process	38	558	0.963302	1	Solyc01g005140.3(Os02g0642300);Solyc01g008420.3(DTX42);Solyc01g010350.4(TPT);Solyc01g108630.3(NIR1);Solyc01g111350.3(NFD4);Solyc02g032860.3(APR2);Solyc02g065280.3(SABP2);Solyc02g069490.4(DIM);Solyc02g080640.4(APR1);Solyc02g081340.3(GSTF11);Solyc02g089610.2(SAMDC);Solyc02g093230.4(CCOAOMT);Solyc02g093250.3(CCOAOMT);Solyc02g094330.3(--);Solyc03g031620.3(APR3);Solyc03g118760.4(TUBB1);Solyc03g121400.…
	GO:0006351	transcription, DNA-templated	73	1001	0.964051	1	Solyc01g109420.3(At4g36750);Solyc02g065240.3(SABP2);Solyc02g069510.1(LSH4);Solyc02g077840.2(ERF12);Solyc02g085630.3(ATHB-40);Solyc03g033330.3(NIP1);Solyc03g034120.3(ATHB-40);Solyc03g082550.3(ATHB-12);Solyc03g083170.3(DMS3);Solyc03g093550.1(ERF5);Solyc03g093610.1(ERF1);Solyc03g095770.3(WRKY70);Solyc03g096030.3(ESK1);Solyc03g096760.1(LSU2);Solyc03g096770.1(--);Solyc03g096780.1(LSU2);Solyc03g111720.…
	GO:0009292	genetic transfer	2	57	0.965673	1	Solyc06g074630.4(CSLA2);Solyc10g083670.3(CSLA9)
	GO:0090501	RNA phosphodiester bond hydrolysis	4	92	0.966026	1	Solyc01g056850.3(ctps1);Solyc05g007950.4(RNS1);Solyc06g074030.1(CAF1-9);Solyc11g068770.1(CAF1-11)
	GO:0035966	response to topologically incorrect protein	15	255	0.966617	1	MSTRG.13464(--);Solyc01g098910.3(PNC1);Solyc04g071083.1(--);Solyc05g050490.4(CPIJ005690);Solyc07g056430.3(PARC);Solyc07g056460.3(PARC);Solyc07g056480.3(PARC);Solyc09g011490.3(PRP1);Solyc09g011500.3(PRP1);Solyc09g011540.2(PRP1);Solyc09g011600.3(PRP1);Solyc10g011740.3(UBC28);Solyc10g054870.3(TIM);Solyc10g084960.2(PRP1);Solyc12g006450.2(GABA-TP3)
	GO:0009311	oligosaccharide metabolic process	12	213	0.966968	1	Solyc01g079300.4(STS1);Solyc03g083960.3(TPPA);Solyc03g095990.1(--);Solyc05g021090.4(JUB1);Solyc07g007930.3(RFS6);Solyc07g042520.4(SS);Solyc07g062140.3(TPS1);Solyc08g077780.3(SAPK3);Solyc09g074270.3(GID1B);Solyc10g086380.1(GAI);Solyc12g006450.2(GABA-TP3);Solyc12g009300.3(SS)
	GO:0031326	regulation of cellular biosynthetic process	73	1006	0.96774	1	Solyc01g109420.3(At4g36750);Solyc02g065240.3(SABP2);Solyc02g072240.3(CESA8);Solyc02g077840.2(ERF12);Solyc02g085630.3(ATHB-40);Solyc03g034120.3(ATHB-40);Solyc03g044480.3(KRP1);Solyc03g082550.3(ATHB-12);Solyc03g083170.3(DMS3);Solyc03g093550.1(ERF5);Solyc03g093610.1(ERF1);Solyc03g095770.3(WRKY70);Solyc03g096030.3(ESK1);Solyc03g096760.1(LSU2);Solyc03g096770.1(--);Solyc03g096780.1(LSU2);Solyc03g111720…
	GO:0044786	cell cycle DNA replication	5	110	0.969519	1	Solyc03g044480.3(KRP1);Solyc04g081350.3(E2FC);Solyc09g074830.3(WEE1);Solyc10g011740.3(UBC28);Solyc12g017480.3(PIRL6)
	GO:0006364	rRNA processing	1	38	0.96962	1	Solyc01g056850.3(ctps1)
	GO:0043087	regulation of GTPase activity	1	38	0.96962	1	Solyc12g007150.3(ROPGEF9)
	GO:0015931	nucleobase-containing compound transport	6	126	0.969869	1	Solyc01g008690.3(GONST1);Solyc01g098910.3(PNC1);Solyc02g079330.3(ENT3);Solyc02g082410.4(MSSP2);Solyc06g050820.3(At2g40430);Solyc10g005450.2(ENT3)
	GO:0042180	cellular ketone metabolic process	4	94	0.970083	1	Solyc02g072240.3(CESA8);Solyc04g071960.3(ABA2);Solyc08g007830.1(DREB1F);Solyc09g092260.4(ATJ20)
	GO:0098655	cation transmembrane transport	4	94	0.970083	1	Solyc00g500064.1(atpB);Solyc03g120100.3(BAC2);Solyc06g066680.3(BAC2);Solyc08g061570.3(PAA2)
	GO:0006310	DNA recombination	7	142	0.970772	1	Solyc03g071790.1(DMS3);Solyc03g083170.3(DMS3);Solyc04g005480.1(NRP1);Solyc04g008040.4(MAP70.1);Solyc06g074390.3(FAR3);Solyc08g068110.1(TEB);Solyc09g074830.3(WEE1)
	GO:0048316	seed development	6	127	0.97152	1	Solyc06g053380.3(EP3);Solyc08g005610.3(CYP707A1);Solyc08g066500.4(ATHB-15);Solyc08g075320.4(CYP707A1);Solyc10g086380.1(GAI);Solyc11g044940.1(ACR4)
	GO:0009791	post-embryonic development	96	1300	0.973176	1	MSTRG.11794(--);MSTRG.19166(PTL);MSTRG.5282(IAA3);Solyc01g010970.3(AGO7);Solyc01g065530.3(COBL7);Solyc01g090460.3(HAT3);Solyc01g090800.3(CYCU2-1);Solyc01g098910.3(PNC1);Solyc01g098930.3(CYCP3-1);Solyc01g099190.4(LOX1.2);Solyc01g150167.1(MADS27);Solyc02g063350.1(CML18);Solyc02g067100.3(--);Solyc02g067750.4(BCA1);Solyc02g084870.3(MPK7);Solyc02g086820.3(BCA1);Solyc02g087410.4(ABCB15);Solyc02g089200.…
	GO:0010154	fruit development	6	129	0.974574	1	Solyc06g053380.3(EP3);Solyc08g005610.3(CYP707A1);Solyc08g066500.4(ATHB-15);Solyc08g075320.4(CYP707A1);Solyc10g086380.1(GAI);Solyc11g044940.1(ACR4)
	GO:0032844	regulation of homeostatic process	1	40	0.974729	1	Solyc06g066670.4(ddx11)
	GO:0006739	NADP metabolic process	13	234	0.975408	1	Solyc01g087270.3(CCD1);Solyc01g103920.3(AP1);Solyc02g067750.4(BCA1);Solyc02g081340.3(GSTF11);Solyc02g086820.3(BCA1);Solyc02g089200.4(SEP1);Solyc03g093180.1(PEX11B);Solyc03g095990.1(--);Solyc05g006750.3(GSTU17);Solyc08g083360.3(PNSB3);Solyc10g054870.3(TIM);Solyc10g085550.3(PGH1);Solyc12g009600.2(At4g02530)
	GO:0097659	nucleic acid-templated transcription	73	1019	0.975852	1	Solyc01g109420.3(At4g36750);Solyc02g065240.3(SABP2);Solyc02g069510.1(LSH4);Solyc02g077840.2(ERF12);Solyc02g085630.3(ATHB-40);Solyc03g033330.3(NIP1);Solyc03g034120.3(ATHB-40);Solyc03g082550.3(ATHB-12);Solyc03g083170.3(DMS3);Solyc03g093550.1(ERF5);Solyc03g093610.1(ERF1);Solyc03g095770.3(WRKY70);Solyc03g096030.3(ESK1);Solyc03g096760.1(LSU2);Solyc03g096770.1(--);Solyc03g096780.1(LSU2);Solyc03g111720.…
	GO:0080090	regulation of primary metabolic process	103	1393	0.976527	1	Solyc01g006140.4(CDT1A);Solyc01g010350.4(TPT);Solyc01g109420.3(At4g36750);Solyc02g065240.3(SABP2);Solyc02g072240.3(CESA8);Solyc02g077840.2(ERF12);Solyc02g079280.3(MYB102);Solyc02g081340.3(GSTF11);Solyc02g084870.3(MPK7);Solyc02g085630.3(ATHB-40);Solyc03g019690.1(CDI);Solyc03g020030.3(CEVI57);Solyc03g020060.3(CEVI57);Solyc03g020080.4(PIN2K);Solyc03g034120.3(ATHB-40);Solyc03g044480.3(KRP1);Solyc03g0…
	GO:0034470	ncRNA processing	2	62	0.976736	1	Solyc01g056850.3(ctps1);Solyc04g074710.3(qtrt1)
	GO:0006778	porphyrin-containing compound metabolic process	16	278	0.976877	1	Solyc01g087270.3(CCD1);Solyc01g106390.3(HEMA1);Solyc02g089200.4(SEP1);Solyc03g095550.2(MES17);Solyc04g015610.3(--);Solyc04g079730.1(AOS1);Solyc05g005160.3(ACLA-2);Solyc05g009270.4(CUT1);Solyc05g047580.4(CAS1);Solyc06g008030.3(PIF1);Solyc06g008920.3(AAE1);Solyc07g038160.4(GATA21);Solyc07g043660.3(AAE2);Solyc09g092260.4(ATJ20);Solyc12g009600.2(At4g02530);Solyc12g056480.2(SGR)
	GO:0006261	DNA-dependent DNA replication	5	115	0.977439	1	Solyc03g044480.3(KRP1);Solyc04g081350.3(E2FC);Solyc09g074830.3(WEE1);Solyc10g011740.3(UBC28);Solyc12g017480.3(PIRL6)
	GO:0009057	macromolecule catabolic process	54	783	0.978297	1	MSTRG.13464(--);Solyc01g087270.3(CCD1);Solyc01g091050.4(PECS-2.1);Solyc01g098910.3(PNC1);Solyc01g098940.3(PME25);Solyc01g111340.4(rsgI6);Solyc02g061770.4(CHI14);Solyc02g080220.3(PME18);Solyc02g082920.4(CHI3);Solyc02g082930.3(CHI17);Solyc02g082960.3(CHI14);Solyc02g087670.3(LAT59);Solyc02g092990.1(SKIP2);Solyc02g093580.4(9612);Solyc03g118760.4(TUBB1);Solyc03g120990.3(MODA);Solyc04g071083.1(--);Soly…
	GO:0048437	floral organ development	11	208	0.978547	1	MSTRG.19166(PTL);Solyc02g087410.4(ABCB15);Solyc02g089200.4(SEP1);Solyc02g090410.4(LBD36);Solyc03g121510.4(CYP90D1);Solyc04g072037.1(At1g34110);Solyc05g006650.3(BHLH094);Solyc05g056620.2(AP1C);Solyc06g068160.3(PV42A);Solyc08g068960.3(AHK5);Solyc08g083210.3(CEL1)
	GO:0051273	beta-glucan metabolic process	11	208	0.978547	1	Solyc02g072240.3(CESA8);Solyc03g070390.3(UPTG1);Solyc03g114860.4(UPTG2);Solyc04g082120.3(Prep);Solyc05g005160.3(ACLA-2);Solyc06g060520.1(--);Solyc07g005840.2(CESA9);Solyc08g082640.2(CSLG3);Solyc08g083210.3(CEL1);Solyc09g072820.4(CESA4);Solyc12g044900.3(RHD3)
	GO:0046471	phosphatidylglycerol metabolic process	3	82	0.978977	1	Solyc01g087270.3(CCD1);Solyc05g013150.4(RBCMT);Solyc05g047580.4(CAS1)
	GO:0032392	DNA geometric change	1	42	0.978979	1	Solyc03g033500.4(GRP-2)
	GO:1902582	single-organism intracellular transport	67	951	0.979748	1	MSTRG.13464(--);Solyc01g006650.2(EIL3);Solyc01g096420.3(NQR);Solyc01g098910.3(PNC1);Solyc01g103130.2(DRP2A);Solyc02g064680.4(ACA2);Solyc02g065280.3(SABP2);Solyc02g067750.4(BCA1);Solyc02g084870.3(MPK7);Solyc02g086820.3(BCA1);Solyc02g089610.2(SAMDC);Solyc02g089620.3(POX2);Solyc02g090630.4(PLP2);Solyc02g090640.4(PLP2);Solyc02g092750.3(Os12g0580900);Solyc02g150146.1(CERK1);Solyc03g025570.2(NRPB5A);So…
	GO:0006779	porphyrin-containing compound biosynthetic process	9	180	0.980339	1	Solyc01g087270.3(CCD1);Solyc01g106390.3(HEMA1);Solyc02g089200.4(SEP1);Solyc04g015610.3(--);Solyc05g005160.3(ACLA-2);Solyc05g009270.4(CUT1);Solyc05g047580.4(CAS1);Solyc06g008030.3(PIF1);Solyc12g009600.2(At4g02530)
	GO:0033013	tetrapyrrole metabolic process	16	282	0.980408	1	Solyc01g087270.3(CCD1);Solyc01g106390.3(HEMA1);Solyc02g089200.4(SEP1);Solyc03g095550.2(MES17);Solyc04g015610.3(--);Solyc04g079730.1(AOS1);Solyc05g005160.3(ACLA-2);Solyc05g009270.4(CUT1);Solyc05g047580.4(CAS1);Solyc06g008030.3(PIF1);Solyc06g008920.3(AAE1);Solyc07g038160.4(GATA21);Solyc07g043660.3(AAE2);Solyc09g092260.4(ATJ20);Solyc12g009600.2(At4g02530);Solyc12g056480.2(SGR)
	GO:0016108	tetraterpenoid metabolic process	7	150	0.981106	1	Solyc01g087270.3(CCD1);Solyc05g005160.3(ACLA-2);Solyc05g009270.4(CUT1);Solyc05g047580.4(CAS1);Solyc06g074240.3(NSY);Solyc08g066650.3(CCD8B);Solyc12g009600.2(At4g02530)
	GO:0007010	cytoskeleton organization	19	325	0.981115	1	MSTRG.5282(IAA3);Solyc01g150167.1(MADS27);Solyc03g119220.3(NACK1);Solyc04g008040.4(MAP70.1);Solyc06g059720.3(S-ACP-DES6);Solyc08g014430.3(FH1);Solyc08g066500.4(ATHB-15);Solyc09g010860.4(EXPA3);Solyc09g083280.3(IAA3);Solyc09g090550.3(ARPC2B);Solyc09g098425.1(RIC4);Solyc10g017550.4(ADF10);Solyc10g074540.1(EXL5);Solyc10g086460.2(ACT1);Solyc10g086520.2(EXPA3);Solyc11g008880.2(RIC4);Solyc11g064750.3(P…
	GO:0009887	organ morphogenesis	19	326	0.981846	1	MSTRG.19166(PTL);Solyc01g066430.3(ATL2);Solyc02g061780.3(NAC022);Solyc02g067800.4(LBD25);Solyc02g090410.4(LBD36);Solyc03g121510.4(CYP90D1);Solyc04g076950.3(DTX48);Solyc05g006650.3(BHLH094);Solyc05g053660.3(FAMA);Solyc06g050950.3(LBD12);Solyc06g082640.3(ASK7);Solyc06g082770.3(LBD12);Solyc07g053410.4(TCP4);Solyc07g062680.3(TCP4);Solyc07g063970.3(--);Solyc08g066500.4(ATHB-15);Solyc08g066650.3(CCD8B)…
	GO:0006418	tRNA aminoacylation for protein translation	1	44	0.982515	1	Solyc04g079870.2(At5g27470)
	GO:0042254	ribosome biogenesis	1	44	0.982515	1	Solyc01g056850.3(ctps1)
	GO:0030036	actin cytoskeleton organization	8	167	0.982538	1	Solyc01g150167.1(MADS27);Solyc04g008040.4(MAP70.1);Solyc08g014430.3(FH1);Solyc08g066500.4(ATHB-15);Solyc09g090550.3(ARPC2B);Solyc09g098425.1(RIC4);Solyc10g017550.4(ADF10);Solyc11g008880.2(RIC4)
	GO:0019321	pentose metabolic process	2	66	0.983019	1	Solyc09g005470.3(UXS1);Solyc12g098540.2(RROP1)
	GO:0033014	tetrapyrrole biosynthetic process	9	183	0.983142	1	Solyc01g087270.3(CCD1);Solyc01g106390.3(HEMA1);Solyc02g089200.4(SEP1);Solyc04g015610.3(--);Solyc05g005160.3(ACLA-2);Solyc05g009270.4(CUT1);Solyc05g047580.4(CAS1);Solyc06g008030.3(PIF1);Solyc12g009600.2(At4g02530)
	GO:0030029	actin filament-based process	8	169	0.984315	1	Solyc01g150167.1(MADS27);Solyc04g008040.4(MAP70.1);Solyc08g014430.3(FH1);Solyc08g066500.4(ATHB-15);Solyc09g090550.3(ARPC2B);Solyc09g098425.1(RIC4);Solyc10g017550.4(ADF10);Solyc11g008880.2(RIC4)
	GO:1901659	glycosyl compound biosynthetic process	17	302	0.984647	1	Solyc00g500064.1(atpB);Solyc01g008420.3(DTX42);Solyc01g056850.3(ctps1);Solyc01g111350.3(NFD4);Solyc02g032860.3(APR2);Solyc02g080640.4(APR1);Solyc02g081340.3(GSTF11);Solyc03g031620.3(APR3);Solyc04g054730.3(SULTR2;1);Solyc04g079730.1(AOS1);Solyc06g066840.3(AOP1.2);Solyc07g056170.4(AIR3);Solyc07g065340.1(SAT3);Solyc08g078950.3(NPF6.3);Solyc08g083360.3(PNSB3);Solyc10g055390.2(NFD4);Solyc12g056920.3(S…
	GO:0048193	Golgi vesicle transport	3	87	0.98528	1	MSTRG.13464(--);Solyc01g103130.2(DRP2A);Solyc05g050490.4(CPIJ005690)
	GO:0019953	sexual reproduction	1	46	0.985456	1	Solyc06g066180.4(PHL11)
	GO:1901607	alpha-amino acid biosynthetic process	1	46	0.985456	1	Solyc11g044840.2(ALD1)
	GO:0048580	regulation of post-embryonic development	27	442	0.985467	1	MSTRG.19166(PTL);Solyc02g063350.1(CML18);Solyc02g067100.3(--);Solyc02g089200.4(SEP1);Solyc02g089540.3(COL2);Solyc02g091500.1(--);Solyc03g111800.2(SOBIR1);Solyc03g118810.1(CML27);Solyc04g007000.2(RAV1);Solyc04g072300.1(FZP);Solyc05g005160.3(ACLA-2);Solyc05g009790.1(RAV1);Solyc05g051380.4(AIL6);Solyc05g056620.2(AP1C);Solyc06g008030.3(PIF1);Solyc06g051680.1(ELF4);Solyc06g071810.1(SOBIR1);Solyc06g073…
	GO:0016109	tetraterpenoid biosynthetic process	6	141	0.98738	1	Solyc01g087270.3(CCD1);Solyc05g005160.3(ACLA-2);Solyc05g009270.4(CUT1);Solyc05g047580.4(CAS1);Solyc06g074240.3(NSY);Solyc12g009600.2(At4g02530)
	GO:0007602	phototransduction	1	48	0.987903	1	Solyc06g051680.1(ELF4)
	GO:0009582	detection of abiotic stimulus	1	48	0.987903	1	Solyc06g051680.1(ELF4)
	GO:0009583	detection of light stimulus	1	48	0.987903	1	Solyc06g051680.1(ELF4)
	GO:0090305	nucleic acid phosphodiester bond hydrolysis	4	108	0.988056	1	Solyc01g056850.3(ctps1);Solyc05g007950.4(RNS1);Solyc06g074030.1(CAF1-9);Solyc11g068770.1(CAF1-11)
	GO:0051052	regulation of DNA metabolic process	5	126	0.988605	1	Solyc03g044480.3(KRP1);Solyc03g083170.3(DMS3);Solyc06g071830.2(BT1);Solyc09g074830.3(WEE1);Solyc10g051140.3(EDM2)
	GO:0009648	photoperiodism	6	143	0.988805	1	Solyc04g007000.2(RAV1);Solyc05g009790.1(RAV1);Solyc06g051680.1(ELF4);Solyc06g066180.4(PHL11);Solyc09g009560.2(CET2);Solyc11g072310.2(GA20OX1)
	GO:0009581	detection of external stimulus	1	49	0.988968	1	Solyc06g051680.1(ELF4)
	GO:1901990	regulation of mitotic cell cycle phase transition	1	49	0.988968	1	Solyc09g074830.3(WEE1)
	GO:0046496	nicotinamide nucleotide metabolic process	13	253	0.989687	1	Solyc01g087270.3(CCD1);Solyc01g103920.3(AP1);Solyc02g067750.4(BCA1);Solyc02g081340.3(GSTF11);Solyc02g086820.3(BCA1);Solyc02g089200.4(SEP1);Solyc03g093180.1(PEX11B);Solyc03g095990.1(--);Solyc05g006750.3(GSTU17);Solyc08g083360.3(PNSB3);Solyc10g054870.3(TIM);Solyc10g085550.3(PGH1);Solyc12g009600.2(At4g02530)
	GO:0000723	telomere maintenance	1	50	0.989939	1	Solyc06g066670.4(ddx11)
	GO:0032200	telomere organization	1	50	0.989939	1	Solyc06g066670.4(ddx11)
	GO:0046488	phosphatidylinositol metabolic process	1	50	0.989939	1	Solyc01g096410.4(PIP5K6)
	GO:0019362	pyridine nucleotide metabolic process	13	255	0.990623	1	Solyc01g087270.3(CCD1);Solyc01g103920.3(AP1);Solyc02g067750.4(BCA1);Solyc02g081340.3(GSTF11);Solyc02g086820.3(BCA1);Solyc02g089200.4(SEP1);Solyc03g093180.1(PEX11B);Solyc03g095990.1(--);Solyc05g006750.3(GSTU17);Solyc08g083360.3(PNSB3);Solyc10g054870.3(TIM);Solyc10g085550.3(PGH1);Solyc12g009600.2(At4g02530)
	GO:0034613	cellular protein localization	66	969	0.990672	1	Solyc01g006650.2(EIL3);Solyc01g096420.3(NQR);Solyc01g098910.3(PNC1);Solyc02g064680.4(ACA2);Solyc02g065280.3(SABP2);Solyc02g067750.4(BCA1);Solyc02g084870.3(MPK7);Solyc02g086820.3(BCA1);Solyc02g089610.2(SAMDC);Solyc02g089620.3(POX2);Solyc02g090630.4(PLP2);Solyc02g090640.4(PLP2);Solyc02g092750.3(Os12g0580900);Solyc02g150146.1(CERK1);Solyc03g025570.2(NRPB5A);Solyc03g045070.1(AMT1-3);Solyc03g080190.3(…
	GO:0044703	multi-organism reproductive process	1	51	0.990824	1	Solyc06g066180.4(PHL11)
	GO:0060249	anatomical structure homeostasis	1	51	0.990824	1	Solyc06g066670.4(ddx11)
	GO:0070727	cellular macromolecule localization	66	970	0.990915	1	Solyc01g006650.2(EIL3);Solyc01g096420.3(NQR);Solyc01g098910.3(PNC1);Solyc02g064680.4(ACA2);Solyc02g065280.3(SABP2);Solyc02g067750.4(BCA1);Solyc02g084870.3(MPK7);Solyc02g086820.3(BCA1);Solyc02g089610.2(SAMDC);Solyc02g089620.3(POX2);Solyc02g090630.4(PLP2);Solyc02g090640.4(PLP2);Solyc02g092750.3(Os12g0580900);Solyc02g150146.1(CERK1);Solyc03g025570.2(NRPB5A);Solyc03g045070.1(AMT1-3);Solyc03g080190.3(…
	GO:0070192	chromosome organization involved in meiotic cell cycle	2	75	0.99172	1	Solyc04g008040.4(MAP70.1);Solyc06g066670.4(ddx11)
	GO:0006790	sulfur compound metabolic process	47	728	0.992111	1	Solyc01g005140.3(Os02g0642300);Solyc01g008420.3(DTX42);Solyc01g010350.4(TPT);Solyc01g108630.3(NIR1);Solyc01g111350.3(NFD4);Solyc02g032860.3(APR2);Solyc02g038740.4(HMG2);Solyc02g065280.3(SABP2);Solyc02g069490.4(DIM);Solyc02g080640.4(APR1);Solyc02g081340.3(GSTF11);Solyc02g082850.3(SAT4);Solyc02g086180.4(STE1);Solyc02g088380.4(At5g15350);Solyc02g089610.2(SAMDC);Solyc02g093230.4(CCOAOMT);Solyc02g0932…
	GO:0006260	DNA replication	13	259	0.992263	1	Solyc01g006140.4(CDT1A);Solyc03g044480.3(KRP1);Solyc03g071790.1(DMS3);Solyc03g083170.3(DMS3);Solyc04g081350.3(E2FC);Solyc06g011405.1(--);Solyc06g066670.4(ddx11);Solyc06g071830.2(BT1);Solyc08g006630.3(--);Solyc09g074830.3(WEE1);Solyc10g011740.3(UBC28);Solyc12g017480.3(PIRL6);Solyc12g098310.2(KRP4)
	GO:0072524	pyridine-containing compound metabolic process	13	259	0.992263	1	Solyc01g087270.3(CCD1);Solyc01g103920.3(AP1);Solyc02g067750.4(BCA1);Solyc02g081340.3(GSTF11);Solyc02g086820.3(BCA1);Solyc02g089200.4(SEP1);Solyc03g093180.1(PEX11B);Solyc03g095990.1(--);Solyc05g006750.3(GSTU17);Solyc08g083360.3(PNSB3);Solyc10g054870.3(TIM);Solyc10g085550.3(PGH1);Solyc12g009600.2(At4g02530)
	GO:0005984	disaccharide metabolic process	9	198	0.992393	1	Solyc01g079300.4(STS1);Solyc03g083960.3(TPPA);Solyc03g095990.1(--);Solyc05g021090.4(JUB1);Solyc07g042520.4(SS);Solyc07g062140.3(TPS1);Solyc08g077780.3(SAPK3);Solyc12g006450.2(GABA-TP3);Solyc12g009300.3(SS)
	GO:1901135	carbohydrate derivative metabolic process	49	758	0.992938	1	Solyc00g500064.1(atpB);Solyc01g008420.3(DTX42);Solyc01g056850.3(ctps1);Solyc01g111350.3(NFD4);Solyc02g032860.3(APR2);Solyc02g061770.4(CHI14);Solyc02g080640.4(APR1);Solyc02g081340.3(GSTF11);Solyc02g082920.4(CHI3);Solyc02g082930.3(CHI17);Solyc02g082960.3(CHI14);Solyc03g031620.3(APR3);Solyc03g070390.3(UPTG1);Solyc03g095990.1(--);Solyc03g114860.4(UPTG2);Solyc03g123410.1(ABP19A);Solyc04g054730.3(SULTR…
	GO:0071103	DNA conformation change	1	54	0.99304	1	Solyc03g033500.4(GRP-2)
	GO:0006886	intracellular protein transport	63	943	0.99338	1	Solyc01g006650.2(EIL3);Solyc01g096420.3(NQR);Solyc01g098910.3(PNC1);Solyc02g064680.4(ACA2);Solyc02g065280.3(SABP2);Solyc02g067750.4(BCA1);Solyc02g084870.3(MPK7);Solyc02g086820.3(BCA1);Solyc02g089610.2(SAMDC);Solyc02g089620.3(POX2);Solyc02g090630.4(PLP2);Solyc02g090640.4(PLP2);Solyc02g092750.3(Os12g0580900);Solyc02g150146.1(CERK1);Solyc03g025570.2(NRPB5A);Solyc03g045070.1(AMT1-3);Solyc03g080190.3(…
	GO:0009793	embryo development ending in seed dormancy	3	98	0.993399	1	Solyc06g053380.3(EP3);Solyc08g066500.4(ATHB-15);Solyc11g044940.1(ACR4)
	GO:1901657	glycosyl compound metabolic process	19	351	0.993547	1	Solyc00g500064.1(atpB);Solyc01g008420.3(DTX42);Solyc01g056850.3(ctps1);Solyc01g111350.3(NFD4);Solyc02g032860.3(APR2);Solyc02g080640.4(APR1);Solyc02g081340.3(GSTF11);Solyc03g031620.3(APR3);Solyc03g095990.1(--);Solyc04g054730.3(SULTR2;1);Solyc04g079730.1(AOS1);Solyc06g066840.3(AOP1.2);Solyc07g056170.4(AIR3);Solyc07g064600.3(RIDA);Solyc07g065340.1(SAT3);Solyc08g078950.3(NPF6.3);Solyc08g083360.3(PNSB…
	GO:0032774	RNA biosynthetic process	79	1150	0.993622	1	Solyc00g500130.1(psbA);Solyc00g500200.1(psbA);Solyc00g500296.1(psbA);Solyc00g500329.1(psbA);Solyc01g109420.3(At4g36750);Solyc02g065240.3(SABP2);Solyc02g069510.1(LSH4);Solyc02g077840.2(ERF12);Solyc02g085630.3(ATHB-40);Solyc03g033330.3(NIP1);Solyc03g034120.3(ATHB-40);Solyc03g082550.3(ATHB-12);Solyc03g083170.3(DMS3);Solyc03g093550.1(ERF5);Solyc03g093610.1(ERF1);Solyc03g095770.3(WRKY70);Solyc03g09603…
	GO:0006405	RNA export from nucleus	1	55	0.993653	1	Solyc06g050820.3(At2g40430)
	GO:0043038	amino acid activation	1	55	0.993653	1	Solyc04g079870.2(At5g27470)
	GO:0043039	tRNA aminoacylation	1	55	0.993653	1	Solyc04g079870.2(At5g27470)
	GO:0051168	nuclear export	1	55	0.993653	1	Solyc06g050820.3(At2g40430)
	GO:0008283	cell proliferation	3	99	0.99387	1	Solyc03g119660.2(PCR6);Solyc08g066500.4(ATHB-15);Solyc12g096570.1(--)
	GO:0072522	purine-containing compound biosynthetic process	4	118	0.99396	1	Solyc00g500064.1(atpB);Solyc02g085880.3(CYP735A2);Solyc02g094860.3(CYP735A2);Solyc12g010360.2(AHA9)
	GO:0019438	aromatic compound biosynthetic process	133	1830	0.993975	1	Solyc00g500064.1(atpB);Solyc00g500095.1(PAL5);Solyc00g500130.1(psbA);Solyc00g500200.1(psbA);Solyc00g500296.1(psbA);Solyc00g500329.1(psbA);Solyc00g500353.1(PAL5);Solyc01g006055.1(DIR19);Solyc01g056850.3(ctps1);Solyc01g087270.3(CCD1);Solyc01g095750.2(LACS4);Solyc01g105383.1(DHS2);Solyc01g106390.3(HEMA1);Solyc01g109420.3(At4g36750);Solyc02g030480.4(CAD6);Solyc02g038740.4(HMG2);Solyc02g065240.3(SABP2…
	GO:0010564	regulation of cell cycle process	2	79	0.994006	1	Solyc08g068110.1(TEB);Solyc09g074830.3(WEE1)
	GO:0015988	energy coupled proton transmembrane transport, against electrochemical gradient	1	57	0.994721	1	Solyc00g500064.1(atpB)
	GO:0031399	regulation of protein modification process	14	282	0.994745	1	Solyc01g010350.4(TPT);Solyc02g084870.3(MPK7);Solyc03g044480.3(KRP1);Solyc03g071750.3(PDPK2);Solyc04g007880.4(CRK10);Solyc04g014410.4(RBK1);Solyc04g072460.3(TGA1);Solyc05g053660.3(FAMA);Solyc06g005170.3(MPK3);Solyc07g055640.1(SD25);Solyc07g055670.1(SD25);Solyc09g055180.4(At1g06840);Solyc10g051140.3(EDM2);Solyc12g098310.2(KRP4)
	GO:0045017	glycerolipid biosynthetic process	2	81	0.994904	1	Solyc06g064610.1(--);Solyc08g065320.3(RTE1)
	GO:0046474	glycerophospholipid biosynthetic process	2	81	0.994904	1	Solyc06g064610.1(--);Solyc08g065320.3(RTE1)
	GO:0008654	phospholipid biosynthetic process	3	102	0.995096	1	Solyc06g064610.1(--);Solyc08g005710.3(CPS2);Solyc08g065320.3(RTE1)
	GO:0007346	regulation of mitotic cell cycle	1	58	0.995186	1	Solyc09g074830.3(WEE1)
	GO:0048449	floral organ formation	1	58	0.995186	1	MSTRG.19166(PTL)
	GO:0044763	single-organism cellular process	709	8614	0.995242	1	MSTRG.12107(CYP76B6);MSTRG.3327(ACS3);MSTRG.5282(IAA3);MSTRG.6587(MLS);Solyc00g500064.1(atpB);Solyc00g500095.1(PAL5);Solyc00g500130.1(psbA);Solyc00g500200.1(psbA);Solyc00g500296.1(psbA);Solyc00g500329.1(psbA);Solyc00g500353.1(PAL5);Solyc01g005140.3(Os02g0642300);Solyc01g006055.1(DIR19);Solyc01g006140.4(CDT1A);Solyc01g006320.4(NDR1);Solyc01g006540.4(LOX2.1);Solyc01g006555.1(LOX2.1);Solyc01g006650.…
	GO:0048444	floral organ morphogenesis	2	82	0.995302	1	MSTRG.19166(PTL);Solyc05g006650.3(BHLH094)
	GO:0048563	post-embryonic organ morphogenesis	2	82	0.995302	1	MSTRG.19166(PTL);Solyc05g006650.3(BHLH094)
	GO:0019318	hexose metabolic process	23	417	0.995528	1	Solyc01g079300.4(STS1);Solyc03g116620.3(PLD1);Solyc03g118760.4(TUBB1);Solyc03g120990.3(MODA);Solyc03g123410.1(ABP19A);Solyc04g005480.1(NRP1);Solyc04g076880.3(PCKA);Solyc04g079870.2(At5g27470);Solyc05g045670.4(GPT2);Solyc06g033860.2(GDHA);Solyc07g026650.3(ACO1);Solyc07g056430.3(PARC);Solyc07g056460.3(PARC);Solyc07g056480.3(PARC);Solyc09g005110.3(PDC2);Solyc09g097960.3(At1g60710);Solyc10g054870.3(T…
	GO:0098660	inorganic ion transmembrane transport	2	83	0.99567	1	Solyc00g500064.1(atpB);Solyc08g061570.3(PAA2)
	GO:0098662	inorganic cation transmembrane transport	2	83	0.99567	1	Solyc00g500064.1(atpB);Solyc08g061570.3(PAA2)
	GO:0070647	protein modification by small protein conjugation or removal	25	447	0.99581	1	Solyc01g005160.4(PUB21);Solyc01g007000.4(PUB22);Solyc01g007010.2(PUB22);Solyc01g007020.4(PUB23);Solyc01g007030.3(PUB22);Solyc01g007040.4(PUB22);Solyc01g107980.3(PUB26);Solyc02g072080.1(PUB17);Solyc03g112340.1(ATL31);Solyc03g114160.1(PUB19);Solyc03g117630.1(HSP70);Solyc04g011440.4(HSP70);Solyc04g071030.1(PUB28);Solyc06g074390.3(FAR3);Solyc06g076020.3(HSC-I);Solyc08g082680.3(RHA4A);Solyc09g083060.4…
	GO:0010212	response to ionizing radiation	1	60	0.995997	1	Solyc06g066670.4(ddx11)
	GO:1902600	hydrogen ion transmembrane transport	1	60	0.995997	1	Solyc00g500064.1(atpB)
	GO:0030422	production of siRNA involved in RNA interference	3	105	0.996082	1	Solyc01g010970.3(AGO7);Solyc03g083170.3(DMS3);Solyc12g006790.3(PHN1)
	GO:0007017	microtubule-based process	12	259	0.996404	1	MSTRG.5282(IAA3);Solyc02g005007.1(GBP2);Solyc02g067100.3(--);Solyc03g118760.4(TUBB1);Solyc03g119220.3(NACK1);Solyc06g059720.3(S-ACP-DES6);Solyc09g010860.4(EXPA3);Solyc09g083280.3(IAA3);Solyc10g074540.1(EXL5);Solyc10g086520.2(EXPA3);Solyc11g064750.3(PCMP-E75);Solyc12g044240.3(DYNLL1)
	GO:0006006	glucose metabolic process	19	366	0.996671	1	Solyc03g116620.3(PLD1);Solyc03g118760.4(TUBB1);Solyc03g120990.3(MODA);Solyc04g005480.1(NRP1);Solyc04g076880.3(PCKA);Solyc04g079870.2(At5g27470);Solyc05g045670.4(GPT2);Solyc07g026650.3(ACO1);Solyc07g056430.3(PARC);Solyc07g056460.3(PARC);Solyc07g056480.3(PARC);Solyc09g005110.3(PDC2);Solyc09g097960.3(At1g60710);Solyc10g054870.3(TIM);Solyc10g076510.2(PDC1);Solyc10g084280.2(IQD1);Solyc10g085550.3(PGH1…
	GO:1901564	organonitrogen compound metabolic process	147	2034	0.996865	1	MSTRG.3327(ACS3);Solyc00g500064.1(atpB);Solyc00g500095.1(PAL5);Solyc00g500353.1(PAL5);Solyc01g005140.3(Os02g0642300);Solyc01g010350.4(TPT);Solyc01g010970.3(AGO7);Solyc01g056430.2(--);Solyc01g056450.3(glnA);Solyc01g056850.3(ctps1);Solyc01g080870.3(NPF7.3);Solyc01g087270.3(CCD1);Solyc01g091170.3(ARGAH1);Solyc01g103920.3(AP1);Solyc01g105383.1(DHS2);Solyc01g105560.3(RIBA1);Solyc01g106350.4(FAAH);Soly…
	GO:0016246	RNA interference	3	108	0.996874	1	Solyc01g010970.3(AGO7);Solyc03g083170.3(DMS3);Solyc12g006790.3(PHN1)
	GO:0006090	pyruvate metabolic process	34	584	0.997273	1	Solyc01g009810.3(LRR1);Solyc01g087270.3(CCD1);Solyc01g096420.3(NQR);Solyc02g081340.3(GSTF11);Solyc02g089200.4(SEP1);Solyc03g095990.1(--);Solyc03g116620.3(PLD1);Solyc03g118760.4(TUBB1);Solyc04g005480.1(NRP1);Solyc04g079730.1(AOS1);Solyc04g079870.2(At5g27470);Solyc05g009270.4(CUT1);Solyc05g013150.4(RBCMT);Solyc05g047580.4(CAS1);Solyc06g034370.1(PMEI11);Solyc06g048530.4(GLX2-2);Solyc06g073180.3(BBX2…
	GO:0006733	oxidoreduction coenzyme metabolic process	13	281	0.997429	1	Solyc01g087270.3(CCD1);Solyc01g103920.3(AP1);Solyc02g067750.4(BCA1);Solyc02g081340.3(GSTF11);Solyc02g086820.3(BCA1);Solyc02g089200.4(SEP1);Solyc03g093180.1(PEX11B);Solyc03g095990.1(--);Solyc05g006750.3(GSTU17);Solyc08g083360.3(PNSB3);Solyc10g054870.3(TIM);Solyc10g085550.3(PGH1);Solyc12g009600.2(At4g02530)
	GO:0044702	single organism reproductive process	51	818	0.997535	1	MSTRG.11794(--);MSTRG.19166(PTL);Solyc01g090460.3(HAT3);Solyc02g087410.4(ABCB15);Solyc02g089200.4(SEP1);Solyc02g090410.4(LBD36);Solyc03g006970.1(SBT1.3);Solyc03g025190.4(DTX35);Solyc03g097420.3(HVA22E);Solyc03g111800.2(SOBIR1);Solyc03g116320.3(TCP14);Solyc03g121510.4(CYP90D1);Solyc04g005610.3(NAC029);Solyc04g007000.2(RAV1);Solyc04g008040.4(MAP70.1);Solyc04g072037.1(At1g34110);Solyc04g072300.1(FZP…
	GO:0009201	ribonucleoside triphosphate biosynthetic process	2	90	0.99756	1	Solyc00g500064.1(atpB);Solyc01g056850.3(ctps1)
	GO:0006644	phospholipid metabolic process	15	313	0.997585	1	Solyc01g087270.3(CCD1);Solyc01g096410.4(PIP5K6);Solyc01g105870.3(TPS3);Solyc01g105880.4(TPS3);Solyc01g105890.3(TPS3);Solyc01g105920.3(TPS3);Solyc01g105940.3(TPS10);Solyc03g116620.3(PLD1);Solyc05g013150.4(RBCMT);Solyc05g047580.4(CAS1);Solyc06g064610.1(--);Solyc07g052150.4(VIT_19s0014g04930);Solyc08g005710.3(CPS2);Solyc08g065320.3(RTE1);Solyc12g006570.2(VIT_19s0014g04930)
	GO:1901575	organic substance catabolic process	70	1070	0.997618	1	MSTRG.13464(--);Solyc01g087270.3(CCD1);Solyc01g091050.4(PECS-2.1);Solyc01g096420.3(NQR);Solyc01g098910.3(PNC1);Solyc01g098940.3(PME25);Solyc01g108800.4(CHY1);Solyc01g111340.4(rsgI6);Solyc02g061770.4(CHI14);Solyc02g078400.3(ALN);Solyc02g080220.3(PME18);Solyc02g082920.4(CHI3);Solyc02g082930.3(CHI17);Solyc02g082960.3(CHI14);Solyc02g084870.3(MPK7);Solyc02g087670.3(LAT59);Solyc02g092990.1(SKIP2);Solyc…
	GO:0009058	biosynthetic process	394	5020	0.997658	1	MSTRG.5282(IAA3);Solyc00g500064.1(atpB);Solyc00g500095.1(PAL5);Solyc00g500130.1(psbA);Solyc00g500200.1(psbA);Solyc00g500296.1(psbA);Solyc00g500329.1(psbA);Solyc00g500353.1(PAL5);Solyc01g005140.3(Os02g0642300);Solyc01g006055.1(DIR19);Solyc01g006140.4(CDT1A);Solyc01g006540.4(LOX2.1);Solyc01g006555.1(LOX2.1);Solyc01g006650.2(EIL3);Solyc01g008420.3(DTX42);Solyc01g008710.5.1(MAN4);Solyc01g010350.4(TPT…
	GO:0044262	cellular carbohydrate metabolic process	36	616	0.997678	1	MSTRG.6587(MLS);Solyc01g079300.4(STS1);Solyc02g069490.4(DIM);Solyc02g072240.3(CESA8);Solyc02g081340.3(GSTF11);Solyc03g026280.3(DREB1A);Solyc03g070390.3(UPTG1);Solyc03g083960.3(TPPA);Solyc03g095990.1(--);Solyc03g114860.4(UPTG2);Solyc04g078990.4(GUX2);Solyc04g082120.3(Prep);Solyc05g005160.3(ACLA-2);Solyc05g005550.4(GP2);Solyc05g005560.4(GP1);Solyc05g005570.3(GP1);Solyc05g013150.4(RBCMT);Solyc05g021…
	GO:0010608	posttranscriptional regulation of gene expression	15	314	0.997702	1	MSTRG.3327(ACS3);MSTRG.5282(IAA3);Solyc01g010970.3(AGO7);Solyc02g038740.4(HMG2);Solyc02g063540.3(ACS3);Solyc02g063543.1(ACS3);Solyc02g091990.3(ACS3);Solyc03g071790.1(DMS3);Solyc03g083170.3(DMS3);Solyc03g115230.3(CLPB1);Solyc04g054440.3(CLSY3);Solyc07g053410.4(TCP4);Solyc07g063970.3(--);Solyc09g083280.3(IAA3);Solyc12g006790.3(PHN1)
	GO:0009199	ribonucleoside triphosphate metabolic process	2	91	0.997753	1	Solyc00g500064.1(atpB);Solyc01g056850.3(ctps1)
	GO:0015672	monovalent inorganic cation transport	10	236	0.997754	1	Solyc00g500064.1(atpB);Solyc02g064680.4(ACA2);Solyc03g045070.1(AMT1-3);Solyc05g009700.4(At1g25530);Solyc06g060630.1(CHX15);Solyc08g016160.3(CHX15);Solyc09g090730.2(AMT1-1);Solyc10g076480.2(AMT2);Solyc12g010360.2(AHA9);Solyc12g044900.3(RHD3)
	GO:0070918	production of small RNA involved in gene silencing by RNA	5	151	0.997794	1	Solyc01g010970.3(AGO7);Solyc03g071790.1(DMS3);Solyc03g083170.3(DMS3);Solyc04g054440.3(CLSY3);Solyc12g006790.3(PHN1)
	GO:0009142	nucleoside triphosphate biosynthetic process	2	92	0.997931	1	Solyc00g500064.1(atpB);Solyc01g056850.3(ctps1)
	GO:0009886	post-embryonic morphogenesis	8	206	0.998119	1	MSTRG.19166(PTL);Solyc03g044480.3(KRP1);Solyc03g123410.1(ABP19A);Solyc04g072037.1(At1g34110);Solyc04g072300.1(FZP);Solyc05g006650.3(BHLH094);Solyc05g053660.3(FAMA);Solyc11g027840.2(--)
	GO:1901361	organic cyclic compound catabolic process	8	206	0.998119	1	Solyc02g078400.3(ALN);Solyc03g095550.2(MES17);Solyc06g008920.3(AAE1);Solyc06g076280.3(SCL14);Solyc07g043660.3(AAE2);Solyc09g092260.4(ATJ20);Solyc10g084170.1(BAG5);Solyc11g012200.3(ASAT1)
	GO:0031050	dsRNA fragmentation	5	154	0.998201	1	Solyc01g010970.3(AGO7);Solyc03g071790.1(DMS3);Solyc03g083170.3(DMS3);Solyc04g054440.3(CLSY3);Solyc12g006790.3(PHN1)
	GO:0043331	response to dsRNA	5	154	0.998201	1	Solyc01g010970.3(AGO7);Solyc03g071790.1(DMS3);Solyc03g083170.3(DMS3);Solyc04g054440.3(CLSY3);Solyc12g006790.3(PHN1)
	GO:0071359	cellular response to dsRNA	5	154	0.998201	1	Solyc01g010970.3(AGO7);Solyc03g071790.1(DMS3);Solyc03g083170.3(DMS3);Solyc04g054440.3(CLSY3);Solyc12g006790.3(PHN1)
	GO:1901699	cellular response to nitrogen compound	5	154	0.998201	1	Solyc01g010970.3(AGO7);Solyc03g071790.1(DMS3);Solyc03g083170.3(DMS3);Solyc04g054440.3(CLSY3);Solyc12g006790.3(PHN1)
	GO:0051235	maintenance of location	2	94	0.998246	1	Solyc11g010710.2(AIL6);Solyc11g044940.1(ACR4)
	GO:0006281	DNA repair	8	208	0.998334	1	Solyc03g083170.3(DMS3);Solyc04g005260.3(--);Solyc04g008040.4(MAP70.1);Solyc06g074390.3(FAR3);Solyc09g074830.3(WEE1);Solyc10g005210.4(guaA);Solyc10g011740.3(UBC28);Solyc10g150113.1(RCE2)
	GO:0009141	nucleoside triphosphate metabolic process	2	95	0.998386	1	Solyc00g500064.1(atpB);Solyc01g056850.3(ctps1)
	GO:0006403	RNA localization	1	70	0.998408	1	Solyc06g050820.3(At2g40430)
	GO:0006754	ATP biosynthetic process	1	70	0.998408	1	Solyc00g500064.1(atpB)
	GO:0009145	purine nucleoside triphosphate biosynthetic process	1	70	0.998408	1	Solyc00g500064.1(atpB)
	GO:0009206	purine ribonucleoside triphosphate biosynthetic process	1	70	0.998408	1	Solyc00g500064.1(atpB)
	GO:0050657	nucleic acid transport	1	70	0.998408	1	Solyc06g050820.3(At2g40430)
	GO:0050658	RNA transport	1	70	0.998408	1	Solyc06g050820.3(At2g40430)
	GO:0051236	establishment of RNA localization	1	70	0.998408	1	Solyc06g050820.3(At2g40430)
	GO:0009144	purine nucleoside triphosphate metabolic process	1	71	0.998548	1	Solyc00g500064.1(atpB)
	GO:0009205	purine ribonucleoside triphosphate metabolic process	1	71	0.998548	1	Solyc00g500064.1(atpB)
	GO:0046034	ATP metabolic process	1	71	0.998548	1	Solyc00g500064.1(atpB)
	GO:0016441	posttranscriptional gene silencing	6	176	0.998607	1	Solyc01g010970.3(AGO7);Solyc02g038740.4(HMG2);Solyc03g071790.1(DMS3);Solyc03g083170.3(DMS3);Solyc04g054440.3(CLSY3);Solyc12g006790.3(PHN1)
	GO:0009163	nucleoside biosynthetic process	2	97	0.998632	1	Solyc00g500064.1(atpB);Solyc01g056850.3(ctps1)
	GO:0042455	ribonucleoside biosynthetic process	2	97	0.998632	1	Solyc00g500064.1(atpB);Solyc01g056850.3(ctps1)
	GO:0016192	vesicle-mediated transport	20	403	0.998802	1	MSTRG.13464(--);Solyc01g103130.2(DRP2A);Solyc01g105630.4(CML8);Solyc02g084870.3(MPK7);Solyc03g111720.3(E4);Solyc04g082120.3(Prep);Solyc05g005160.3(ACLA-2);Solyc05g024340.1(EXO70B1);Solyc05g050490.4(CPIJ005690);Solyc05g054820.1(EXO70H1);Solyc06g005280.1(EXO70H1);Solyc06g033860.2(GDHA);Solyc06g075610.1(EXO70H1);Solyc07g042510.3(LFG5);Solyc10g008020.3(coq-5);Solyc10g008470.3(elmoA);Solyc10g011740.3(…
	GO:0019941	modification-dependent protein catabolic process	20	403	0.998802	1	MSTRG.13464(--);Solyc01g098910.3(PNC1);Solyc02g092990.1(SKIP2);Solyc04g071083.1(--);Solyc05g050490.4(CPIJ005690);Solyc06g052050.4(BIP4);Solyc07g005750.3(SKIP1);Solyc07g056430.3(PARC);Solyc07g056460.3(PARC);Solyc07g056480.3(PARC);Solyc08g061570.3(PAA2);Solyc09g011490.3(PRP1);Solyc09g011500.3(PRP1);Solyc09g011540.2(PRP1);Solyc09g011600.3(PRP1);Solyc10g011740.3(UBC28);Solyc10g054870.3(TIM);Solyc10g0…
	GO:0043632	modification-dependent macromolecule catabolic process	20	403	0.998802	1	MSTRG.13464(--);Solyc01g098910.3(PNC1);Solyc02g092990.1(SKIP2);Solyc04g071083.1(--);Solyc05g050490.4(CPIJ005690);Solyc06g052050.4(BIP4);Solyc07g005750.3(SKIP1);Solyc07g056430.3(PARC);Solyc07g056460.3(PARC);Solyc07g056480.3(PARC);Solyc08g061570.3(PAA2);Solyc09g011490.3(PRP1);Solyc09g011500.3(PRP1);Solyc09g011540.2(PRP1);Solyc09g011600.3(PRP1);Solyc10g011740.3(UBC28);Solyc10g054870.3(TIM);Solyc10g0…
	GO:0016482	cytoplasmic transport	16	343	0.998841	1	Solyc02g064680.4(ACA2);Solyc02g084870.3(MPK7);Solyc03g045070.1(AMT1-3);Solyc03g117500.1(VQ11);Solyc05g009700.4(At1g25530);Solyc05g055540.3(--);Solyc06g011590.3(--);Solyc06g050820.3(At2g40430);Solyc06g051840.1(CRF4);Solyc06g082050.2(--);Solyc06g082640.3(ASK7);Solyc09g090730.2(AMT1-1);Solyc10g011740.3(UBC28);Solyc10g076480.2(AMT2);Solyc11g066330.2(--);Solyc12g044900.3(RHD3)
	GO:0005996	monosaccharide metabolic process	26	493	0.998889	1	Solyc01g079300.4(STS1);Solyc03g116620.3(PLD1);Solyc03g118760.4(TUBB1);Solyc03g120990.3(MODA);Solyc03g123410.1(ABP19A);Solyc04g005480.1(NRP1);Solyc04g076880.3(PCKA);Solyc04g079870.2(At5g27470);Solyc05g045670.4(GPT2);Solyc06g033860.2(GDHA);Solyc07g026650.3(ACO1);Solyc07g056430.3(PARC);Solyc07g056460.3(PARC);Solyc07g056480.3(PARC);Solyc09g005110.3(PDC2);Solyc09g005470.3(UXS1);Solyc09g097960.3(At1g60…
	GO:0035194	posttranscriptional gene silencing by RNA	5	161	0.998889	1	Solyc01g010970.3(AGO7);Solyc03g071790.1(DMS3);Solyc03g083170.3(DMS3);Solyc04g054440.3(CLSY3);Solyc12g006790.3(PHN1)
	GO:0006342	chromatin silencing	4	142	0.998904	1	Solyc03g083170.3(DMS3);Solyc04g008040.4(MAP70.1);Solyc10g051140.3(EDM2);Solyc12g006790.3(PHN1)
	GO:0045814	negative regulation of gene expression, epigenetic	4	142	0.998904	1	Solyc03g083170.3(DMS3);Solyc04g008040.4(MAP70.1);Solyc10g051140.3(EDM2);Solyc12g006790.3(PHN1)
	GO:0044085	cellular component biogenesis	86	1306	0.998927	1	MSTRG.13464(--);Solyc00g500130.1(psbA);Solyc00g500200.1(psbA);Solyc00g500296.1(psbA);Solyc00g500329.1(psbA);Solyc01g008510.3(--);Solyc01g009245.1(--);Solyc01g056850.3(ctps1);Solyc01g098910.3(PNC1);Solyc01g103920.3(AP1);Solyc01g111970.4(Bp10);Solyc01g150167.1(MADS27);Solyc02g068400.3(QRT3);Solyc02g069490.4(DIM);Solyc02g072240.3(CESA8);Solyc02g082040.3(MYB86);Solyc02g082950.3(TBL34);Solyc02g085950.…
	GO:0051641	cellular localization	81	1246	0.999074	1	MSTRG.13464(--);Solyc01g006650.2(EIL3);Solyc01g066430.3(ATL2);Solyc01g096420.3(NQR);Solyc01g098910.3(PNC1);Solyc01g103130.2(DRP2A);Solyc01g105630.4(CML8);Solyc02g064680.4(ACA2);Solyc02g065280.3(SABP2);Solyc02g067750.4(BCA1);Solyc02g084870.3(MPK7);Solyc02g086820.3(BCA1);Solyc02g089610.2(SAMDC);Solyc02g089620.3(POX2);Solyc02g090630.4(PLP2);Solyc02g090640.4(PLP2);Solyc02g092750.3(Os12g0580900);Solyc…
	GO:0006417	regulation of translation	1	76	0.999085	1	Solyc03g115230.3(CLPB1)
	GO:0034248	regulation of cellular amide metabolic process	1	76	0.999085	1	Solyc03g115230.3(CLPB1)
	GO:0046907	intracellular transport	75	1171	0.99917	1	MSTRG.13464(--);Solyc01g006650.2(EIL3);Solyc01g066430.3(ATL2);Solyc01g096420.3(NQR);Solyc01g098910.3(PNC1);Solyc01g103130.2(DRP2A);Solyc02g064680.4(ACA2);Solyc02g065280.3(SABP2);Solyc02g067750.4(BCA1);Solyc02g084870.3(MPK7);Solyc02g086820.3(BCA1);Solyc02g089610.2(SAMDC);Solyc02g089620.3(POX2);Solyc02g090630.4(PLP2);Solyc02g090640.4(PLP2);Solyc02g092750.3(Os12g0580900);Solyc02g150146.1(CERK1);Soly…
	GO:0045892	negative regulation of transcription, DNA-templated	4	146	0.999182	1	Solyc03g083170.3(DMS3);Solyc04g008040.4(MAP70.1);Solyc10g051140.3(EDM2);Solyc12g006790.3(PHN1)
	GO:1903507	negative regulation of nucleic acid-templated transcription	4	146	0.999182	1	Solyc03g083170.3(DMS3);Solyc04g008040.4(MAP70.1);Solyc10g051140.3(EDM2);Solyc12g006790.3(PHN1)
	GO:0006974	cellular response to DNA damage stimulus	8	220	0.999204	1	Solyc03g083170.3(DMS3);Solyc04g005260.3(--);Solyc04g008040.4(MAP70.1);Solyc06g074390.3(FAR3);Solyc09g074830.3(WEE1);Solyc10g005210.4(guaA);Solyc10g011740.3(UBC28);Solyc10g150113.1(RCE2)
	GO:0006305	DNA alkylation	4	147	0.99924	1	Solyc02g067100.3(--);Solyc03g083170.3(DMS3);Solyc09g074830.3(WEE1);Solyc10g005210.4(guaA)
	GO:1902679	negative regulation of RNA biosynthetic process	4	147	0.99924	1	Solyc03g083170.3(DMS3);Solyc04g008040.4(MAP70.1);Solyc10g051140.3(EDM2);Solyc12g006790.3(PHN1)
	GO:0006508	proteolysis	40	703	0.99929	1	MSTRG.13464(--);Solyc01g098910.3(PNC1);Solyc02g092990.1(SKIP2);Solyc03g019690.1(CDI);Solyc03g020030.3(CEVI57);Solyc03g020060.3(CEVI57);Solyc03g020080.4(PIN2K);Solyc03g118760.4(TUBB1);Solyc03g120990.3(MODA);Solyc04g071083.1(--);Solyc05g050490.4(CPIJ005690);Solyc06g011380.2(CLPB4);Solyc06g052050.4(BIP4);Solyc06g072220.1(KTI2);Solyc06g072230.1(KTI2);Solyc06g073587.1(Os01g0270100);Solyc06g074390.3(FA…
	GO:0051128	regulation of cellular component organization	12	289	0.999292	1	Solyc01g150167.1(MADS27);Solyc03g083170.3(DMS3);Solyc06g066670.4(ddx11);Solyc08g014430.3(FH1);Solyc08g066500.4(ATHB-15);Solyc09g090550.3(ARPC2B);Solyc09g098425.1(RIC4);Solyc10g011740.3(UBC28);Solyc10g051140.3(EDM2);Solyc11g008880.2(RIC4);Solyc12g007150.3(ROPGEF9);Solyc12g009695.1(SYT4)
	GO:0046486	glycerolipid metabolic process	10	256	0.999292	1	Solyc01g087270.3(CCD1);Solyc01g096410.4(PIP5K6);Solyc03g116620.3(PLD1);Solyc05g013150.4(RBCMT);Solyc05g047580.4(CAS1);Solyc06g064610.1(--);Solyc06g074680.4(PDAT1);Solyc08g065320.3(RTE1);Solyc08g077780.3(SAPK3);Solyc10g054870.3(TIM)
	GO:0009790	embryo development	4	148	0.999294	1	Solyc06g053380.3(EP3);Solyc08g066500.4(ATHB-15);Solyc11g010710.2(AIL6);Solyc11g044940.1(ACR4)
	GO:0051649	establishment of localization in cell	75	1178	0.99933	1	MSTRG.13464(--);Solyc01g006650.2(EIL3);Solyc01g066430.3(ATL2);Solyc01g096420.3(NQR);Solyc01g098910.3(PNC1);Solyc01g103130.2(DRP2A);Solyc02g064680.4(ACA2);Solyc02g065280.3(SABP2);Solyc02g067750.4(BCA1);Solyc02g084870.3(MPK7);Solyc02g086820.3(BCA1);Solyc02g089610.2(SAMDC);Solyc02g089620.3(POX2);Solyc02g090630.4(PLP2);Solyc02g090640.4(PLP2);Solyc02g092750.3(Os12g0580900);Solyc02g150146.1(CERK1);Soly…
	GO:0003006	developmental process involved in reproduction	121	1773	0.999333	1	MSTRG.11794(--);MSTRG.19166(PTL);Solyc01g056850.3(ctps1);Solyc01g079570.3(BXL2);Solyc01g090460.3(HAT3);Solyc01g091470.3(AHL22);Solyc01g095140.4(LEA14-A);Solyc02g061780.3(NAC022);Solyc02g065050.1(PCS1);Solyc02g069490.4(DIM);Solyc02g072520.3(CAMRLK);Solyc02g080670.3(Bp10);Solyc02g084870.3(MPK7);Solyc02g087410.4(ABCB15);Solyc02g089200.4(SEP1);Solyc02g089540.3(COL2);Solyc02g090410.4(LBD36);Solyc02g09…
	GO:0006304	DNA modification	4	149	0.999344	1	Solyc02g067100.3(--);Solyc03g083170.3(DMS3);Solyc09g074830.3(WEE1);Solyc10g005210.4(guaA)
	GO:0051253	negative regulation of RNA metabolic process	4	149	0.999344	1	Solyc03g083170.3(DMS3);Solyc04g008040.4(MAP70.1);Solyc10g051140.3(EDM2);Solyc12g006790.3(PHN1)
	GO:0051603	proteolysis involved in cellular protein catabolic process	26	505	0.999344	1	MSTRG.13464(--);Solyc01g098910.3(PNC1);Solyc02g092990.1(SKIP2);Solyc03g118760.4(TUBB1);Solyc03g120990.3(MODA);Solyc04g071083.1(--);Solyc05g050490.4(CPIJ005690);Solyc06g052050.4(BIP4);Solyc07g005750.3(SKIP1);Solyc07g056430.3(PARC);Solyc07g056460.3(PARC);Solyc07g056480.3(PARC);Solyc08g061570.3(PAA2);Solyc09g005110.3(PDC2);Solyc09g011490.3(PRP1);Solyc09g011500.3(PRP1);Solyc09g011540.2(PRP1);Solyc09g…
	GO:0000375	RNA splicing, via transesterification reactions	1	80	0.999367	1	Solyc04g049920.4(ARP1)
	GO:0000377	RNA splicing, via transesterification reactions with bulged adenosine as nucleophile	1	80	0.999367	1	Solyc04g049920.4(ARP1)
	GO:0009260	ribonucleotide biosynthetic process	3	129	0.999378	1	Solyc00g500064.1(atpB);Solyc01g056850.3(ctps1);Solyc12g010360.2(AHA9)
	GO:0046390	ribose phosphate biosynthetic process	3	129	0.999378	1	Solyc00g500064.1(atpB);Solyc01g056850.3(ctps1);Solyc12g010360.2(AHA9)
	GO:0010605	negative regulation of macromolecule metabolic process	24	477	0.999387	1	Solyc01g006140.4(CDT1A);Solyc01g010970.3(AGO7);Solyc02g038740.4(HMG2);Solyc02g067100.3(--);Solyc02g089610.2(SAMDC);Solyc03g019690.1(CDI);Solyc03g020030.3(CEVI57);Solyc03g020060.3(CEVI57);Solyc03g020080.4(PIN2K);Solyc03g044480.3(KRP1);Solyc03g071790.1(DMS3);Solyc03g083170.3(DMS3);Solyc04g008040.4(MAP70.1);Solyc04g054440.3(CLSY3);Solyc06g073587.1(Os01g0270100);Solyc06g150133.1(CYS-PIN);Solyc09g0748…
	GO:0009056	catabolic process	74	1168	0.999394	1	MSTRG.13464(--);Solyc01g087270.3(CCD1);Solyc01g091050.4(PECS-2.1);Solyc01g096420.3(NQR);Solyc01g098910.3(PNC1);Solyc01g098940.3(PME25);Solyc01g108800.4(CHY1);Solyc01g111340.4(rsgI6);Solyc02g061770.4(CHI14);Solyc02g078400.3(ALN);Solyc02g080220.3(PME18);Solyc02g082920.4(CHI3);Solyc02g082930.3(CHI17);Solyc02g082960.3(CHI14);Solyc02g084870.3(MPK7);Solyc02g087670.3(LAT59);Solyc02g092990.1(SKIP2);Solyc…
	GO:0042451	purine nucleoside biosynthetic process	1	81	0.999423	1	Solyc00g500064.1(atpB)
	GO:0046129	purine ribonucleoside biosynthetic process	1	81	0.999423	1	Solyc00g500064.1(atpB)
	GO:0045934	negative regulation of nucleobase-containing compound metabolic process	4	151	0.999434	1	Solyc03g083170.3(DMS3);Solyc04g008040.4(MAP70.1);Solyc10g051140.3(EDM2);Solyc12g006790.3(PHN1)
	GO:0072594	establishment of protein localization to organelle	4	152	0.999474	1	Solyc02g084870.3(MPK7);Solyc06g051840.1(CRF4);Solyc06g082050.2(--);Solyc10g011740.3(UBC28)
	GO:2000113	negative regulation of cellular macromolecule biosynthetic process	4	152	0.999474	1	Solyc03g083170.3(DMS3);Solyc04g008040.4(MAP70.1);Solyc10g051140.3(EDM2);Solyc12g006790.3(PHN1)
	GO:0010558	negative regulation of macromolecule biosynthetic process	4	153	0.999512	1	Solyc03g083170.3(DMS3);Solyc04g008040.4(MAP70.1);Solyc10g051140.3(EDM2);Solyc12g006790.3(PHN1)
	GO:0009127	purine nucleoside monophosphate biosynthetic process	1	83	0.99952	1	Solyc00g500064.1(atpB)
	GO:0009168	purine ribonucleoside monophosphate biosynthetic process	1	83	0.99952	1	Solyc00g500064.1(atpB)
	GO:0006732	coenzyme metabolic process	25	498	0.999538	1	Solyc01g087270.3(CCD1);Solyc01g103920.3(AP1);Solyc02g038740.4(HMG2);Solyc02g067750.4(BCA1);Solyc02g069490.4(DIM);Solyc02g079930.3(HSA32);Solyc02g081340.3(GSTF11);Solyc02g086180.4(STE1);Solyc02g086820.3(BCA1);Solyc02g088380.4(At5g15350);Solyc02g089200.4(SEP1);Solyc03g093180.1(PEX11B);Solyc03g095990.1(--);Solyc03g118760.4(TUBB1);Solyc04g079730.1(AOS1);Solyc05g005160.3(ACLA-2);Solyc05g006750.3(GSTU1…
	GO:0009658	chloroplast organization	3	133	0.999545	1	Solyc03g121140.4(CHUP1);Solyc05g013150.4(RBCMT);Solyc08g082590.3(GRXCR1)
	GO:0051726	regulation of cell cycle	5	174	0.999554	1	Solyc01g006140.4(CDT1A);Solyc03g044480.3(KRP1);Solyc08g068110.1(TEB);Solyc09g074830.3(WEE1);Solyc12g098310.2(KRP4)
	GO:0044257	cellular protein catabolic process	28	543	0.999554	1	MSTRG.13464(--);Solyc01g087270.3(CCD1);Solyc01g098910.3(PNC1);Solyc02g092990.1(SKIP2);Solyc03g118760.4(TUBB1);Solyc03g120990.3(MODA);Solyc04g071083.1(--);Solyc05g006750.3(GSTU17);Solyc05g050490.4(CPIJ005690);Solyc06g052050.4(BIP4);Solyc07g005750.3(SKIP1);Solyc07g056430.3(PARC);Solyc07g056460.3(PARC);Solyc07g056480.3(PARC);Solyc08g061570.3(PAA2);Solyc09g005110.3(PDC2);Solyc09g011490.3(PRP1);Solyc0…
	GO:0009126	purine nucleoside monophosphate metabolic process	1	84	0.999563	1	Solyc00g500064.1(atpB)
	GO:0009167	purine ribonucleoside monophosphate metabolic process	1	84	0.999563	1	Solyc00g500064.1(atpB)
	GO:0051172	negative regulation of nitrogen compound metabolic process	4	155	0.999579	1	Solyc03g083170.3(DMS3);Solyc04g008040.4(MAP70.1);Solyc10g051140.3(EDM2);Solyc12g006790.3(PHN1)
	GO:0070271	protein complex biogenesis	36	660	0.999582	1	MSTRG.13464(--);Solyc00g500130.1(psbA);Solyc00g500200.1(psbA);Solyc00g500296.1(psbA);Solyc00g500329.1(psbA);Solyc01g009245.1(--);Solyc01g098910.3(PNC1);Solyc01g103920.3(AP1);Solyc02g085950.4(RBCS-3B);Solyc02g089200.4(SEP1);Solyc03g045070.1(AMT1-3);Solyc03g118760.4(TUBB1);Solyc03g120990.3(MODA);Solyc04g008040.4(MAP70.1);Solyc04g071083.1(--);Solyc05g050490.4(CPIJ005690);Solyc05g150137.1(CCDA);Solyc…
	GO:0030163	protein catabolic process	28	546	0.999609	1	MSTRG.13464(--);Solyc01g087270.3(CCD1);Solyc01g098910.3(PNC1);Solyc02g092990.1(SKIP2);Solyc03g118760.4(TUBB1);Solyc03g120990.3(MODA);Solyc04g071083.1(--);Solyc05g006750.3(GSTU17);Solyc05g050490.4(CPIJ005690);Solyc06g052050.4(BIP4);Solyc07g005750.3(SKIP1);Solyc07g056430.3(PARC);Solyc07g056460.3(PARC);Solyc07g056480.3(PARC);Solyc08g061570.3(PAA2);Solyc09g005110.3(PDC2);Solyc09g011490.3(PRP1);Solyc0…
	GO:0019439	aromatic compound catabolic process	6	195	0.999611	1	Solyc03g095550.2(MES17);Solyc06g008920.3(AAE1);Solyc06g076280.3(SCL14);Solyc07g043660.3(AAE2);Solyc09g092260.4(ATJ20);Solyc10g084170.1(BAG5)
	GO:0046700	heterocycle catabolic process	6	195	0.999611	1	Solyc02g078400.3(ALN);Solyc03g095550.2(MES17);Solyc06g008920.3(AAE1);Solyc06g076280.3(SCL14);Solyc07g043660.3(AAE2);Solyc09g092260.4(ATJ20)
	GO:0001558	regulation of cell growth	1	86	0.999636	1	Solyc10g011740.3(UBC28)
	GO:0031327	negative regulation of cellular biosynthetic process	4	157	0.999638	1	Solyc03g083170.3(DMS3);Solyc04g008040.4(MAP70.1);Solyc10g051140.3(EDM2);Solyc12g006790.3(PHN1)
	GO:0072521	purine-containing compound metabolic process	5	177	0.999639	1	Solyc00g500064.1(atpB);Solyc02g078400.3(ALN);Solyc02g085880.3(CYP735A2);Solyc02g094860.3(CYP735A2);Solyc12g010360.2(AHA9)
	GO:0009152	purine ribonucleotide biosynthetic process	2	113	0.999642	1	Solyc00g500064.1(atpB);Solyc12g010360.2(AHA9)
	GO:0018022	peptidyl-lysine methylation	7	215	0.99965	1	Solyc01g006140.4(CDT1A);Solyc02g067100.3(--);Solyc03g083170.3(DMS3);Solyc04g008040.4(MAP70.1);Solyc05g013150.4(RBCMT);Solyc09g074830.3(WEE1);Solyc10g051140.3(EDM2)
	GO:0009657	plastid organization	18	398	0.999659	1	Solyc01g006140.4(CDT1A);Solyc02g089540.3(COL2);Solyc03g096760.1(LSU2);Solyc03g096770.1(--);Solyc03g096780.1(LSU2);Solyc03g121140.4(CHUP1);Solyc05g009270.4(CUT1);Solyc05g013150.4(RBCMT);Solyc05g047580.4(CAS1);Solyc06g011380.2(CLPB4);Solyc06g075520.3(DHAR2);Solyc07g053410.4(TCP4);Solyc07g062680.3(TCP4);Solyc08g082590.3(GRXCR1);Solyc10g008160.3(GLK1);Solyc10g054870.3(TIM);Solyc10g085030.1(--);Solyc1…
	GO:0044270	cellular nitrogen compound catabolic process	6	197	0.999661	1	Solyc02g078400.3(ALN);Solyc03g095550.2(MES17);Solyc06g008920.3(AAE1);Solyc06g076280.3(SCL14);Solyc07g043660.3(AAE2);Solyc09g092260.4(ATJ20)
	GO:0009108	coenzyme biosynthetic process	1	87	0.999668	1	Solyc02g079930.3(HSA32)
	GO:0006164	purine nucleotide biosynthetic process	2	114	0.999671	1	Solyc00g500064.1(atpB);Solyc12g010360.2(AHA9)
	GO:0006461	protein complex assembly	35	652	0.999678	1	MSTRG.13464(--);Solyc00g500130.1(psbA);Solyc00g500200.1(psbA);Solyc00g500296.1(psbA);Solyc00g500329.1(psbA);Solyc01g009245.1(--);Solyc01g098910.3(PNC1);Solyc01g103920.3(AP1);Solyc02g089200.4(SEP1);Solyc03g045070.1(AMT1-3);Solyc03g118760.4(TUBB1);Solyc03g120990.3(MODA);Solyc04g008040.4(MAP70.1);Solyc04g071083.1(--);Solyc05g050490.4(CPIJ005690);Solyc05g150137.1(CCDA);Solyc07g055060.3(PPC1);Solyc07g…
	GO:0043623	cellular protein complex assembly	31	595	0.999689	1	MSTRG.13464(--);Solyc00g500130.1(psbA);Solyc00g500200.1(psbA);Solyc00g500296.1(psbA);Solyc00g500329.1(psbA);Solyc01g009245.1(--);Solyc01g098910.3(PNC1);Solyc01g103920.3(AP1);Solyc02g089200.4(SEP1);Solyc03g045070.1(AMT1-3);Solyc03g118760.4(TUBB1);Solyc04g008040.4(MAP70.1);Solyc04g071083.1(--);Solyc05g050490.4(CPIJ005690);Solyc05g150137.1(CCDA);Solyc07g056430.3(PARC);Solyc07g056460.3(PARC);Solyc07g…
	GO:0051188	cofactor biosynthetic process	10	270	0.999694	1	Solyc01g087270.3(CCD1);Solyc01g106390.3(HEMA1);Solyc02g079930.3(HSA32);Solyc02g089200.4(SEP1);Solyc04g015610.3(--);Solyc05g005160.3(ACLA-2);Solyc05g009270.4(CUT1);Solyc05g047580.4(CAS1);Solyc06g008030.3(PIF1);Solyc12g009600.2(At4g02530)
	GO:0044249	cellular biosynthetic process	343	4531	0.999702	1	MSTRG.5282(IAA3);Solyc00g500064.1(atpB);Solyc00g500095.1(PAL5);Solyc00g500130.1(psbA);Solyc00g500200.1(psbA);Solyc00g500296.1(psbA);Solyc00g500329.1(psbA);Solyc00g500353.1(PAL5);Solyc01g005140.3(Os02g0642300);Solyc01g006055.1(DIR19);Solyc01g006140.4(CDT1A);Solyc01g006540.4(LOX2.1);Solyc01g006555.1(LOX2.1);Solyc01g006650.2(EIL3);Solyc01g008420.3(DTX42);Solyc01g008710.5.1(MAN4);Solyc01g010350.4(TPT…
	GO:0009890	negative regulation of biosynthetic process	4	160	0.999711	1	Solyc03g083170.3(DMS3);Solyc04g008040.4(MAP70.1);Solyc10g051140.3(EDM2);Solyc12g006790.3(PHN1)
	GO:0051321	meiotic cell cycle	3	139	0.999717	1	Solyc04g008040.4(MAP70.1);Solyc06g066670.4(ddx11);Solyc08g076850.3(TRN2)
	GO:0006402	mRNA catabolic process	1	89	0.999724	1	Solyc06g076280.3(SCL14)
	GO:0009119	ribonucleoside metabolic process	2	117	0.999744	1	Solyc00g500064.1(atpB);Solyc01g056850.3(ctps1)
	GO:0009606	tropism	3	142	0.999777	1	Solyc03g120380.3(AUX22);Solyc06g008590.3(IAA16);Solyc06g074390.3(FAR3)
	GO:1902580	single-organism cellular localization	5	184	0.999782	1	Solyc02g084870.3(MPK7);Solyc05g050490.4(CPIJ005690);Solyc06g051840.1(CRF4);Solyc06g082050.2(--);Solyc10g011740.3(UBC28)
	GO:0071704	organic substance metabolic process	910	11063	0.999784	1	MSTRG.12107(CYP76B6);MSTRG.13464(--);MSTRG.15179(pol);MSTRG.15238(WRKY50);MSTRG.1786(WIN2);MSTRG.18441(--);MSTRG.19166(PTL);MSTRG.20168(RPS5A);MSTRG.20169(RPS5A);MSTRG.3327(ACS3);MSTRG.5282(IAA3);MSTRG.6587(MLS);Solyc00g500057.1(psaA);Solyc00g500064.1(atpB);Solyc00g500095.1(PAL5);Solyc00g500130.1(psbA);Solyc00g500139.1(psaA);Solyc00g500200.1(psbA);Solyc00g500209.1(psaA);Solyc00g500296.1(psbA);Sol…
	GO:0007031	peroxisome organization	3	143	0.999794	1	Solyc02g084870.3(MPK7);Solyc03g093180.1(PEX11B);Solyc10g011740.3(UBC28)
	GO:0009259	ribonucleotide metabolic process	3	143	0.999794	1	Solyc00g500064.1(atpB);Solyc01g056850.3(ctps1);Solyc12g010360.2(AHA9)
	GO:0033365	protein localization to organelle	4	165	0.999801	1	Solyc02g084870.3(MPK7);Solyc06g051840.1(CRF4);Solyc06g082050.2(--);Solyc10g011740.3(UBC28)
	GO:0009116	nucleoside metabolic process	2	120	0.999802	1	Solyc00g500064.1(atpB);Solyc01g056850.3(ctps1)
	GO:0019693	ribose phosphate metabolic process	3	144	0.99981	1	Solyc00g500064.1(atpB);Solyc01g056850.3(ctps1);Solyc12g010360.2(AHA9)
	GO:1902410	mitotic cytokinetic process	5	187	0.999824	1	Solyc02g005007.1(GBP2);Solyc02g067100.3(--);Solyc03g119220.3(NACK1);Solyc09g074830.3(WEE1);Solyc11g044940.1(ACR4)
	GO:0006401	RNA catabolic process	1	94	0.999826	1	Solyc06g076280.3(SCL14)
	GO:0046128	purine ribonucleoside metabolic process	1	94	0.999826	1	Solyc00g500064.1(atpB)
	GO:0044802	single-organism membrane organization	9	262	0.99983	1	Solyc05g009270.4(CUT1);Solyc05g013150.4(RBCMT);Solyc05g047580.4(CAS1);Solyc05g050490.4(CPIJ005690);Solyc06g075520.3(DHAR2);Solyc07g053410.4(TCP4);Solyc07g062680.3(TCP4);Solyc10g085030.1(--);Solyc12g009600.2(At4g02530)
	GO:0040008	regulation of growth	2	123	0.999846	1	MSTRG.19166(PTL);Solyc10g011740.3(UBC28)
	GO:0000003	reproduction	130	1944	0.999852	1	MSTRG.11794(--);MSTRG.19166(PTL);Solyc01g056850.3(ctps1);Solyc01g079570.3(BXL2);Solyc01g090460.3(HAT3);Solyc01g090810.4(EXPB15);Solyc01g091470.3(AHL22);Solyc01g095140.4(LEA14-A);Solyc02g061780.3(NAC022);Solyc02g065050.1(PCS1);Solyc02g069490.4(DIM);Solyc02g072520.3(CAMRLK);Solyc02g080670.3(Bp10);Solyc02g084870.3(MPK7);Solyc02g087410.4(ABCB15);Solyc02g089200.4(SEP1);Solyc02g089540.3(COL2);Solyc02g0…
	GO:0032506	cytokinetic process	5	190	0.999859	1	Solyc02g005007.1(GBP2);Solyc02g067100.3(--);Solyc03g119220.3(NACK1);Solyc09g074830.3(WEE1);Solyc11g044940.1(ACR4)
	GO:0042278	purine nucleoside metabolic process	1	97	0.999868	1	Solyc00g500064.1(atpB)
	GO:0031047	gene silencing by RNA	5	191	0.999869	1	Solyc01g010970.3(AGO7);Solyc03g071790.1(DMS3);Solyc03g083170.3(DMS3);Solyc04g054440.3(CLSY3);Solyc12g006790.3(PHN1)
	GO:0051186	cofactor metabolic process	36	688	0.999871	1	Solyc01g087270.3(CCD1);Solyc01g103920.3(AP1);Solyc01g106390.3(HEMA1);Solyc02g038740.4(HMG2);Solyc02g067750.4(BCA1);Solyc02g069490.4(DIM);Solyc02g079930.3(HSA32);Solyc02g081340.3(GSTF11);Solyc02g086180.4(STE1);Solyc02g086820.3(BCA1);Solyc02g088380.4(At5g15350);Solyc02g089200.4(SEP1);Solyc03g093180.1(PEX11B);Solyc03g095550.2(MES17);Solyc03g095990.1(--);Solyc03g118760.4(TUBB1);Solyc04g015610.3(--);S…
	GO:0034968	histone lysine methylation	6	212	0.99988	1	Solyc01g006140.4(CDT1A);Solyc02g067100.3(--);Solyc03g083170.3(DMS3);Solyc04g008040.4(MAP70.1);Solyc09g074830.3(WEE1);Solyc10g051140.3(EDM2)
	GO:0009668	plastid membrane organization	7	232	0.999888	1	Solyc05g009270.4(CUT1);Solyc05g013150.4(RBCMT);Solyc05g047580.4(CAS1);Solyc06g075520.3(DHAR2);Solyc07g053410.4(TCP4);Solyc10g085030.1(--);Solyc12g009600.2(At4g02530)
	GO:0034645	cellular macromolecule biosynthetic process	174	2513	0.99989	1	MSTRG.5282(IAA3);Solyc01g006140.4(CDT1A);Solyc01g006650.2(EIL3);Solyc01g010970.3(AGO7);Solyc01g066730.4(J);Solyc01g090460.3(HAT3);Solyc01g090560.4(ERF034);Solyc01g109420.3(At4g36750);Solyc01g150167.1(MADS27);Solyc02g061780.3(NAC022);Solyc02g062815.1(--);Solyc02g063430.4(BHLH93);Solyc02g065240.3(SABP2);Solyc02g069510.1(LSH4);Solyc02g077370.1(PTI5);Solyc02g077840.2(ERF12);Solyc02g085630.3(ATHB-40);…
	GO:0009150	purine ribonucleotide metabolic process	2	127	0.999891	1	Solyc00g500064.1(atpB);Solyc12g010360.2(AHA9)
	GO:0006625	protein targeting to peroxisome	2	128	0.9999	1	Solyc02g084870.3(MPK7);Solyc10g011740.3(UBC28)
	GO:0043574	peroxisomal transport	2	128	0.9999	1	Solyc02g084870.3(MPK7);Solyc10g011740.3(UBC28)
	GO:0072662	protein localization to peroxisome	2	128	0.9999	1	Solyc02g084870.3(MPK7);Solyc10g011740.3(UBC28)
	GO:0072663	establishment of protein localization to peroxisome	2	128	0.9999	1	Solyc02g084870.3(MPK7);Solyc10g011740.3(UBC28)
	GO:0009156	ribonucleoside monophosphate biosynthetic process	1	100	0.9999	1	Solyc00g500064.1(atpB)
	GO:0009161	ribonucleoside monophosphate metabolic process	1	101	0.999909	1	Solyc00g500064.1(atpB)
	GO:1903046	meiotic cell cycle process	2	131	0.999922	1	Solyc04g008040.4(MAP70.1);Solyc06g066670.4(ddx11)
	GO:0016071	mRNA metabolic process	2	132	0.999929	1	Solyc06g076280.3(SCL14);Solyc10g051140.3(EDM2)
	GO:0034622	cellular macromolecular complex assembly	31	628	0.999929	1	MSTRG.13464(--);Solyc00g500130.1(psbA);Solyc00g500200.1(psbA);Solyc00g500296.1(psbA);Solyc00g500329.1(psbA);Solyc01g009245.1(--);Solyc01g098910.3(PNC1);Solyc01g103920.3(AP1);Solyc02g089200.4(SEP1);Solyc03g045070.1(AMT1-3);Solyc03g118760.4(TUBB1);Solyc04g008040.4(MAP70.1);Solyc04g071083.1(--);Solyc05g050490.4(CPIJ005690);Solyc05g150137.1(CCDA);Solyc07g056430.3(PARC);Solyc07g056460.3(PARC);Solyc07g…
	GO:1901137	carbohydrate derivative biosynthetic process	31	628	0.999929	1	Solyc00g500064.1(atpB);Solyc01g008420.3(DTX42);Solyc01g056850.3(ctps1);Solyc01g111350.3(NFD4);Solyc02g032860.3(APR2);Solyc02g080640.4(APR1);Solyc02g081340.3(GSTF11);Solyc03g031620.3(APR3);Solyc03g123410.1(ABP19A);Solyc04g054730.3(SULTR2;1);Solyc04g079730.1(AOS1);Solyc05g014700.3(yuiD);Solyc05g015850.4(WRKY75);Solyc06g009140.3(SAG21);Solyc06g066840.3(AOP1.2);Solyc06g069550.1(UGD5);Solyc07g055060.3…
	GO:0000338	protein deneddylation	1	104	0.999931	1	Solyc06g074390.3(FAR3)
	GO:0000281	mitotic cytokinesis	5	200	0.999932	1	Solyc02g005007.1(GBP2);Solyc02g067100.3(--);Solyc03g119220.3(NACK1);Solyc09g074830.3(WEE1);Solyc11g044940.1(ACR4)
	GO:0045184	establishment of protein localization	64	1098	0.999932	1	Solyc01g006650.2(EIL3);Solyc01g096420.3(NQR);Solyc01g098910.3(PNC1);Solyc02g064680.4(ACA2);Solyc02g065280.3(SABP2);Solyc02g067750.4(BCA1);Solyc02g084870.3(MPK7);Solyc02g086820.3(BCA1);Solyc02g089610.2(SAMDC);Solyc02g089620.3(POX2);Solyc02g090630.4(PLP2);Solyc02g090640.4(PLP2);Solyc02g092750.3(Os12g0580900);Solyc02g150146.1(CERK1);Solyc03g025570.2(NRPB5A);Solyc03g045070.1(AMT1-3);Solyc03g080190.3(…
	GO:0044264	cellular polysaccharide metabolic process	23	508	0.999934	1	Solyc02g069490.4(DIM);Solyc02g072240.3(CESA8);Solyc02g081340.3(GSTF11);Solyc03g026280.3(DREB1A);Solyc03g070390.3(UPTG1);Solyc03g095990.1(--);Solyc03g114860.4(UPTG2);Solyc04g078990.4(GUX2);Solyc04g082120.3(Prep);Solyc05g005160.3(ACLA-2);Solyc05g005550.4(GP2);Solyc05g005560.4(GP1);Solyc05g005570.3(GP1);Solyc05g013150.4(RBCMT);Solyc06g060520.1(--);Solyc07g005840.2(CESA9);Solyc08g069110.3(RHM1);Solyc…
	GO:1903047	mitotic cell cycle process	7	240	0.999935	1	Solyc02g005007.1(GBP2);Solyc02g067100.3(--);Solyc03g044480.3(KRP1);Solyc03g119220.3(NACK1);Solyc09g074830.3(WEE1);Solyc11g044940.1(ACR4);Solyc12g098310.2(KRP4)
	GO:0006650	glycerophospholipid metabolic process	7	241	0.99994	1	Solyc01g087270.3(CCD1);Solyc01g096410.4(PIP5K6);Solyc03g116620.3(PLD1);Solyc05g013150.4(RBCMT);Solyc05g047580.4(CAS1);Solyc06g064610.1(--);Solyc08g065320.3(RTE1)
	GO:0022414	reproductive process	126	1925	0.999941	1	MSTRG.11794(--);MSTRG.19166(PTL);Solyc01g056850.3(ctps1);Solyc01g079570.3(BXL2);Solyc01g090460.3(HAT3);Solyc01g091470.3(AHL22);Solyc01g095140.4(LEA14-A);Solyc02g061780.3(NAC022);Solyc02g065050.1(PCS1);Solyc02g069490.4(DIM);Solyc02g072520.3(CAMRLK);Solyc02g080670.3(Bp10);Solyc02g084870.3(MPK7);Solyc02g087410.4(ABCB15);Solyc02g089200.4(SEP1);Solyc02g089540.3(COL2);Solyc02g090410.4(LBD36);Solyc02g09…
	GO:0061640	cytoskeleton-dependent cytokinesis	5	202	0.999941	1	Solyc02g005007.1(GBP2);Solyc02g067100.3(--);Solyc03g119220.3(NACK1);Solyc09g074830.3(WEE1);Solyc11g044940.1(ACR4)
	GO:0006073	cellular glucan metabolic process	22	496	0.999945	1	Solyc02g069490.4(DIM);Solyc02g072240.3(CESA8);Solyc02g081340.3(GSTF11);Solyc03g026280.3(DREB1A);Solyc03g070390.3(UPTG1);Solyc03g095990.1(--);Solyc03g114860.4(UPTG2);Solyc04g078990.4(GUX2);Solyc04g082120.3(Prep);Solyc05g005160.3(ACLA-2);Solyc05g005550.4(GP2);Solyc05g005560.4(GP1);Solyc05g005570.3(GP1);Solyc05g013150.4(RBCMT);Solyc06g060520.1(--);Solyc07g005840.2(CESA9);Solyc08g082640.2(CSLG3);Soly…
	GO:0043603	cellular amide metabolic process	9	281	0.99995	1	Solyc01g010970.3(AGO7);Solyc01g091170.3(ARGAH1);Solyc02g062815.1(--);Solyc02g078400.3(ALN);Solyc03g115230.3(CLPB1);Solyc04g079870.2(At5g27470);Solyc06g048530.4(GLX2-2);Solyc09g082660.3(FAOMT);Solyc12g006790.3(PHN1)
	GO:0043094	cellular metabolic compound salvage	7	244	0.999951	1	Solyc02g085950.4(RBCS-3B);Solyc03g120660.4(HPR2);Solyc10g054870.3(TIM);Solyc10g085550.3(PGH1);Solyc11g013730.3(rbcL);Solyc12g044260.2(HPPR);Solyc12g099930.2(AGT1)
	GO:0009124	nucleoside monophosphate biosynthetic process	1	108	0.999952	1	Solyc00g500064.1(atpB)
	GO:0015031	protein transport	63	1094	0.999953	1	Solyc01g006650.2(EIL3);Solyc01g096420.3(NQR);Solyc01g098910.3(PNC1);Solyc02g064680.4(ACA2);Solyc02g065280.3(SABP2);Solyc02g067750.4(BCA1);Solyc02g084870.3(MPK7);Solyc02g086820.3(BCA1);Solyc02g089610.2(SAMDC);Solyc02g089620.3(POX2);Solyc02g090630.4(PLP2);Solyc02g090640.4(PLP2);Solyc02g092750.3(Os12g0580900);Solyc02g150146.1(CERK1);Solyc03g025570.2(NRPB5A);Solyc03g045070.1(AMT1-3);Solyc03g080190.3(…
	GO:0015992	proton transport	3	162	0.999955	1	Solyc00g500064.1(atpB);Solyc06g060630.1(CHX15);Solyc12g010360.2(AHA9)
	GO:0000910	cytokinesis	5	206	0.999956	1	Solyc02g005007.1(GBP2);Solyc02g067100.3(--);Solyc03g119220.3(NACK1);Solyc09g074830.3(WEE1);Solyc11g044940.1(ACR4)
	GO:0065003	macromolecular complex assembly	35	701	0.999962	1	MSTRG.13464(--);Solyc00g500130.1(psbA);Solyc00g500200.1(psbA);Solyc00g500296.1(psbA);Solyc00g500329.1(psbA);Solyc01g009245.1(--);Solyc01g098910.3(PNC1);Solyc01g103920.3(AP1);Solyc02g089200.4(SEP1);Solyc03g045070.1(AMT1-3);Solyc03g118760.4(TUBB1);Solyc03g120990.3(MODA);Solyc04g008040.4(MAP70.1);Solyc04g071083.1(--);Solyc05g050490.4(CPIJ005690);Solyc05g150137.1(CCDA);Solyc07g055060.3(PPC1);Solyc07g…
	GO:0009123	nucleoside monophosphate metabolic process	1	111	0.999964	1	Solyc00g500064.1(atpB)
	GO:0034655	nucleobase-containing compound catabolic process	1	112	0.999967	1	Solyc06g076280.3(SCL14)
	GO:0006793	phosphorus metabolic process	178	2610	0.999967	1	MSTRG.11123(At3g47570);MSTRG.18441(--);Solyc00g500064.1(atpB);Solyc01g006140.4(CDT1A);Solyc01g006520.3(RLK1);Solyc01g007960.3(CRK2);Solyc01g007970.2(CRK2);Solyc01g007980.4(CRK2);Solyc01g008500.4(LRK10);Solyc01g009810.3(LRR1);Solyc01g014530.2(--);Solyc01g014560.4(LECRK2);Solyc01g056850.3(ctps1);Solyc01g065700.3(At3g05640);Solyc01g087270.3(CCD1);Solyc01g096410.4(PIP5K6);Solyc01g096420.3(NQR);Solyc0…
	GO:0018130	heterocycle biosynthetic process	103	1645	0.999969	1	Solyc00g500064.1(atpB);Solyc00g500130.1(psbA);Solyc00g500200.1(psbA);Solyc00g500296.1(psbA);Solyc00g500329.1(psbA);Solyc01g056850.3(ctps1);Solyc01g087270.3(CCD1);Solyc01g106390.3(HEMA1);Solyc01g109420.3(At4g36750);Solyc02g065240.3(SABP2);Solyc02g069510.1(LSH4);Solyc02g077840.2(ERF12);Solyc02g085630.3(ATHB-40);Solyc02g085880.3(CYP735A2);Solyc02g089200.4(SEP1);Solyc02g094860.3(CYP735A2);Solyc03g033…
	GO:0009059	macromolecule biosynthetic process	185	2716	0.99998	1	MSTRG.5282(IAA3);Solyc00g500130.1(psbA);Solyc00g500200.1(psbA);Solyc00g500296.1(psbA);Solyc00g500329.1(psbA);Solyc01g006140.4(CDT1A);Solyc01g006650.2(EIL3);Solyc01g010970.3(AGO7);Solyc01g066730.4(J);Solyc01g090460.3(HAT3);Solyc01g090560.4(ERF034);Solyc01g109420.3(At4g36750);Solyc01g150167.1(MADS27);Solyc02g061780.3(NAC022);Solyc02g062815.1(--);Solyc02g063430.4(BHLH93);Solyc02g065240.3(SABP2);Soly…
	GO:0070646	protein modification by small protein removal	1	118	0.999981	1	Solyc06g074390.3(FAR3)
	GO:0022900	electron transport chain	7	258	0.999982	1	Solyc00g500130.1(psbA);Solyc00g500200.1(psbA);Solyc00g500296.1(psbA);Solyc00g500329.1(psbA);Solyc01g103920.3(AP1);Solyc02g089200.4(SEP1);Solyc08g083360.3(PNSB3)
	GO:0018205	peptidyl-lysine modification	11	333	0.999982	1	Solyc01g006140.4(CDT1A);Solyc02g067100.3(--);Solyc03g083170.3(DMS3);Solyc04g008040.4(MAP70.1);Solyc05g013150.4(RBCMT);Solyc05g056450.3(nep1);Solyc07g005840.2(CESA9);Solyc09g074830.3(WEE1);Solyc10g011740.3(UBC28);Solyc10g051140.3(EDM2);Solyc12g099260.2(ACLB-2)
	GO:0006796	phosphate-containing compound metabolic process	168	2506	0.999983	1	MSTRG.11123(At3g47570);MSTRG.18441(--);Solyc00g500064.1(atpB);Solyc01g006520.3(RLK1);Solyc01g007960.3(CRK2);Solyc01g007970.2(CRK2);Solyc01g007980.4(CRK2);Solyc01g008500.4(LRK10);Solyc01g009810.3(LRR1);Solyc01g014530.2(--);Solyc01g014560.4(LECRK2);Solyc01g056850.3(ctps1);Solyc01g065700.3(At3g05640);Solyc01g087270.3(CCD1);Solyc01g096410.4(PIP5K6);Solyc01g096420.3(NQR);Solyc01g098740.4(ALE2);Solyc01…
	GO:0006518	peptide metabolic process	6	241	0.999985	1	Solyc01g010970.3(AGO7);Solyc02g062815.1(--);Solyc03g115230.3(CLPB1);Solyc04g079870.2(At5g27470);Solyc06g048530.4(GLX2-2);Solyc12g006790.3(PHN1)
	GO:0034654	nucleobase-containing compound biosynthetic process	88	1467	0.999985	1	Solyc00g500064.1(atpB);Solyc00g500130.1(psbA);Solyc00g500200.1(psbA);Solyc00g500296.1(psbA);Solyc00g500329.1(psbA);Solyc01g056850.3(ctps1);Solyc01g109420.3(At4g36750);Solyc02g065240.3(SABP2);Solyc02g069510.1(LSH4);Solyc02g077840.2(ERF12);Solyc02g085630.3(ATHB-40);Solyc03g033330.3(NIP1);Solyc03g034120.3(ATHB-40);Solyc03g082550.3(ATHB-12);Solyc03g083170.3(DMS3);Solyc03g093550.1(ERF5);Solyc03g093610…
	GO:0040029	regulation of gene expression, epigenetic	8	281	0.999986	1	Solyc01g010970.3(AGO7);Solyc02g038740.4(HMG2);Solyc03g071790.1(DMS3);Solyc03g083170.3(DMS3);Solyc04g008040.4(MAP70.1);Solyc04g054440.3(CLSY3);Solyc10g051140.3(EDM2);Solyc12g006790.3(PHN1)
	GO:0006221	pyrimidine nucleotide biosynthetic process	2	151	0.999986	1	Solyc01g056850.3(ctps1);Solyc10g075170.3(ASP1)
	GO:0006399	tRNA metabolic process	2	151	0.999986	1	Solyc04g074710.3(qtrt1);Solyc04g079870.2(At5g27470)
	GO:0005982	starch metabolic process	5	223	0.999988	1	Solyc02g081340.3(GSTF11);Solyc03g095990.1(--);Solyc05g005160.3(ACLA-2);Solyc05g013150.4(RBCMT);Solyc08g083360.3(PNSB3)
	GO:0006412	translation	5	223	0.999988	1	Solyc01g010970.3(AGO7);Solyc02g062815.1(--);Solyc03g115230.3(CLPB1);Solyc04g079870.2(At5g27470);Solyc12g006790.3(PHN1)
	GO:0000278	mitotic cell cycle	7	264	0.999988	1	Solyc02g005007.1(GBP2);Solyc02g067100.3(--);Solyc03g044480.3(KRP1);Solyc03g119220.3(NACK1);Solyc09g074830.3(WEE1);Solyc11g044940.1(ACR4);Solyc12g098310.2(KRP4)
	GO:0043604	amide biosynthetic process	6	244	0.999988	1	Solyc01g010970.3(AGO7);Solyc02g062815.1(--);Solyc03g115230.3(CLPB1);Solyc04g079870.2(At5g27470);Solyc09g082660.3(FAOMT);Solyc12g006790.3(PHN1)
	GO:0007059	chromosome segregation	2	154	0.999989	1	Solyc04g008040.4(MAP70.1);Solyc08g066500.4(ATHB-15)
	GO:0000280	nuclear division	3	181	0.999991	1	Solyc04g014550.3(--);Solyc06g005170.3(MPK3);Solyc09g074830.3(WEE1)
	GO:0006220	pyrimidine nucleotide metabolic process	2	156	0.999991	1	Solyc01g056850.3(ctps1);Solyc10g075170.3(ASP1)
	GO:0006498	N-terminal protein lipidation	3	182	0.999991	1	Solyc04g079870.2(At5g27470);Solyc05g009700.4(At1g25530);Solyc11g017280.2(PXC3)
	GO:0043043	peptide biosynthetic process	5	229	0.999992	1	Solyc01g010970.3(AGO7);Solyc02g062815.1(--);Solyc03g115230.3(CLPB1);Solyc04g079870.2(At5g27470);Solyc12g006790.3(PHN1)
	GO:0072528	pyrimidine-containing compound biosynthetic process	2	158	0.999992	1	Solyc01g056850.3(ctps1);Solyc10g075170.3(ASP1)
	GO:0031365	N-terminal protein amino acid modification	3	184	0.999993	1	Solyc04g079870.2(At5g27470);Solyc05g009700.4(At1g25530);Solyc11g017280.2(PXC3)
	GO:0048285	organelle fission	4	208	0.999993	1	Solyc04g014550.3(--);Solyc06g005170.3(MPK3);Solyc09g074830.3(WEE1);Solyc11g044940.1(ACR4)
	GO:0044265	cellular macromolecule catabolic process	29	645	0.999993	1	MSTRG.13464(--);Solyc01g087270.3(CCD1);Solyc01g098910.3(PNC1);Solyc02g092990.1(SKIP2);Solyc03g118760.4(TUBB1);Solyc03g120990.3(MODA);Solyc04g071083.1(--);Solyc05g006750.3(GSTU17);Solyc05g050490.4(CPIJ005690);Solyc06g052050.4(BIP4);Solyc06g076280.3(SCL14);Solyc07g005750.3(SKIP1);Solyc07g056430.3(PARC);Solyc07g056460.3(PARC);Solyc07g056480.3(PARC);Solyc08g061570.3(PAA2);Solyc09g005110.3(PDC2);Solyc…
	GO:0006163	purine nucleotide metabolic process	2	159	0.999993	1	Solyc00g500064.1(atpB);Solyc12g010360.2(AHA9)
	GO:0070085	glycosylation	2	160	0.999994	1	Solyc06g074630.4(CSLA2);Solyc10g083670.3(CSLA9)
	GO:0018193	peptidyl-amino acid modification	11	349	0.999994	1	Solyc01g006140.4(CDT1A);Solyc02g067100.3(--);Solyc03g083170.3(DMS3);Solyc04g008040.4(MAP70.1);Solyc05g013150.4(RBCMT);Solyc05g056450.3(nep1);Solyc07g005840.2(CESA9);Solyc09g074830.3(WEE1);Solyc10g011740.3(UBC28);Solyc10g051140.3(EDM2);Solyc12g099260.2(ACLB-2)
	GO:0008380	RNA splicing	4	211	0.999994	1	Solyc04g049920.4(ARP1);Solyc05g005760.4(--);Solyc06g066180.4(PHL11);Solyc06g082760.4(RPL17)
	GO:0006497	protein lipidation	3	191	0.999996	1	Solyc04g079870.2(At5g27470);Solyc05g009700.4(At1g25530);Solyc11g017280.2(PXC3)
	GO:0042157	lipoprotein metabolic process	3	191	0.999996	1	Solyc04g079870.2(At5g27470);Solyc05g009700.4(At1g25530);Solyc11g017280.2(PXC3)
	GO:0042158	lipoprotein biosynthetic process	3	191	0.999996	1	Solyc04g079870.2(At5g27470);Solyc05g009700.4(At1g25530);Solyc11g017280.2(PXC3)
	GO:0071822	protein complex subunit organization	40	824	0.999996	1	MSTRG.13464(--);Solyc00g500130.1(psbA);Solyc00g500200.1(psbA);Solyc00g500296.1(psbA);Solyc00g500329.1(psbA);Solyc01g009245.1(--);Solyc01g098910.3(PNC1);Solyc01g103920.3(AP1);Solyc01g150167.1(MADS27);Solyc02g089200.4(SEP1);Solyc03g045070.1(AMT1-3);Solyc03g118760.4(TUBB1);Solyc03g120990.3(MODA);Solyc04g008040.4(MAP70.1);Solyc04g071083.1(--);Solyc05g050490.4(CPIJ005690);Solyc05g150137.1(CCDA);Solyc0…
	GO:0006479	protein methylation	7	281	0.999996	1	Solyc01g006140.4(CDT1A);Solyc02g067100.3(--);Solyc03g083170.3(DMS3);Solyc04g008040.4(MAP70.1);Solyc05g013150.4(RBCMT);Solyc09g074830.3(WEE1);Solyc10g051140.3(EDM2)
	GO:1901566	organonitrogen compound biosynthetic process	67	1225	0.999997	1	Solyc00g500064.1(atpB);Solyc01g005140.3(Os02g0642300);Solyc01g010350.4(TPT);Solyc01g010970.3(AGO7);Solyc01g056850.3(ctps1);Solyc01g087270.3(CCD1);Solyc01g105383.1(DHS2);Solyc01g106390.3(HEMA1);Solyc01g108630.3(NIR1);Solyc02g032860.3(APR2);Solyc02g062815.1(--);Solyc02g065280.3(SABP2);Solyc02g069490.4(DIM);Solyc02g080640.4(APR1);Solyc02g085880.3(CYP735A2);Solyc02g089200.4(SEP1);Solyc02g089610.2(SAM…
	GO:0008213	protein alkylation	7	287	0.999998	1	Solyc01g006140.4(CDT1A);Solyc02g067100.3(--);Solyc03g083170.3(DMS3);Solyc04g008040.4(MAP70.1);Solyc05g013150.4(RBCMT);Solyc09g074830.3(WEE1);Solyc10g051140.3(EDM2)
	GO:0022607	cellular component assembly	39	821	0.999998	1	MSTRG.13464(--);Solyc00g500130.1(psbA);Solyc00g500200.1(psbA);Solyc00g500296.1(psbA);Solyc00g500329.1(psbA);Solyc01g009245.1(--);Solyc01g098910.3(PNC1);Solyc01g103920.3(AP1);Solyc02g068400.3(QRT3);Solyc02g089200.4(SEP1);Solyc03g045070.1(AMT1-3);Solyc03g118760.4(TUBB1);Solyc03g120990.3(MODA);Solyc04g008040.4(MAP70.1);Solyc04g071083.1(--);Solyc05g050490.4(CPIJ005690);Solyc05g150137.1(CCDA);Solyc07g…
	GO:0072527	pyrimidine-containing compound metabolic process	2	176	0.999998	1	Solyc01g056850.3(ctps1);Solyc10g075170.3(ASP1)
	GO:0051301	cell division	6	274	0.999999	1	Solyc02g005007.1(GBP2);Solyc02g067100.3(--);Solyc03g006970.1(SBT1.3);Solyc03g119220.3(NACK1);Solyc09g074830.3(WEE1);Solyc11g044940.1(ACR4)
	GO:0016571	histone methylation	6	276	0.999999	1	Solyc01g006140.4(CDT1A);Solyc02g067100.3(--);Solyc03g083170.3(DMS3);Solyc04g008040.4(MAP70.1);Solyc09g074830.3(WEE1);Solyc10g051140.3(EDM2)
	GO:0006818	hydrogen transport	3	208	0.999999	1	Solyc00g500064.1(atpB);Solyc06g060630.1(CHX15);Solyc12g010360.2(AHA9)
	GO:0043414	macromolecule methylation	8	319	0.999999	1	Solyc01g006140.4(CDT1A);Solyc02g067100.3(--);Solyc03g071790.1(DMS3);Solyc03g083170.3(DMS3);Solyc04g008040.4(MAP70.1);Solyc05g013150.4(RBCMT);Solyc09g074830.3(WEE1);Solyc10g051140.3(EDM2)
	GO:0016072	rRNA metabolic process	5	256	0.999999	1	Solyc01g056850.3(ctps1);Solyc02g089200.4(SEP1);Solyc09g065910.3(PSBW);Solyc10g085030.1(--);Solyc12g009600.2(At4g02530)
	GO:0044271	cellular nitrogen compound biosynthetic process	110	1841	0.999999	1	Solyc00g500064.1(atpB);Solyc00g500130.1(psbA);Solyc00g500200.1(psbA);Solyc00g500296.1(psbA);Solyc00g500329.1(psbA);Solyc01g010970.3(AGO7);Solyc01g056850.3(ctps1);Solyc01g087270.3(CCD1);Solyc01g106390.3(HEMA1);Solyc01g109420.3(At4g36750);Solyc02g062815.1(--);Solyc02g065240.3(SABP2);Solyc02g069510.1(LSH4);Solyc02g077840.2(ERF12);Solyc02g085630.3(ATHB-40);Solyc02g085880.3(CYP735A2);Solyc02g089200.4(…
	GO:0055114	oxidation-reduction process	11	381	0.999999	1	Solyc00g500130.1(psbA);Solyc00g500200.1(psbA);Solyc00g500296.1(psbA);Solyc00g500329.1(psbA);Solyc01g099190.4(LOX1.2);Solyc01g103920.3(AP1);Solyc02g089200.4(SEP1);Solyc06g005750.3(SMO2-2);Solyc08g029000.3(LOX1.5);Solyc08g083360.3(PNSB3);Solyc10g054870.3(TIM)
	GO:0010629	negative regulation of gene expression	13	423	0.999999	1	Solyc01g006140.4(CDT1A);Solyc01g010970.3(AGO7);Solyc02g038740.4(HMG2);Solyc02g067100.3(--);Solyc02g089610.2(SAMDC);Solyc03g071790.1(DMS3);Solyc03g083170.3(DMS3);Solyc04g008040.4(MAP70.1);Solyc04g054440.3(CLSY3);Solyc09g074830.3(WEE1);Solyc10g051140.3(EDM2);Solyc12g006790.3(PHN1);Solyc12g098310.2(KRP4)
	GO:0044723	single-organism carbohydrate metabolic process	46	957	0.999999	1	Solyc01g079300.4(STS1);Solyc02g087350.3(GATL10);Solyc03g083960.3(TPPA);Solyc03g095990.1(--);Solyc03g116620.3(PLD1);Solyc03g118760.4(TUBB1);Solyc03g120990.3(MODA);Solyc03g123410.1(ABP19A);Solyc04g005480.1(NRP1);Solyc04g076880.3(PCKA);Solyc04g079860.1(GATL1);Solyc04g079870.2(At5g27470);Solyc05g021090.4(JUB1);Solyc05g045670.4(GPT2);Solyc06g033860.2(GDHA);Solyc06g074630.4(CSLA2);Solyc06g074680.4(PDAT…
	GO:0016569	covalent chromatin modification	11	388	1	1	Solyc01g006140.4(CDT1A);Solyc02g067100.3(--);Solyc03g071790.1(DMS3);Solyc03g083170.3(DMS3);Solyc03g119220.3(NACK1);Solyc04g008040.4(MAP70.1);Solyc06g071830.2(BT1);Solyc06g074390.3(FAR3);Solyc09g074830.3(WEE1);Solyc09g150112.1(--);Solyc10g051140.3(EDM2)
	GO:0010467	gene expression	238	3525	1	1	MSTRG.15238(WRKY50);MSTRG.19166(PTL);MSTRG.20168(RPS5A);MSTRG.20169(RPS5A);MSTRG.3327(ACS3);MSTRG.5282(IAA3);Solyc01g006140.4(CDT1A);Solyc01g006650.2(EIL3);Solyc01g010970.3(AGO7);Solyc01g056850.3(ctps1);Solyc01g060420.2(ZFP5);Solyc01g066730.4(J);Solyc01g090460.3(HAT3);Solyc01g090560.4(ERF034);Solyc01g095630.3(WRKY53);Solyc01g100200.3(SCL14);Solyc01g109420.3(At4g36750);Solyc01g150167.1(MADS27);Sol…
	GO:0044237	cellular metabolic process	842	10592	1	1	MSTRG.11123(At3g47570);MSTRG.12107(CYP76B6);MSTRG.13464(--);MSTRG.16934(--);MSTRG.1786(WIN2);MSTRG.18441(--);MSTRG.3327(ACS3);MSTRG.5282(IAA3);MSTRG.6587(MLS);Solyc00g500057.1(psaA);Solyc00g500064.1(atpB);Solyc00g500095.1(PAL5);Solyc00g500130.1(psbA);Solyc00g500139.1(psaA);Solyc00g500200.1(psbA);Solyc00g500209.1(psaA);Solyc00g500296.1(psbA);Solyc00g500329.1(psbA);Solyc00g500353.1(PAL5);Solyc01g00…
	GO:0033036	macromolecule localization	77	1414	1	1	Solyc01g006650.2(EIL3);Solyc01g096420.3(NQR);Solyc01g098910.3(PNC1);Solyc02g064680.4(ACA2);Solyc02g065280.3(SABP2);Solyc02g067750.4(BCA1);Solyc02g084870.3(MPK7);Solyc02g086820.3(BCA1);Solyc02g089610.2(SAMDC);Solyc02g089620.3(POX2);Solyc02g090630.4(PLP2);Solyc02g090640.4(PLP2);Solyc02g092750.3(Os12g0580900);Solyc02g150146.1(CERK1);Solyc03g025570.2(NRPB5A);Solyc03g033460.3(OPT7);Solyc03g034390.1(LT…
	GO:0008104	protein localization	72	1344	1	1	Solyc01g006650.2(EIL3);Solyc01g096420.3(NQR);Solyc01g098910.3(PNC1);Solyc02g064680.4(ACA2);Solyc02g065280.3(SABP2);Solyc02g067750.4(BCA1);Solyc02g084870.3(MPK7);Solyc02g086820.3(BCA1);Solyc02g089610.2(SAMDC);Solyc02g089620.3(POX2);Solyc02g090630.4(PLP2);Solyc02g090640.4(PLP2);Solyc02g092750.3(Os12g0580900);Solyc02g150146.1(CERK1);Solyc03g025570.2(NRPB5A);Solyc03g033460.3(OPT7);Solyc03g045070.1(AM…
	GO:0016570	histone modification	10	377	1	1	Solyc01g006140.4(CDT1A);Solyc02g067100.3(--);Solyc03g083170.3(DMS3);Solyc03g119220.3(NACK1);Solyc04g008040.4(MAP70.1);Solyc06g071830.2(BT1);Solyc06g074390.3(FAR3);Solyc09g074830.3(WEE1);Solyc09g150112.1(--);Solyc10g051140.3(EDM2)
	GO:0016458	gene silencing	11	400	1	1	Solyc01g006140.4(CDT1A);Solyc01g010970.3(AGO7);Solyc02g038740.4(HMG2);Solyc03g071790.1(DMS3);Solyc03g083170.3(DMS3);Solyc04g008040.4(MAP70.1);Solyc04g054440.3(CLSY3);Solyc09g074830.3(WEE1);Solyc10g051140.3(EDM2);Solyc12g006790.3(PHN1);Solyc12g098310.2(KRP4)
	GO:0022613	ribonucleoprotein complex biogenesis	2	200	1	1	Solyc01g056850.3(ctps1);Solyc06g052050.4(BIP4)
	GO:0009165	nucleotide biosynthetic process	5	281	1	1	Solyc00g500064.1(atpB);Solyc01g056850.3(ctps1);Solyc10g075170.3(ASP1);Solyc12g010360.2(AHA9);Solyc12g049380.3(--)
	GO:0006091	generation of precursor metabolites and energy	20	572	1	1	Solyc00g500130.1(psbA);Solyc00g500200.1(psbA);Solyc00g500296.1(psbA);Solyc00g500329.1(psbA);Solyc01g008510.3(--);Solyc01g010350.4(TPT);Solyc01g103920.3(AP1);Solyc02g067750.4(BCA1);Solyc02g086820.3(BCA1);Solyc02g089200.4(SEP1);Solyc03g121140.4(CHUP1);Solyc03g123410.1(ABP19A);Solyc06g005170.3(MPK3);Solyc08g083360.3(PNSB3);Solyc09g065910.3(PSBW);Solyc10g054870.3(TIM);Solyc11g006910.3(FD3);Solyc11g06…
	GO:0032259	methylation	8	353	1	1	Solyc01g006140.4(CDT1A);Solyc02g067100.3(--);Solyc03g071790.1(DMS3);Solyc03g083170.3(DMS3);Solyc04g008040.4(MAP70.1);Solyc05g013150.4(RBCMT);Solyc09g074830.3(WEE1);Solyc10g051140.3(EDM2)
	GO:0016043	cellular component organization	255	3791	1	1	MSTRG.13464(--);MSTRG.19166(PTL);MSTRG.5282(IAA3);Solyc00g500130.1(psbA);Solyc00g500200.1(psbA);Solyc00g500296.1(psbA);Solyc00g500329.1(psbA);Solyc01g005140.3(Os02g0642300);Solyc01g005510.3(Bp10);Solyc01g006140.4(CDT1A);Solyc01g008510.3(--);Solyc01g009245.1(--);Solyc01g009810.3(LRR1);Solyc01g056310.3(Bp10);Solyc01g065530.3(COBL7);Solyc01g066420.3(PPE1);Solyc01g079180.4(PME53);Solyc01g090810.4(EXP…
	GO:1901293	nucleoside phosphate biosynthetic process	5	293	1	1	Solyc00g500064.1(atpB);Solyc01g056850.3(ctps1);Solyc10g075170.3(ASP1);Solyc12g010360.2(AHA9);Solyc12g049380.3(--)
	GO:0044248	cellular catabolic process	46	1014	1	1	MSTRG.13464(--);Solyc01g087270.3(CCD1);Solyc01g096420.3(NQR);Solyc01g098910.3(PNC1);Solyc01g108800.4(CHY1);Solyc02g078400.3(ALN);Solyc02g084870.3(MPK7);Solyc02g092990.1(SKIP2);Solyc03g095550.2(MES17);Solyc03g097420.3(HVA22E);Solyc03g118760.4(TUBB1);Solyc03g120990.3(MODA);Solyc04g071083.1(--);Solyc05g006750.3(GSTU17);Solyc05g050490.4(CPIJ005690);Solyc06g008920.3(AAE1);Solyc06g052050.4(BIP4);Solyc0…
	GO:0016568	chromatin modification	11	436	1	1	Solyc01g006140.4(CDT1A);Solyc02g067100.3(--);Solyc03g071790.1(DMS3);Solyc03g083170.3(DMS3);Solyc03g119220.3(NACK1);Solyc04g008040.4(MAP70.1);Solyc06g071830.2(BT1);Solyc06g074390.3(FAR3);Solyc09g074830.3(WEE1);Solyc09g150112.1(--);Solyc10g051140.3(EDM2)
	GO:0045333	cellular respiration	1	196	1	1	Solyc10g054870.3(TIM)
	GO:0090407	organophosphate biosynthetic process	12	459	1	1	Solyc00g500064.1(atpB);Solyc01g056850.3(ctps1);Solyc01g107460.2(--);Solyc03g045070.1(AMT1-3);Solyc06g064610.1(--);Solyc06g073180.3(BBX24);Solyc08g005710.3(CPS2);Solyc08g065320.3(RTE1);Solyc09g090730.2(AMT1-1);Solyc10g075170.3(ASP1);Solyc12g010360.2(AHA9);Solyc12g049380.3(--)
	GO:0071840	cellular component organization or biogenesis	273	4079	1	1	MSTRG.13464(--);MSTRG.19166(PTL);MSTRG.5282(IAA3);Solyc00g500130.1(psbA);Solyc00g500200.1(psbA);Solyc00g500296.1(psbA);Solyc00g500329.1(psbA);Solyc01g005140.3(Os02g0642300);Solyc01g005510.3(Bp10);Solyc01g006140.4(CDT1A);Solyc01g008510.3(--);Solyc01g009245.1(--);Solyc01g009810.3(LRR1);Solyc01g056310.3(Bp10);Solyc01g056850.3(ctps1);Solyc01g065530.3(COBL7);Solyc01g066420.3(PPE1);Solyc01g066430.3(ATL…
	GO:0009987	cellular process	1072	13211	1	1	MSTRG.11123(At3g47570);MSTRG.11794(--);MSTRG.12107(CYP76B6);MSTRG.13464(--);MSTRG.15238(WRKY50);MSTRG.16934(--);MSTRG.1786(WIN2);MSTRG.18441(--);MSTRG.19166(PTL);MSTRG.3327(ACS3);MSTRG.5282(IAA3);MSTRG.6587(MLS);MSTRG.748(--);Solyc00g500057.1(psaA);Solyc00g500064.1(atpB);Solyc00g500095.1(PAL5);Solyc00g500130.1(psbA);Solyc00g500139.1(psaA);Solyc00g500200.1(psbA);Solyc00g500209.1(psaA);Solyc00g5002…
	GO:0015980	energy derivation by oxidation of organic compounds	1	216	1	1	Solyc10g054870.3(TIM)
	GO:0055086	nucleobase-containing small molecule metabolic process	26	742	1	1	Solyc00g500064.1(atpB);Solyc01g056850.3(ctps1);Solyc01g087270.3(CCD1);Solyc01g103920.3(AP1);Solyc02g067750.4(BCA1);Solyc02g078400.3(ALN);Solyc02g081340.3(GSTF11);Solyc02g086820.3(BCA1);Solyc02g089200.4(SEP1);Solyc03g093180.1(PEX11B);Solyc03g095990.1(--);Solyc04g079730.1(AOS1);Solyc04g079870.2(At5g27470);Solyc05g006750.3(GSTU17);Solyc05g009270.4(CUT1);Solyc06g068270.3(SRG1);Solyc07g045040.3(SRG1);…
	GO:0034660	ncRNA metabolic process	9	427	1	1	Solyc01g056850.3(ctps1);Solyc02g089200.4(SEP1);Solyc03g121140.4(CHUP1);Solyc04g074710.3(qtrt1);Solyc04g079870.2(At5g27470);Solyc09g065910.3(PSBW);Solyc10g085030.1(--);Solyc12g006790.3(PHN1);Solyc12g009600.2(At4g02530)
	GO:0009117	nucleotide metabolic process	21	664	1	1	Solyc00g500064.1(atpB);Solyc01g056850.3(ctps1);Solyc01g087270.3(CCD1);Solyc01g103920.3(AP1);Solyc02g067750.4(BCA1);Solyc02g081340.3(GSTF11);Solyc02g086820.3(BCA1);Solyc02g089200.4(SEP1);Solyc03g093180.1(PEX11B);Solyc03g095990.1(--);Solyc04g079870.2(At5g27470);Solyc05g006750.3(GSTU17);Solyc06g068270.3(SRG1);Solyc07g045040.3(SRG1);Solyc08g083360.3(PNSB3);Solyc10g054870.3(TIM);Solyc10g075170.3(ASP1)…
	GO:0006753	nucleoside phosphate metabolic process	23	708	1	1	Solyc00g500064.1(atpB);Solyc01g056850.3(ctps1);Solyc01g087270.3(CCD1);Solyc01g103920.3(AP1);Solyc02g067750.4(BCA1);Solyc02g081340.3(GSTF11);Solyc02g086820.3(BCA1);Solyc02g089200.4(SEP1);Solyc03g093180.1(PEX11B);Solyc03g095990.1(--);Solyc04g079730.1(AOS1);Solyc04g079870.2(At5g27470);Solyc05g006750.3(GSTU17);Solyc05g009270.4(CUT1);Solyc06g068270.3(SRG1);Solyc07g045040.3(SRG1);Solyc08g083360.3(PNSB3…
	GO:0009451	RNA modification	5	353	1	1	Solyc01g009245.1(--);Solyc04g074710.3(qtrt1);Solyc05g005865.1(MLP423);Solyc06g083470.4(At5g06060);Solyc06g084430.4(HIS2A)
	GO:0044238	primary metabolic process	689	9146	1	1	MSTRG.12107(CYP76B6);MSTRG.13464(--);MSTRG.15179(pol);MSTRG.1786(WIN2);MSTRG.18441(--);MSTRG.3327(ACS3);MSTRG.6587(MLS);Solyc00g500057.1(psaA);Solyc00g500064.1(atpB);Solyc00g500095.1(PAL5);Solyc00g500130.1(psbA);Solyc00g500139.1(psaA);Solyc00g500200.1(psbA);Solyc00g500209.1(psaA);Solyc00g500296.1(psbA);Solyc00g500329.1(psbA);Solyc00g500353.1(PAL5);Solyc01g005140.3(Os02g0642300);Solyc01g005160.4(P…
	GO:0006259	DNA metabolic process	26	790	1	1	Solyc01g006140.4(CDT1A);Solyc02g067100.3(--);Solyc02g089540.3(COL2);Solyc03g044480.3(KRP1);Solyc03g071790.1(DMS3);Solyc03g083170.3(DMS3);Solyc03g111680.3(At4g24790);Solyc04g005260.3(--);Solyc04g005480.1(NRP1);Solyc04g008040.4(MAP70.1);Solyc04g045530.4(At1g67320);Solyc04g081350.3(E2FC);Solyc06g011405.1(--);Solyc06g066670.4(ddx11);Solyc06g071830.2(BT1);Solyc06g074390.3(FAR3);Solyc08g006630.3(--);So…
	GO:0022402	cell cycle process	13	548	1	1	Solyc02g005007.1(GBP2);Solyc02g067100.3(--);Solyc03g044480.3(KRP1);Solyc03g119220.3(NACK1);Solyc04g008040.4(MAP70.1);Solyc04g081350.3(E2FC);Solyc06g066670.4(ddx11);Solyc08g068110.1(TEB);Solyc09g074830.3(WEE1);Solyc10g011740.3(UBC28);Solyc11g044940.1(ACR4);Solyc12g017480.3(PIRL6);Solyc12g098310.2(KRP4)
	GO:0019637	organophosphate metabolic process	42	1072	1	1	Solyc00g500064.1(atpB);Solyc01g056850.3(ctps1);Solyc01g087270.3(CCD1);Solyc01g096410.4(PIP5K6);Solyc01g103920.3(AP1);Solyc01g105870.3(TPS3);Solyc01g105880.4(TPS3);Solyc01g105890.3(TPS3);Solyc01g105920.3(TPS3);Solyc01g105940.3(TPS10);Solyc01g107460.2(--);Solyc02g067750.4(BCA1);Solyc02g081340.3(GSTF11);Solyc02g086820.3(BCA1);Solyc02g089200.4(SEP1);Solyc03g045070.1(AMT1-3);Solyc03g093180.1(PEX11B);S…
	GO:0006325	chromatin organization	15	603	1	1	Solyc01g006140.4(CDT1A);Solyc02g067100.3(--);Solyc03g071790.1(DMS3);Solyc03g083170.3(DMS3);Solyc03g119220.3(NACK1);Solyc04g005480.1(NRP1);Solyc04g008040.4(MAP70.1);Solyc06g005750.3(SMO2-2);Solyc06g007170.4(PMR5);Solyc06g071830.2(BT1);Solyc06g074390.3(FAR3);Solyc09g074830.3(WEE1);Solyc09g150112.1(--);Solyc10g051140.3(EDM2);Solyc12g006790.3(PHN1)
	GO:0006396	RNA processing	13	576	1	1	Solyc01g010970.3(AGO7);Solyc01g056850.3(ctps1);Solyc03g071790.1(DMS3);Solyc03g083170.3(DMS3);Solyc04g049920.4(ARP1);Solyc04g054440.3(CLSY3);Solyc04g074710.3(qtrt1);Solyc05g005760.4(--);Solyc06g066180.4(PHL11);Solyc06g082760.4(RPL17);Solyc09g065080.2(CSTF64);Solyc10g051140.3(EDM2);Solyc12g006790.3(PHN1)
	GO:1901360	organic cyclic compound metabolic process	295	4567	1	1	MSTRG.1786(WIN2);Solyc00g500064.1(atpB);Solyc00g500095.1(PAL5);Solyc00g500130.1(psbA);Solyc00g500200.1(psbA);Solyc00g500296.1(psbA);Solyc00g500329.1(psbA);Solyc00g500353.1(PAL5);Solyc01g006055.1(DIR19);Solyc01g006140.4(CDT1A);Solyc01g009245.1(--);Solyc01g010970.3(AGO7);Solyc01g056850.3(ctps1);Solyc01g066430.3(ATL2);Solyc01g087270.3(CCD1);Solyc01g091470.3(AHL22);Solyc01g095750.2(LACS4);Solyc01g096…
	GO:0007049	cell cycle	21	754	1	1	Solyc01g006140.4(CDT1A);Solyc01g090800.3(CYCU2-1);Solyc02g005007.1(GBP2);Solyc02g067100.3(--);Solyc03g044480.3(KRP1);Solyc03g083170.3(DMS3);Solyc03g093790.3(CYCU4-1);Solyc03g119220.3(NACK1);Solyc04g008040.4(MAP70.1);Solyc04g081350.3(E2FC);Solyc05g053010.1(LECRKS4);Solyc06g066670.4(ddx11);Solyc06g074390.3(FAR3);Solyc08g068110.1(TEB);Solyc08g076850.3(TRN2);Solyc09g074830.3(WEE1);Solyc09g075790.3(LA…
	GO:0019538	protein metabolic process	228	3752	1	1	MSTRG.13464(--);MSTRG.18441(--);Solyc00g500057.1(psaA);Solyc00g500130.1(psbA);Solyc00g500139.1(psaA);Solyc00g500200.1(psbA);Solyc00g500209.1(psaA);Solyc00g500296.1(psbA);Solyc00g500329.1(psbA);Solyc01g005160.4(PUB21);Solyc01g006140.4(CDT1A);Solyc01g007000.4(PUB22);Solyc01g007010.2(PUB22);Solyc01g007020.4(PUB23);Solyc01g007030.3(PUB22);Solyc01g007040.4(PUB22);Solyc01g007960.3(CRK2);Solyc01g007970.…
	GO:1902589	single-organism organelle organization	27	882	1	1	MSTRG.5282(IAA3);Solyc01g006140.4(CDT1A);Solyc01g150167.1(MADS27);Solyc02g067100.3(--);Solyc02g084870.3(MPK7);Solyc03g083170.3(DMS3);Solyc03g119220.3(NACK1);Solyc04g008040.4(MAP70.1);Solyc06g059720.3(S-ACP-DES6);Solyc06g066670.4(ddx11);Solyc06g071830.2(BT1);Solyc06g074390.3(FAR3);Solyc08g014430.3(FH1);Solyc08g066500.4(ATHB-15);Solyc09g010860.4(EXPA3);Solyc09g074830.3(WEE1);Solyc09g083280.3(IAA3);…
	GO:0051276	chromosome organization	17	714	1	1	Solyc01g006140.4(CDT1A);Solyc02g067100.3(--);Solyc03g033500.4(GRP-2);Solyc03g071790.1(DMS3);Solyc03g083170.3(DMS3);Solyc03g119220.3(NACK1);Solyc04g005480.1(NRP1);Solyc04g008040.4(MAP70.1);Solyc06g005750.3(SMO2-2);Solyc06g007170.4(PMR5);Solyc06g066670.4(ddx11);Solyc06g071830.2(BT1);Solyc06g074390.3(FAR3);Solyc09g074830.3(WEE1);Solyc09g150112.1(--);Solyc10g051140.3(EDM2);Solyc12g006790.3(PHN1)
	GO:0043933	macromolecular complex subunit organization	54	1375	1	1	MSTRG.13464(--);Solyc00g500130.1(psbA);Solyc00g500200.1(psbA);Solyc00g500296.1(psbA);Solyc00g500329.1(psbA);Solyc01g006140.4(CDT1A);Solyc01g009245.1(--);Solyc01g098910.3(PNC1);Solyc01g103920.3(AP1);Solyc01g150167.1(MADS27);Solyc02g067100.3(--);Solyc02g089200.4(SEP1);Solyc03g045070.1(AMT1-3);Solyc03g071790.1(DMS3);Solyc03g083170.3(DMS3);Solyc03g118760.4(TUBB1);Solyc03g119220.3(NACK1);Solyc03g12099…
	GO:0043170	macromolecule metabolic process	575	8101	1	1	MSTRG.13464(--);MSTRG.15179(pol);MSTRG.15238(WRKY50);MSTRG.1786(WIN2);MSTRG.18441(--);MSTRG.19166(PTL);MSTRG.20168(RPS5A);MSTRG.20169(RPS5A);MSTRG.3327(ACS3);MSTRG.5282(IAA3);Solyc00g500057.1(psaA);Solyc00g500130.1(psbA);Solyc00g500139.1(psaA);Solyc00g500200.1(psbA);Solyc00g500209.1(psaA);Solyc00g500296.1(psbA);Solyc00g500329.1(psbA);Solyc01g005140.3(Os02g0642300);Solyc01g005160.4(PUB21);Solyc01g…
	GO:0036211	protein modification process	130	2532	1	1	MSTRG.18441(--);Solyc00g500057.1(psaA);Solyc00g500130.1(psbA);Solyc00g500139.1(psaA);Solyc00g500200.1(psbA);Solyc00g500209.1(psaA);Solyc00g500296.1(psbA);Solyc00g500329.1(psbA);Solyc01g005160.4(PUB21);Solyc01g006140.4(CDT1A);Solyc01g007000.4(PUB22);Solyc01g007010.2(PUB22);Solyc01g007020.4(PUB23);Solyc01g007030.3(PUB22);Solyc01g007040.4(PUB22);Solyc01g007960.3(CRK2);Solyc01g007970.2(CRK2);Solyc01g…
	GO:0006464	cellular protein modification process	129	2519	1	1	MSTRG.18441(--);Solyc00g500057.1(psaA);Solyc00g500130.1(psbA);Solyc00g500139.1(psaA);Solyc00g500200.1(psbA);Solyc00g500209.1(psaA);Solyc00g500296.1(psbA);Solyc00g500329.1(psbA);Solyc01g005160.4(PUB21);Solyc01g006140.4(CDT1A);Solyc01g007000.4(PUB22);Solyc01g007010.2(PUB22);Solyc01g007020.4(PUB23);Solyc01g007030.3(PUB22);Solyc01g007040.4(PUB22);Solyc01g007960.3(CRK2);Solyc01g007970.2(CRK2);Solyc01g…
	GO:0044267	cellular protein metabolic process	189	3348	1	1	MSTRG.13464(--);MSTRG.18441(--);Solyc00g500057.1(psaA);Solyc00g500130.1(psbA);Solyc00g500139.1(psaA);Solyc00g500200.1(psbA);Solyc00g500209.1(psaA);Solyc00g500296.1(psbA);Solyc00g500329.1(psbA);Solyc01g005160.4(PUB21);Solyc01g006140.4(CDT1A);Solyc01g007000.4(PUB22);Solyc01g007010.2(PUB22);Solyc01g007020.4(PUB23);Solyc01g007030.3(PUB22);Solyc01g007040.4(PUB22);Solyc01g007960.3(CRK2);Solyc01g007970.…
	GO:0006725	cellular aromatic compound metabolic process	268	4390	1	1	MSTRG.1786(WIN2);Solyc00g500064.1(atpB);Solyc00g500095.1(PAL5);Solyc00g500130.1(psbA);Solyc00g500200.1(psbA);Solyc00g500296.1(psbA);Solyc00g500329.1(psbA);Solyc00g500353.1(PAL5);Solyc01g006055.1(DIR19);Solyc01g006140.4(CDT1A);Solyc01g009245.1(--);Solyc01g010970.3(AGO7);Solyc01g056850.3(ctps1);Solyc01g066430.3(ATL2);Solyc01g080870.3(NPF7.3);Solyc01g087270.3(CCD1);Solyc01g095750.2(LACS4);Solyc01g09…
	GO:0008150	biological_process	1464	16684	1	1	MSTRG.11123(At3g47570);MSTRG.11794(--);MSTRG.12107(CYP76B6);MSTRG.13464(--);MSTRG.15179(pol);MSTRG.15238(WRKY50);MSTRG.16934(--);MSTRG.1786(WIN2);MSTRG.18441(--);MSTRG.19166(PTL);MSTRG.20168(RPS5A);MSTRG.20169(RPS5A);MSTRG.20621(--);MSTRG.2670(--);MSTRG.3327(ACS3);MSTRG.5282(IAA3);MSTRG.6587(MLS);MSTRG.748(--);MSTRG.7859(XA21);Solyc00g500057.1(psaA);Solyc00g500064.1(atpB);Solyc00g500095.1(PAL5);S…
	073120.2(MYB48);Solyc12g005030.3(CPK2);Solyc12g005040.2(CPK2);Solyc12g005240.1(--);Solyc12g005310.2(GH3.6);Solyc12g005340.3(CIGR1);Solyc12g005350.2(DFR);Solyc12g005380.3(DGK5);Solyc12g005400.3(CNGC4);Solyc12g005940.2(ACO2);Solyc12g006020.1(HCR9-0);Solyc12g006240.2(COL10);Solyc12g006313.1(PG1);Solyc12g006450.2(GABA-TP3);Solyc12g006530.2(TTS1);Solyc12g006570.2(VIT_19s0014g04930);Solyc12g006790.3(PH…
	GO:0044260	cellular macromolecule metabolic process	440	6790	1	1	MSTRG.13464(--);MSTRG.1786(WIN2);MSTRG.18441(--);MSTRG.5282(IAA3);Solyc00g500057.1(psaA);Solyc00g500130.1(psbA);Solyc00g500139.1(psaA);Solyc00g500200.1(psbA);Solyc00g500209.1(psaA);Solyc00g500296.1(psbA);Solyc00g500329.1(psbA);Solyc01g005160.4(PUB21);Solyc01g006140.4(CDT1A);Solyc01g006650.2(EIL3);Solyc01g007000.4(PUB22);Solyc01g007010.2(PUB22);Solyc01g007020.4(PUB23);Solyc01g007030.3(PUB22);Solyc…
	GO:0006807	nitrogen compound metabolic process	284	4730	1	1	MSTRG.1786(WIN2);MSTRG.3327(ACS3);Solyc00g500064.1(atpB);Solyc00g500095.1(PAL5);Solyc00g500130.1(psbA);Solyc00g500200.1(psbA);Solyc00g500296.1(psbA);Solyc00g500329.1(psbA);Solyc00g500353.1(PAL5);Solyc01g005140.3(Os02g0642300);Solyc01g006140.4(CDT1A);Solyc01g009245.1(--);Solyc01g010350.4(TPT);Solyc01g010970.3(AGO7);Solyc01g056430.2(--);Solyc01g056450.3(glnA);Solyc01g056850.3(ctps1);Solyc01g080870.…
	GO:0034641	cellular nitrogen compound metabolic process	206	4105	1	1	MSTRG.1786(WIN2);Solyc00g500064.1(atpB);Solyc00g500130.1(psbA);Solyc00g500200.1(psbA);Solyc00g500296.1(psbA);Solyc00g500329.1(psbA);Solyc01g006140.4(CDT1A);Solyc01g009245.1(--);Solyc01g010970.3(AGO7);Solyc01g056850.3(ctps1);Solyc01g080870.3(NPF7.3);Solyc01g087270.3(CCD1);Solyc01g091170.3(ARGAH1);Solyc01g097240.3(WIN2);Solyc01g097280.2(WIN1);Solyc01g103920.3(AP1);Solyc01g105560.3(RIBA1);Solyc01g10…
	GO:0046483	heterocycle metabolic process	196	3950	1	1	MSTRG.1786(WIN2);Solyc00g500064.1(atpB);Solyc00g500130.1(psbA);Solyc00g500200.1(psbA);Solyc00g500296.1(psbA);Solyc00g500329.1(psbA);Solyc01g006140.4(CDT1A);Solyc01g009245.1(--);Solyc01g010970.3(AGO7);Solyc01g056850.3(ctps1);Solyc01g087270.3(CCD1);Solyc01g097240.3(WIN2);Solyc01g097280.2(WIN1);Solyc01g103920.3(AP1);Solyc01g105560.3(RIBA1);Solyc01g106390.3(HEMA1);Solyc01g109420.3(At4g36750);Solyc02g…
	GO:0006139	nucleobase-containing compound metabolic process	162	3575	1	1	MSTRG.1786(WIN2);Solyc00g500064.1(atpB);Solyc00g500130.1(psbA);Solyc00g500200.1(psbA);Solyc00g500296.1(psbA);Solyc00g500329.1(psbA);Solyc01g006140.4(CDT1A);Solyc01g009245.1(--);Solyc01g010970.3(AGO7);Solyc01g056850.3(ctps1);Solyc01g087270.3(CCD1);Solyc01g097240.3(WIN2);Solyc01g097280.2(WIN1);Solyc01g103920.3(AP1);Solyc01g109420.3(At4g36750);Solyc02g032035.1(--);Solyc02g065240.3(SABP2);Solyc02g067…
	GO:0090304	nucleic acid metabolic process	130	3019	1	1	MSTRG.1786(WIN2);Solyc00g500130.1(psbA);Solyc00g500200.1(psbA);Solyc00g500296.1(psbA);Solyc00g500329.1(psbA);Solyc01g006140.4(CDT1A);Solyc01g009245.1(--);Solyc01g010970.3(AGO7);Solyc01g056850.3(ctps1);Solyc01g097240.3(WIN2);Solyc01g097280.2(WIN1);Solyc01g109420.3(At4g36750);Solyc02g032035.1(--);Solyc02g065240.3(SABP2);Solyc02g067100.3(--);Solyc02g069510.1(LSH4);Solyc02g077840.2(ERF12);Solyc02g081…
	GO:0043412	macromolecule modification	136	2906	1	1	MSTRG.18441(--);Solyc00g500057.1(psaA);Solyc00g500130.1(psbA);Solyc00g500139.1(psaA);Solyc00g500200.1(psbA);Solyc00g500209.1(psaA);Solyc00g500296.1(psbA);Solyc00g500329.1(psbA);Solyc01g005160.4(PUB21);Solyc01g006140.4(CDT1A);Solyc01g007000.4(PUB22);Solyc01g007010.2(PUB22);Solyc01g007020.4(PUB23);Solyc01g007030.3(PUB22);Solyc01g007040.4(PUB22);Solyc01g007960.3(CRK2);Solyc01g007970.2(CRK2);Solyc01g…
	GO:0016070	RNA metabolic process	104	2347	1	1	MSTRG.1786(WIN2);Solyc00g500130.1(psbA);Solyc00g500200.1(psbA);Solyc00g500296.1(psbA);Solyc00g500329.1(psbA);Solyc01g009245.1(--);Solyc01g010970.3(AGO7);Solyc01g056850.3(ctps1);Solyc01g097240.3(WIN2);Solyc01g097280.2(WIN1);Solyc01g109420.3(At4g36750);Solyc02g065240.3(SABP2);Solyc02g069510.1(LSH4);Solyc02g077840.2(ERF12);Solyc02g081900.4(PCMP-H81);Solyc02g085630.3(ATHB-40);Solyc02g089200.4(SEP1);S…
	GO:0006996	organelle organization	90	2206	1	1	MSTRG.19166(PTL);MSTRG.5282(IAA3);Solyc01g006140.4(CDT1A);Solyc01g009810.3(LRR1);Solyc01g096420.3(NQR);Solyc01g098910.3(PNC1);Solyc01g111880.4(STY46);Solyc01g150167.1(MADS27);Solyc02g038740.4(HMG2);Solyc02g067100.3(--);Solyc02g084870.3(MPK7);Solyc02g088380.4(At5g15350);Solyc02g089200.4(SEP1);Solyc02g089540.3(COL2);Solyc03g033500.4(GRP-2);Solyc03g071790.1(DMS3);Solyc03g083170.3(DMS3);Solyc03g09318…

## Sheet: 2592-cellular component
GO ID	Description	2592 (1081)	All (14607)	pvalue	p.adjust	Genes
GO:0005576	extracellular region	86	539	6.25925e-12	9.82702e-10	Solyc01g006055.1(DIR19);Solyc01g008610.4(SP41B);Solyc01g008620.4(PR2);Solyc01g010390.3(BGLU40);Solyc01g079570.3(BXL2);Solyc01g108630.3(NIR1);Solyc01g111540.4(BGAL13);Solyc01g111970.4(Bp10);Solyc02g030480.4(CAD6);Solyc02g061770.4(CHI14);Solyc02g067750.4(BCA1);Solyc02g071720.2(At1g29670);Solyc02g081340.3(GSTF11);Solyc02g082920.4(CHI3);Solyc02g082930.3(CHI17);Solyc02g082960.3(CHI14);Solyc02g085110.4…
GO:0071944	cell periphery	125	924	1.38615e-11	1.08813e-09	MSTRG.20168(RPS5A);MSTRG.20169(RPS5A);Solyc01g008710.5.1(MAN4);Solyc01g057770.3(BOR1);Solyc01g066420.3(PPE1);Solyc01g079180.4(PME53);Solyc01g079570.3(BXL2);Solyc01g079940.4(BG);Solyc01g079950.3(--);Solyc01g079980.3(BG);Solyc01g090810.4(EXPB15);Solyc01g091050.4(PECS-2.1);Solyc01g094970.4(GSVIVT00026920001);Solyc01g096410.4(PIP5K6);Solyc01g097240.3(WIN2);Solyc01g098940.3(PME25);Solyc01g111970.4(Bp1…
GO:0030312	external encapsulating structure	116	843	2.76355e-11	1.44626e-09	MSTRG.20168(RPS5A);MSTRG.20169(RPS5A);Solyc01g008710.5.1(MAN4);Solyc01g066420.3(PPE1);Solyc01g079180.4(PME53);Solyc01g079570.3(BXL2);Solyc01g079940.4(BG);Solyc01g079950.3(--);Solyc01g079980.3(BG);Solyc01g090810.4(EXPB15);Solyc01g091050.4(PECS-2.1);Solyc01g094970.4(GSVIVT00026920001);Solyc01g097240.3(WIN2);Solyc01g098940.3(PME25);Solyc01g111970.4(Bp10);Solyc02g061770.4(CHI14);Solyc02g068400.3(QRT3…
GO:0044421	extracellular region part	16	44	4.17149e-08	1.63731e-06	Solyc01g008610.4(SP41B);Solyc01g008620.4(PR2);Solyc02g061770.4(CHI14);Solyc02g082920.4(CHI3);Solyc02g082930.3(CHI17);Solyc02g082960.3(CHI14);Solyc02g086700.4(PR2);Solyc04g074410.2(EXO);Solyc04g074420.1(EXO);Solyc04g074430.2(EXO);Solyc04g074440.1(EXO);Solyc04g074450.1(EXO);Solyc04g080820.2(CKX5);Solyc10g055780.1(CHN50);Solyc10g074540.1(EXL5);Solyc12g098540.2(RROP1)
GO:0005618	cell wall	53	358	8.91624e-07	2.7997e-05	Solyc01g066420.3(PPE1);Solyc01g079180.4(PME53);Solyc01g079570.3(BXL2);Solyc01g079940.4(BG);Solyc01g079950.3(--);Solyc01g079980.3(BG);Solyc01g111970.4(Bp10);Solyc02g080220.3(PME18);Solyc02g080670.3(Bp10);Solyc02g083480.3(PER64);Solyc02g090360.3(Bp10);Solyc03g006970.1(SBT1.3);Solyc03g031800.3(XTH8);Solyc03g078090.4(PME51);Solyc03g123410.1(ABP19A);Solyc04g015610.3(--);Solyc04g074410.2(EXO);Solyc04g0…
GO:0031012	extracellular matrix	4	10	0.00436154	0.114127	Solyc01g057770.3(BOR1);Solyc01g079570.3(BXL2);Solyc02g089350.3(GAST1);Solyc11g044910.2(BXL1)
GO:0031224	intrinsic component of membrane	226	2723	0.0269593	0.604658	MSTRG.7926(OST4A);Solyc00g500057.1(psaA);Solyc00g500130.1(psbA);Solyc00g500139.1(psaA);Solyc00g500200.1(psbA);Solyc00g500209.1(psaA);Solyc00g500296.1(psbA);Solyc00g500329.1(psbA);Solyc01g006320.4(NDR1);Solyc01g007960.3(CRK2);Solyc01g008420.3(DTX42);Solyc01g008690.3(GONST1);Solyc01g009810.3(LRR1);Solyc01g010350.4(TPT);Solyc01g057770.3(BOR1);Solyc01g065530.3(COBL7);Solyc01g080680.3(At5g18840);Solyc…
GO:0042995	cell projection	9	61	0.034476	0.676592	Solyc01g096410.4(PIP5K6);Solyc03g034280.3(LLG2);Solyc05g024340.1(EXO70B1);Solyc06g084620.1(PME4);Solyc07g064050.3(GAUT12);Solyc10g006500.4(GAUT12);Solyc12g007150.3(ROPGEF9);Solyc12g044240.3(DYNLL1);Solyc12g088010.2(SAB)
GO:0005771	multivesicular body	1	1	0.0740056	1	Solyc11g044940.1(ACR4)
GO:0043667	pollen wall	1	2	0.142539	1	Solyc01g057770.3(BOR1)
GO:0043668	exine	1	2	0.142539	1	Solyc01g057770.3(BOR1)
GO:0043673	sexine	1	2	0.142539	1	Solyc01g057770.3(BOR1)
GO:0044420	extracellular matrix component	1	2	0.142539	1	Solyc01g057770.3(BOR1)
GO:0044445	cytosolic part	3	20	0.180834	1	Solyc07g045160.3(PFK3);Solyc08g066100.3(PFK3);Solyc10g085550.3(PGH1)
GO:0005829	cytosol	3	21	0.200137	1	Solyc07g045160.3(PFK3);Solyc08g066100.3(PFK3);Solyc10g085550.3(PGH1)
GO:0005778	peroxisomal membrane	2	13	0.249538	1	Solyc03g093180.1(PEX11B);Solyc09g075790.3(LACS6)
GO:0031903	microbody membrane	2	13	0.249538	1	Solyc03g093180.1(PEX11B);Solyc09g075790.3(LACS6)
GO:0016020	membrane	437	5788	0.298624	1	MSTRG.11123(At3g47570);MSTRG.12107(CYP76B6);MSTRG.20168(RPS5A);MSTRG.20169(RPS5A);MSTRG.7926(OST4A);Solyc00g500057.1(psaA);Solyc00g500064.1(atpB);Solyc00g500130.1(psbA);Solyc00g500139.1(psaA);Solyc00g500200.1(psbA);Solyc00g500209.1(psaA);Solyc00g500296.1(psbA);Solyc00g500329.1(psbA);Solyc01g005140.3(Os02g0642300);Solyc01g006320.4(NDR1);Solyc01g007960.3(CRK2);Solyc01g007970.2(CRK2);Solyc01g007980.…
GO:0030981	cortical microtubule cytoskeleton	2	15	0.306084	1	Solyc04g008040.4(MAP70.1);Solyc04g015010.4(MAP70.5)
GO:0055028	cortical microtubule	2	15	0.306084	1	Solyc04g008040.4(MAP70.1);Solyc04g015010.4(MAP70.5)
GO:0005773	vacuole	13	152	0.334975	1	MSTRG.1786(WIN2);Solyc01g097240.3(WIN2);Solyc01g097280.2(WIN1);Solyc02g081340.3(GSTF11);Solyc02g093700.3(At5g40670);Solyc04g082710.4(XCP1);Solyc05g053550.3(CHS2);Solyc07g063920.3(OCT4);Solyc07g063930.4(OCT4);Solyc08g007800.3(At4g22990);Solyc10g044470.3(CLC-C);Solyc10g076280.3(IREG2);Solyc10g079300.2(ACA4)
GO:0044425	membrane part	234	3087	0.346088	1	MSTRG.7926(OST4A);Solyc00g500057.1(psaA);Solyc00g500064.1(atpB);Solyc00g500130.1(psbA);Solyc00g500139.1(psaA);Solyc00g500200.1(psbA);Solyc00g500209.1(psaA);Solyc00g500296.1(psbA);Solyc00g500329.1(psbA);Solyc01g006320.4(NDR1);Solyc01g007960.3(CRK2);Solyc01g008420.3(DTX42);Solyc01g008690.3(GONST1);Solyc01g009810.3(LRR1);Solyc01g010350.4(TPT);Solyc01g057770.3(BOR1);Solyc01g065530.3(COBL7);Solyc01g08…
GO:0031231	intrinsic component of peroxisomal membrane	1	6	0.369603	1	Solyc03g093180.1(PEX11B)
GO:0044438	microbody part	4	42	0.377855	1	Solyc01g098910.3(PNC1);Solyc01g107240.4(--);Solyc03g093180.1(PEX11B);Solyc09g075790.3(LACS6)
GO:0044439	peroxisomal part	4	42	0.377855	1	Solyc01g098910.3(PNC1);Solyc01g107240.4(--);Solyc03g093180.1(PEX11B);Solyc09g075790.3(LACS6)
GO:0030863	cortical cytoskeleton	2	18	0.388998	1	Solyc04g008040.4(MAP70.1);Solyc04g015010.4(MAP70.5)
GO:0030139	endocytic vesicle	1	7	0.416275	1	Solyc01g103130.2(DRP2A)
GO:0031312	extrinsic component of organelle membrane	1	7	0.416275	1	Solyc02g085020.4(DFRA)
GO:0044463	cell projection part	1	7	0.416275	1	Solyc12g088010.2(SAB)
GO:0005774	vacuolar membrane	8	97	0.428892	1	Solyc02g081340.3(GSTF11);Solyc02g093700.3(At5g40670);Solyc05g053550.3(CHS2);Solyc07g063920.3(OCT4);Solyc07g063930.4(OCT4);Solyc10g044470.3(CLC-C);Solyc10g076280.3(IREG2);Solyc10g079300.2(ACA4)
GO:0044437	vacuolar part	8	100	0.463165	1	Solyc02g081340.3(GSTF11);Solyc02g093700.3(At5g40670);Solyc05g053550.3(CHS2);Solyc07g063920.3(OCT4);Solyc07g063930.4(OCT4);Solyc10g044470.3(CLC-C);Solyc10g076280.3(IREG2);Solyc10g079300.2(ACA4)
GO:0031225	anchored component of membrane	7	88	0.478745	1	Solyc01g006320.4(NDR1);Solyc01g065530.3(COBL7);Solyc02g088380.4(At5g15350);Solyc02g089150.4(At5g67130);Solyc06g069000.3(At4g28100);Solyc12g040860.2(At4g29360);Solyc12g042580.2(At5g15350)
GO:0005886	plasma membrane	4	48	0.479312	1	Solyc01g057770.3(BOR1);Solyc01g096410.4(PIP5K6);Solyc09g098425.1(RIC4);Solyc11g008880.2(RIC4)
GO:0005938	cell cortex	2	22	0.491961	1	Solyc04g008040.4(MAP70.1);Solyc04g015010.4(MAP70.5)
GO:0044448	cell cortex part	2	22	0.491961	1	Solyc04g008040.4(MAP70.1);Solyc04g015010.4(MAP70.5)
GO:0099568	cytoplasmic region	2	22	0.491961	1	Solyc04g008040.4(MAP70.1);Solyc04g015010.4(MAP70.5)
GO:0005929	cilium	1	9	0.499517	1	Solyc12g044240.3(DYNLL1)
GO:0005881	cytoplasmic microtubule	2	23	0.515955	1	Solyc04g008040.4(MAP70.1);Solyc04g015010.4(MAP70.5)
GO:0019898	extrinsic component of membrane	1	10	0.536578	1	Solyc02g085020.4(DFRA)
GO:0031978	plastid thylakoid lumen	4	52	0.543255	1	Solyc08g074620.3(co-2);Solyc08g074682.1(co-2);Solyc08g074683.1(co-2);Solyc12g009600.2(At4g02530)
GO:0005911	cell-cell junction	80	1095	0.567613	1	MSTRG.20168(RPS5A);MSTRG.20169(RPS5A);Solyc01g007960.3(CRK2);Solyc01g007970.2(CRK2);Solyc01g007980.4(CRK2);Solyc01g009160.2(NHL13);Solyc01g065530.3(COBL7);Solyc01g079940.4(BG);Solyc01g079950.3(--);Solyc01g079980.3(BG);Solyc01g087270.3(CCD1);Solyc01g090460.3(HAT3);Solyc01g103130.2(DRP2A);Solyc01g109390.3(--);Solyc01g111970.4(Bp10);Solyc02g080670.3(Bp10);Solyc02g081340.3(GSTF11);Solyc02g085880.3(CY…
GO:0005795	Golgi stack	1	11	0.570897	1	Solyc03g070390.3(UPTG1)
GO:0031985	Golgi cisterna	1	11	0.570897	1	Solyc03g070390.3(UPTG1)
GO:0090575	RNA polymerase II transcription factor complex	1	11	0.570897	1	Solyc10g079150.3(NFYA1)
GO:0098791	Golgi subcompartment	1	11	0.570897	1	Solyc03g070390.3(UPTG1)
GO:0030054	cell junction	80	1096	0.571092	1	MSTRG.20168(RPS5A);MSTRG.20169(RPS5A);Solyc01g007960.3(CRK2);Solyc01g007970.2(CRK2);Solyc01g007980.4(CRK2);Solyc01g009160.2(NHL13);Solyc01g065530.3(COBL7);Solyc01g079940.4(BG);Solyc01g079950.3(--);Solyc01g079980.3(BG);Solyc01g087270.3(CCD1);Solyc01g090460.3(HAT3);Solyc01g103130.2(DRP2A);Solyc01g109390.3(--);Solyc01g111970.4(Bp10);Solyc02g080670.3(Bp10);Solyc02g081340.3(GSTF11);Solyc02g085880.3(CY…
GO:0031977	thylakoid lumen	4	54	0.573669	1	Solyc08g074620.3(co-2);Solyc08g074682.1(co-2);Solyc08g074683.1(co-2);Solyc12g009600.2(At4g02530)
GO:0005667	transcription factor complex	1	12	0.602677	1	Solyc10g079150.3(NFYA1)
GO:0034702	ion channel complex	1	12	0.602677	1	Solyc10g044470.3(CLC-C)
GO:0044798	nuclear transcription factor complex	1	12	0.602677	1	Solyc10g079150.3(NFYA1)
GO:1902495	transmembrane transporter complex	1	12	0.602677	1	Solyc10g044470.3(CLC-C)
GO:1990351	transporter complex	1	12	0.602677	1	Solyc10g044470.3(CLC-C)
GO:0000428	DNA-directed RNA polymerase complex	1	13	0.632106	1	Solyc03g083170.3(DMS3)
GO:0030880	RNA polymerase complex	1	13	0.632106	1	Solyc03g083170.3(DMS3)
GO:0042646	plastid nucleoid	1	13	0.632106	1	Solyc10g085030.1(--)
GO:0055029	nuclear DNA-directed RNA polymerase complex	1	13	0.632106	1	Solyc03g083170.3(DMS3)
GO:0036452	ESCRT complex	1	14	0.659356	1	Solyc10g085590.1(ELC)
GO:0005777	peroxisome	5	77	0.682841	1	MSTRG.6587(MLS);Solyc01g098910.3(PNC1);Solyc01g107240.4(--);Solyc03g093180.1(PEX11B);Solyc09g075790.3(LACS6)
GO:0005874	microtubule	2	32	0.696512	1	Solyc04g008040.4(MAP70.1);Solyc04g015010.4(MAP70.5)
GO:0099512	supramolecular fiber	2	32	0.696512	1	Solyc04g008040.4(MAP70.1);Solyc04g015010.4(MAP70.5)
GO:0099513	polymeric cytoskeletal fiber	2	32	0.696512	1	Solyc04g008040.4(MAP70.1);Solyc04g015010.4(MAP70.5)
GO:0030427	site of polarized growth	1	16	0.707956	1	Solyc12g088010.2(SAB)
GO:0035838	growing cell tip	1	16	0.707956	1	Solyc12g088010.2(SAB)
GO:0051286	cell tip	1	16	0.707956	1	Solyc12g088010.2(SAB)
GO:0015629	actin cytoskeleton	2	34	0.728137	1	Solyc08g082590.3(GRXCR1);Solyc10g017550.4(ADF10)
GO:0009295	nucleoid	1	17	0.729593	1	Solyc10g085030.1(--)
GO:0061695	transferase complex, transferring phosphorus-containing groups	1	19	0.768179	1	Solyc03g083170.3(DMS3)
GO:0016021	integral component of membrane	8	132	0.769667	1	Solyc03g033330.3(NIP1);Solyc03g097610.3(SWEET10);Solyc03g097870.4(SWEET11);Solyc04g064630.3(SWEET1A);Solyc05g024260.3(N3);Solyc06g071400.3(SWEET5);Solyc09g074530.3(SWEET14);Solyc10g044470.3(CLC-C)
GO:0005783	endoplasmic reticulum	3	54	0.773078	1	Solyc03g111730.3(CYSEP);Solyc06g052050.4(BIP4);Solyc11g020330.1(HSP22.7)
GO:0031301	integral component of organelle membrane	1	23	0.829631	1	Solyc03g033330.3(NIP1)
GO:0042651	thylakoid membrane	1	24	0.842259	1	Solyc05g150137.1(CCDA)
GO:0044459	plasma membrane part	1	25	0.853952	1	Solyc01g057770.3(BOR1)
GO:0042579	microbody	16	270	0.854749	1	MSTRG.6587(MLS);Solyc01g096420.3(NQR);Solyc01g098910.3(PNC1);Solyc01g107240.4(--);Solyc01g108800.4(CHY1);Solyc02g067580.3(--);Solyc03g093180.1(PEX11B);Solyc03g111170.3(4CLL9);Solyc06g008920.3(AAE1);Solyc06g075520.3(DHAR2);Solyc07g043660.3(AAE2);Solyc07g045350.4(AAT1);Solyc08g014330.3(maoII);Solyc09g075790.3(LACS6);Solyc11g007970.2(4CLL5);Solyc12g099930.2(AGT1)
GO:0005794	Golgi apparatus	4	84	0.877514	1	Solyc03g070390.3(UPTG1);Solyc09g005470.3(UXS1);Solyc12g010540.1(GAE1);Solyc12g055930.3(UGE2)
GO:0044431	Golgi apparatus part	3	70	0.899305	1	Solyc03g070390.3(UPTG1);Solyc09g005470.3(UXS1);Solyc12g010540.1(GAE1)
GO:0031976	plastid thylakoid	17	300	0.902085	1	Solyc00g500130.1(psbA);Solyc00g500200.1(psbA);Solyc00g500296.1(psbA);Solyc00g500329.1(psbA);Solyc01g010350.4(TPT);Solyc01g105383.1(DHS2);Solyc02g032860.3(APR2);Solyc02g071720.2(At1g29670);Solyc02g080640.4(APR1);Solyc03g031620.3(APR3);Solyc04g079730.1(AOS1);Solyc05g150137.1(CCDA);Solyc08g061800.3(--);Solyc08g074620.3(co-2);Solyc08g074682.1(co-2);Solyc08g074683.1(co-2);Solyc12g009600.2(At4g02530)
GO:0044432	endoplasmic reticulum part	2	52	0.90579	1	Solyc03g111730.3(CYSEP);Solyc06g052050.4(BIP4)
GO:0033178	proton-transporting two-sector ATPase complex, catalytic domain	1	32	0.91483	1	Solyc00g500064.1(atpB)
GO:0044436	thylakoid part	17	305	0.914895	1	Solyc00g500057.1(psaA);Solyc00g500130.1(psbA);Solyc00g500139.1(psaA);Solyc00g500200.1(psbA);Solyc00g500209.1(psaA);Solyc00g500296.1(psbA);Solyc00g500329.1(psbA);Solyc02g085950.4(RBCS-3B);Solyc02g089200.4(SEP1);Solyc05g150137.1(CCDA);Solyc08g061800.3(--);Solyc08g074620.3(co-2);Solyc08g074682.1(co-2);Solyc08g074683.1(co-2);Solyc09g065910.3(PSBW);Solyc12g009600.2(At4g02530);Solyc12g096100.2(PAM68)
GO:0000139	Golgi membrane	2	55	0.921769	1	Solyc09g005470.3(UXS1);Solyc12g010540.1(GAE1)
GO:0008287	protein serine/threonine phosphatase complex	1	34	0.926996	1	Solyc03g083320.4(CBL7)
GO:1903293	phosphatase complex	1	34	0.926996	1	Solyc03g083320.4(CBL7)
GO:0005875	microtubule associated complex	1	35	0.932411	1	Solyc03g119220.3(NACK1)
GO:0009521	photosystem	8	170	0.941085	1	Solyc00g500057.1(psaA);Solyc00g500130.1(psbA);Solyc00g500139.1(psaA);Solyc00g500200.1(psbA);Solyc00g500209.1(psaA);Solyc00g500296.1(psbA);Solyc00g500329.1(psbA);Solyc09g065910.3(PSBW)
GO:0044430	cytoskeletal part	4	102	0.949631	1	Solyc01g100120.4(KIN14G);Solyc03g119220.3(NACK1);Solyc04g008040.4(MAP70.1);Solyc04g015010.4(MAP70.5)
GO:0005768	endosome	2	62	0.949681	1	Solyc10g085590.1(ELC);Solyc11g044940.1(ACR4)
GO:0016023	cytoplasmic, membrane-bounded vesicle	4	106	0.959085	1	Solyc01g103130.2(DRP2A);Solyc03g111730.3(CYSEP);Solyc03g116620.3(PLD1);Solyc11g044940.1(ACR4)
GO:0031988	membrane-bounded vesicle	5	125	0.959205	1	Solyc01g103130.2(DRP2A);Solyc03g111730.3(CYSEP);Solyc03g115070.1(EXO70E2);Solyc03g116620.3(PLD1);Solyc11g044940.1(ACR4)
GO:0044440	endosomal part	1	42	0.9606	1	Solyc10g085590.1(ELC)
GO:0015935	small ribosomal subunit	2	67	0.963493	1	MSTRG.20168(RPS5A);MSTRG.20169(RPS5A)
GO:0031300	intrinsic component of organelle membrane	2	67	0.963493	1	Solyc03g033330.3(NIP1);Solyc03g093180.1(PEX11B)
GO:0031410	cytoplasmic vesicle	4	109	0.965067	1	Solyc01g103130.2(DRP2A);Solyc03g111730.3(CYSEP);Solyc03g116620.3(PLD1);Solyc11g044940.1(ACR4)
GO:0009532	plastid stroma	48	816	0.965305	1	MSTRG.18277(ycf2-A);Solyc01g079160.4(LIP4);Solyc01g096420.3(NQR);Solyc01g103920.3(AP1);Solyc01g105560.3(RIBA1);Solyc01g105870.3(TPS3);Solyc01g105880.4(TPS3);Solyc01g105890.3(TPS3);Solyc01g105920.3(TPS3);Solyc01g108630.3(NIR1);Solyc02g032860.3(APR2);Solyc02g063250.3(msrA);Solyc02g064680.4(ACA2);Solyc02g067750.4(BCA1);Solyc02g080640.4(APR1);Solyc02g081340.3(GSTF11);Solyc02g085950.4(RBCS-3B);Solyc02…
GO:0009579	thylakoid	26	479	0.96595	1	Solyc00g500057.1(psaA);Solyc00g500130.1(psbA);Solyc00g500139.1(psaA);Solyc00g500200.1(psbA);Solyc00g500209.1(psaA);Solyc00g500296.1(psbA);Solyc00g500329.1(psbA);Solyc01g008510.3(--);Solyc01g010350.4(TPT);Solyc01g105383.1(DHS2);Solyc02g032860.3(APR2);Solyc02g071720.2(At1g29670);Solyc02g080640.4(APR1);Solyc02g085950.4(RBCS-3B);Solyc02g089200.4(SEP1);Solyc03g031620.3(APR3);Solyc04g079730.1(AOS1);Sol…
GO:0005856	cytoskeleton	12	263	0.977251	1	Solyc01g100120.4(KIN14G);Solyc01g103130.2(DRP2A);Solyc02g082850.3(SAT4);Solyc03g118760.4(TUBB1);Solyc03g119220.3(NACK1);Solyc04g008040.4(MAP70.1);Solyc04g014550.3(--);Solyc04g015010.4(MAP70.5);Solyc07g065340.1(SAT3);Solyc08g082590.3(GRXCR1);Solyc09g090550.3(ARPC2B);Solyc10g017550.4(ADF10)
GO:0009507	chloroplast	40	713	0.977578	1	Solyc00g500057.1(psaA);Solyc00g500064.1(atpB);Solyc00g500130.1(psbA);Solyc00g500139.1(psaA);Solyc00g500200.1(psbA);Solyc00g500209.1(psaA);Solyc00g500296.1(psbA);Solyc00g500329.1(psbA);Solyc01g008510.3(--);Solyc01g098110.4(At1g54570);Solyc02g067750.4(BCA1);Solyc02g085950.4(RBCS-3B);Solyc02g086820.3(BCA1);Solyc02g089200.4(SEP1);Solyc03g033330.3(NIP1);Solyc03g083990.1(At4g12490);Solyc03g083993.1(At4…
GO:0031982	vesicle	5	137	0.977596	1	Solyc01g103130.2(DRP2A);Solyc03g111730.3(CYSEP);Solyc03g115070.1(EXO70E2);Solyc03g116620.3(PLD1);Solyc11g044940.1(ACR4)
GO:0044451	nucleoplasm part	3	98	0.979366	1	Solyc02g077840.2(ERF12);Solyc03g025570.2(NRPB5A);Solyc07g053740.1(ERF4)
GO:0034357	photosynthetic membrane	11	249	0.98003	1	Solyc00g500057.1(psaA);Solyc00g500130.1(psbA);Solyc00g500139.1(psaA);Solyc00g500200.1(psbA);Solyc00g500209.1(psaA);Solyc00g500296.1(psbA);Solyc00g500329.1(psbA);Solyc02g089200.4(SEP1);Solyc05g150137.1(CCDA);Solyc09g065910.3(PSBW);Solyc12g096100.2(PAM68)
GO:0009527	plastid outer membrane	1	51	0.980322	1	Solyc03g121140.4(CHUP1)
GO:0031984	organelle subcompartment	31	578	0.980483	1	Solyc00g500130.1(psbA);Solyc00g500200.1(psbA);Solyc00g500296.1(psbA);Solyc00g500329.1(psbA);Solyc01g010350.4(TPT);Solyc01g065530.3(COBL7);Solyc01g094380.2(--);Solyc01g105383.1(DHS2);Solyc02g032860.3(APR2);Solyc02g071720.2(At1g29670);Solyc02g080640.4(APR1);Solyc02g089640.3(CSLC4);Solyc02g092210.1(GT6);Solyc03g031620.3(APR3);Solyc03g043920.4(GT6);Solyc03g070390.3(UPTG1);Solyc04g055090.1(--);Solyc04…
GO:0005654	nucleoplasm	3	99	0.980556	1	Solyc02g077840.2(ERF12);Solyc03g025570.2(NRPB5A);Solyc07g053740.1(ERF4)
GO:0098805	whole membrane	11	250	0.980813	1	Solyc02g081340.3(GSTF11);Solyc02g093700.3(At5g40670);Solyc03g093180.1(PEX11B);Solyc03g121140.4(CHUP1);Solyc05g053550.3(CHS2);Solyc07g063920.3(OCT4);Solyc07g063930.4(OCT4);Solyc09g075790.3(LACS6);Solyc10g044470.3(CLC-C);Solyc10g076280.3(IREG2);Solyc10g079300.2(ACA4)
GO:0015630	microtubule cytoskeleton	8	204	0.98633	1	Solyc01g100120.4(KIN14G);Solyc01g103130.2(DRP2A);Solyc03g118760.4(TUBB1);Solyc03g119220.3(NACK1);Solyc04g008040.4(MAP70.1);Solyc04g014550.3(--);Solyc04g015010.4(MAP70.5);Solyc07g065340.1(SAT3)
GO:0044434	chloroplast part	36	677	0.98875	1	Solyc00g500057.1(psaA);Solyc00g500064.1(atpB);Solyc00g500130.1(psbA);Solyc00g500139.1(psaA);Solyc00g500200.1(psbA);Solyc00g500209.1(psaA);Solyc00g500296.1(psbA);Solyc00g500329.1(psbA);Solyc01g008510.3(--);Solyc02g067750.4(BCA1);Solyc02g085950.4(RBCS-3B);Solyc02g086820.3(BCA1);Solyc02g089200.4(SEP1);Solyc03g033330.3(NIP1);Solyc03g083990.1(At4g12490);Solyc03g083993.1(At4g12490);Solyc03g083994.1(At4…
GO:0030135	coated vesicle	1	63	0.992208	1	Solyc03g116620.3(PLD1)
GO:0098588	bounding membrane of organelle	13	312	0.993495	1	Solyc02g081340.3(GSTF11);Solyc02g093700.3(At5g40670);Solyc03g093180.1(PEX11B);Solyc03g121140.4(CHUP1);Solyc05g053550.3(CHS2);Solyc07g063920.3(OCT4);Solyc07g063930.4(OCT4);Solyc09g005470.3(UXS1);Solyc09g075790.3(LACS6);Solyc10g044470.3(CLC-C);Solyc10g076280.3(IREG2);Solyc10g079300.2(ACA4);Solyc12g010540.1(GAE1)
GO:0000785	chromatin	1	67	0.994279	1	Solyc06g084430.4(HIS2A)
GO:0031968	organelle outer membrane	1	71	0.9958	1	Solyc03g121140.4(CHUP1)
GO:0019867	outer membrane	1	76	0.997146	1	Solyc03g121140.4(CHUP1)
GO:0044427	chromosomal part	1	87	0.998781	1	Solyc06g084430.4(HIS2A)
GO:0016469	proton-transporting two-sector ATPase complex	1	90	0.999034	1	Solyc00g500064.1(atpB)
GO:0042170	plastid membrane	10	304	0.999279	1	Solyc01g010350.4(TPT);Solyc01g106390.3(HEMA1);Solyc02g064680.4(ACA2);Solyc02g085950.4(RBCS-3B);Solyc02g086650.3(PPT2);Solyc02g086820.3(BCA1);Solyc03g121140.4(CHUP1);Solyc04g079760.4(--);Solyc05g045670.4(GPT2);Solyc11g006710.2(CAT7)
GO:0012505	endomembrane system	9	284	0.99928	1	Solyc03g070390.3(UPTG1);Solyc03g111730.3(CYSEP);Solyc06g052050.4(BIP4);Solyc09g005470.3(UXS1);Solyc10g085590.1(ELC);Solyc11g020330.1(HSP22.7);Solyc11g044940.1(ACR4);Solyc12g010540.1(GAE1);Solyc12g055930.3(UGE2)
GO:0031461	cullin-RING ubiquitin ligase complex	2	127	0.999382	1	Solyc07g005750.3(SKIP1);Solyc07g047680.3(SNE)
GO:0031981	nuclear lumen	3	157	0.999499	1	Solyc02g077840.2(ERF12);Solyc03g025570.2(NRPB5A);Solyc07g053740.1(ERF4)
GO:0043233	organelle lumen	3	157	0.999499	1	Solyc02g077840.2(ERF12);Solyc03g025570.2(NRPB5A);Solyc07g053740.1(ERF4)
GO:0070013	intracellular organelle lumen	3	157	0.999499	1	Solyc02g077840.2(ERF12);Solyc03g025570.2(NRPB5A);Solyc07g053740.1(ERF4)
GO:0044428	nuclear part	5	212	0.999666	1	Solyc02g077840.2(ERF12);Solyc03g025570.2(NRPB5A);Solyc03g083170.3(DMS3);Solyc07g053740.1(ERF4);Solyc10g079150.3(NFYA1)
GO:0005634	nucleus	6	245	0.999816	1	Solyc02g077840.2(ERF12);Solyc03g025570.2(NRPB5A);Solyc03g044480.3(KRP1);Solyc03g083170.3(DMS3);Solyc07g053740.1(ERF4);Solyc10g079150.3(NFYA1)
GO:0031974	membrane-enclosed lumen	3	177	0.999868	1	Solyc02g077840.2(ERF12);Solyc03g025570.2(NRPB5A);Solyc07g053740.1(ERF4)
GO:0000151	ubiquitin ligase complex	2	149	0.99987	1	Solyc07g005750.3(SKIP1);Solyc07g047680.3(SNE)
GO:0009528	plastid inner membrane	2	150	0.999879	1	Solyc02g064680.4(ACA2);Solyc04g079760.4(--)
GO:1990234	transferase complex	3	191	0.999949	1	Solyc03g083170.3(DMS3);Solyc07g005750.3(SKIP1);Solyc07g047680.3(SNE)
GO:0005694	chromosome	1	131	0.99996	1	Solyc06g084430.4(HIS2A)
GO:0044435	plastid part	95	1847	0.999986	1	MSTRG.18277(ycf2-A);Solyc00g500057.1(psaA);Solyc00g500064.1(atpB);Solyc00g500130.1(psbA);Solyc00g500139.1(psaA);Solyc00g500200.1(psbA);Solyc00g500209.1(psaA);Solyc00g500296.1(psbA);Solyc00g500329.1(psbA);Solyc01g008510.3(--);Solyc01g010350.4(TPT);Solyc01g079160.4(LIP4);Solyc01g096420.3(NQR);Solyc01g103920.3(AP1);Solyc01g105383.1(DHS2);Solyc01g105560.3(RIBA1);Solyc01g105870.3(TPS3);Solyc01g105880.…
GO:0098796	membrane protein complex	10	384	0.999989	1	Solyc00g500057.1(psaA);Solyc00g500064.1(atpB);Solyc00g500130.1(psbA);Solyc00g500139.1(psaA);Solyc00g500200.1(psbA);Solyc00g500209.1(psaA);Solyc00g500296.1(psbA);Solyc00g500329.1(psbA);Solyc09g065910.3(PSBW);Solyc10g044470.3(CLC-C)
GO:1902494	catalytic complex	4	257	0.999996	1	Solyc03g083170.3(DMS3);Solyc03g083320.4(CBL7);Solyc07g005750.3(SKIP1);Solyc07g047680.3(SNE)
GO:0015934	large ribosomal subunit	1	165	0.999997	1	Solyc01g066430.3(ATL2)
GO:0009536	plastid	230	3970	0.999999	1	MSTRG.13464(--);MSTRG.18277(ycf2-A);MSTRG.20168(RPS5A);MSTRG.20169(RPS5A);MSTRG.7926(OST4A);Solyc00g500057.1(psaA);Solyc00g500064.1(atpB);Solyc00g500130.1(psbA);Solyc00g500139.1(psaA);Solyc00g500200.1(psbA);Solyc00g500209.1(psaA);Solyc00g500296.1(psbA);Solyc00g500329.1(psbA);Solyc01g005140.3(Os02g0642300);Solyc01g006055.1(DIR19);Solyc01g006140.4(CDT1A);Solyc01g008510.3(--);Solyc01g010350.4(TPT);S…
GO:0009526	plastid envelope	31	848	0.999999	1	Solyc00g500130.1(psbA);Solyc00g500200.1(psbA);Solyc00g500296.1(psbA);Solyc00g500329.1(psbA);Solyc01g010350.4(TPT);Solyc01g106390.3(HEMA1);Solyc02g038740.4(HMG2);Solyc02g063250.3(msrA);Solyc02g064680.4(ACA2);Solyc02g067750.4(BCA1);Solyc02g085950.4(RBCS-3B);Solyc02g086650.3(PPT2);Solyc02g086820.3(BCA1);Solyc03g111720.3(E4);Solyc03g115230.3(CLPB1);Solyc03g121140.4(CHUP1);Solyc04g005480.1(NRP1);Solyc…
GO:0005840	ribosome	8	438	1	1	MSTRG.20168(RPS5A);MSTRG.20169(RPS5A);Solyc01g060420.2(ZFP5);Solyc01g066430.3(ATL2);Solyc02g085950.4(RBCS-3B);Solyc03g070390.3(UPTG1);Solyc05g009170.3(GIS3);Solyc08g061570.3(PAA2)
GO:0019866	organelle inner membrane	6	389	1	1	Solyc01g098910.3(PNC1);Solyc02g064680.4(ACA2);Solyc02g086650.3(PPT2);Solyc03g120100.3(BAC2);Solyc04g079760.4(--);Solyc06g066680.3(BAC2)
GO:0031090	organelle membrane	80	1830	1	1	MSTRG.20168(RPS5A);MSTRG.20169(RPS5A);MSTRG.7926(OST4A);Solyc01g010350.4(TPT);Solyc01g080680.3(At5g18840);Solyc01g087270.3(CCD1);Solyc01g098910.3(PNC1);Solyc01g103130.2(DRP2A);Solyc01g104780.3(At1g21140);Solyc01g105630.4(CML8);Solyc01g106350.4(FAAH);Solyc01g106390.3(HEMA1);Solyc02g038740.4(HMG2);Solyc02g064680.4(ACA2);Solyc02g069490.4(DIM);Solyc02g080220.3(PME18);Solyc02g081340.3(GSTF11);Solyc02g…
GO:0044391	ribosomal subunit	3	321	1	1	MSTRG.20168(RPS5A);MSTRG.20169(RPS5A);Solyc01g066430.3(ATL2)
GO:0005623	cell	876	12713	1	1	MSTRG.13464(--);MSTRG.15152(--);MSTRG.1786(WIN2);MSTRG.18277(ycf2-A);MSTRG.19166(PTL);MSTRG.20168(RPS5A);MSTRG.20169(RPS5A);MSTRG.20621(--);MSTRG.5282(IAA3);MSTRG.6587(MLS);MSTRG.7926(OST4A);Solyc00g500057.1(psaA);Solyc00g500064.1(atpB);Solyc00g500095.1(PAL5);Solyc00g500130.1(psbA);Solyc00g500139.1(psaA);Solyc00g500200.1(psbA);Solyc00g500209.1(psaA);Solyc00g500296.1(psbA);Solyc00g500329.1(psbA);S…
GO:0044464	cell part	870	12670	1	1	MSTRG.13464(--);MSTRG.15152(--);MSTRG.1786(WIN2);MSTRG.18277(ycf2-A);MSTRG.19166(PTL);MSTRG.20168(RPS5A);MSTRG.20169(RPS5A);MSTRG.20621(--);MSTRG.5282(IAA3);MSTRG.6587(MLS);MSTRG.7926(OST4A);Solyc00g500057.1(psaA);Solyc00g500064.1(atpB);Solyc00g500095.1(PAL5);Solyc00g500130.1(psbA);Solyc00g500139.1(psaA);Solyc00g500200.1(psbA);Solyc00g500209.1(psaA);Solyc00g500296.1(psbA);Solyc00g500329.1(psbA);S…
GO:0005739	mitochondrion	1	311	1	1	Solyc10g075170.3(ASP1)
GO:0031967	organelle envelope	35	1182	1	1	Solyc00g500130.1(psbA);Solyc00g500200.1(psbA);Solyc00g500296.1(psbA);Solyc00g500329.1(psbA);Solyc01g010350.4(TPT);Solyc01g098910.3(PNC1);Solyc01g106390.3(HEMA1);Solyc02g038740.4(HMG2);Solyc02g063250.3(msrA);Solyc02g064680.4(ACA2);Solyc02g067750.4(BCA1);Solyc02g085950.4(RBCS-3B);Solyc02g086650.3(PPT2);Solyc02g086820.3(BCA1);Solyc03g111720.3(E4);Solyc03g115230.3(CLPB1);Solyc03g120100.3(BAC2);Solyc0…
GO:0031975	envelope	35	1182	1	1	Solyc00g500130.1(psbA);Solyc00g500200.1(psbA);Solyc00g500296.1(psbA);Solyc00g500329.1(psbA);Solyc01g010350.4(TPT);Solyc01g098910.3(PNC1);Solyc01g106390.3(HEMA1);Solyc02g038740.4(HMG2);Solyc02g063250.3(msrA);Solyc02g064680.4(ACA2);Solyc02g067750.4(BCA1);Solyc02g085950.4(RBCS-3B);Solyc02g086650.3(PPT2);Solyc02g086820.3(BCA1);Solyc03g111720.3(E4);Solyc03g115230.3(CLPB1);Solyc03g120100.3(BAC2);Solyc0…
GO:0043231	intracellular membrane-bounded organelle	666	10379	1	1	MSTRG.13464(--);MSTRG.15152(--);MSTRG.1786(WIN2);MSTRG.18277(ycf2-A);MSTRG.19166(PTL);MSTRG.20168(RPS5A);MSTRG.20169(RPS5A);MSTRG.20621(--);MSTRG.5282(IAA3);MSTRG.6587(MLS);MSTRG.7926(OST4A);Solyc00g500057.1(psaA);Solyc00g500064.1(atpB);Solyc00g500130.1(psbA);Solyc00g500139.1(psaA);Solyc00g500200.1(psbA);Solyc00g500209.1(psaA);Solyc00g500296.1(psbA);Solyc00g500329.1(psbA);Solyc01g005140.3(Os02g06…
GO:0043227	membrane-bounded organelle	676	10535	1	1	MSTRG.13464(--);MSTRG.15152(--);MSTRG.1786(WIN2);MSTRG.18277(ycf2-A);MSTRG.19166(PTL);MSTRG.20168(RPS5A);MSTRG.20169(RPS5A);MSTRG.20621(--);MSTRG.5282(IAA3);MSTRG.6587(MLS);MSTRG.7926(OST4A);Solyc00g500057.1(psaA);Solyc00g500064.1(atpB);Solyc00g500130.1(psbA);Solyc00g500139.1(psaA);Solyc00g500200.1(psbA);Solyc00g500209.1(psaA);Solyc00g500296.1(psbA);Solyc00g500329.1(psbA);Solyc01g005140.3(Os02g06…
GO:0005737	cytoplasm	368	6557	1	1	MSTRG.13464(--);MSTRG.1786(WIN2);MSTRG.18277(ycf2-A);MSTRG.20168(RPS5A);MSTRG.20169(RPS5A);MSTRG.6587(MLS);MSTRG.7926(OST4A);Solyc00g500057.1(psaA);Solyc00g500064.1(atpB);Solyc00g500130.1(psbA);Solyc00g500139.1(psaA);Solyc00g500200.1(psbA);Solyc00g500209.1(psaA);Solyc00g500296.1(psbA);Solyc00g500329.1(psbA);Solyc01g005140.3(Os02g0642300);Solyc01g006055.1(DIR19);Solyc01g006140.4(CDT1A);Solyc01g007…
GO:0043234	protein complex	28	1132	1	1	Solyc00g500057.1(psaA);Solyc00g500064.1(atpB);Solyc00g500130.1(psbA);Solyc00g500139.1(psaA);Solyc00g500200.1(psbA);Solyc00g500209.1(psaA);Solyc00g500296.1(psbA);Solyc00g500329.1(psbA);Solyc01g100120.4(KIN14G);Solyc01g109120.3(JGB);Solyc03g083170.3(DMS3);Solyc03g083320.4(CBL7);Solyc03g119220.3(NACK1);Solyc04g076950.3(DTX48);Solyc05g005160.3(ACLA-2);Solyc05g006340.3(JGB);Solyc06g052050.4(BIP4);Soly…
GO:0044444	cytoplasmic part	360	6487	1	1	MSTRG.13464(--);MSTRG.1786(WIN2);MSTRG.18277(ycf2-A);MSTRG.20168(RPS5A);MSTRG.20169(RPS5A);MSTRG.6587(MLS);MSTRG.7926(OST4A);Solyc00g500057.1(psaA);Solyc00g500064.1(atpB);Solyc00g500130.1(psbA);Solyc00g500139.1(psaA);Solyc00g500200.1(psbA);Solyc00g500209.1(psaA);Solyc00g500296.1(psbA);Solyc00g500329.1(psbA);Solyc01g005140.3(Os02g0642300);Solyc01g006055.1(DIR19);Solyc01g006140.4(CDT1A);Solyc01g007…
GO:0043228	non-membrane-bounded organelle	31	1223	1	1	MSTRG.20168(RPS5A);MSTRG.20169(RPS5A);Solyc01g060420.2(ZFP5);Solyc01g066430.3(ATL2);Solyc01g100120.4(KIN14G);Solyc01g103130.2(DRP2A);Solyc02g005007.1(GBP2);Solyc02g082850.3(SAT4);Solyc02g085950.4(RBCS-3B);Solyc02g090770.1(ERF110);Solyc03g070390.3(UPTG1);Solyc03g118760.4(TUBB1);Solyc03g119220.3(NACK1);Solyc04g008040.4(MAP70.1);Solyc04g014550.3(--);Solyc04g015010.4(MAP70.5);Solyc04g076880.3(PCKA);S…
GO:0043232	intracellular non-membrane-bounded organelle	31	1223	1	1	MSTRG.20168(RPS5A);MSTRG.20169(RPS5A);Solyc01g060420.2(ZFP5);Solyc01g066430.3(ATL2);Solyc01g100120.4(KIN14G);Solyc01g103130.2(DRP2A);Solyc02g005007.1(GBP2);Solyc02g082850.3(SAT4);Solyc02g085950.4(RBCS-3B);Solyc02g090770.1(ERF110);Solyc03g070390.3(UPTG1);Solyc03g118760.4(TUBB1);Solyc03g119220.3(NACK1);Solyc04g008040.4(MAP70.1);Solyc04g014550.3(--);Solyc04g015010.4(MAP70.5);Solyc04g076880.3(PCKA);S…
GO:0043229	intracellular organelle	679	10707	1	1	MSTRG.13464(--);MSTRG.15152(--);MSTRG.1786(WIN2);MSTRG.18277(ycf2-A);MSTRG.19166(PTL);MSTRG.20168(RPS5A);MSTRG.20169(RPS5A);MSTRG.20621(--);MSTRG.5282(IAA3);MSTRG.6587(MLS);MSTRG.7926(OST4A);Solyc00g500057.1(psaA);Solyc00g500064.1(atpB);Solyc00g500130.1(psbA);Solyc00g500139.1(psaA);Solyc00g500200.1(psbA);Solyc00g500209.1(psaA);Solyc00g500296.1(psbA);Solyc00g500329.1(psbA);Solyc01g005140.3(Os02g06…
GO:0043226	organelle	688	10841	1	1	MSTRG.13464(--);MSTRG.15152(--);MSTRG.1786(WIN2);MSTRG.18277(ycf2-A);MSTRG.19166(PTL);MSTRG.20168(RPS5A);MSTRG.20169(RPS5A);MSTRG.20621(--);MSTRG.5282(IAA3);MSTRG.6587(MLS);MSTRG.7926(OST4A);Solyc00g500057.1(psaA);Solyc00g500064.1(atpB);Solyc00g500130.1(psbA);Solyc00g500139.1(psaA);Solyc00g500200.1(psbA);Solyc00g500209.1(psaA);Solyc00g500296.1(psbA);Solyc00g500329.1(psbA);Solyc01g005140.3(Os02g06…
GO:0030529	intracellular ribonucleoprotein complex	9	752	1	1	MSTRG.20168(RPS5A);MSTRG.20169(RPS5A);Solyc01g060420.2(ZFP5);Solyc01g066430.3(ATL2);Solyc02g085950.4(RBCS-3B);Solyc03g070390.3(UPTG1);Solyc05g009170.3(GIS3);Solyc06g082760.4(RPL17);Solyc08g061570.3(PAA2)
GO:1990904	ribonucleoprotein complex	9	752	1	1	MSTRG.20168(RPS5A);MSTRG.20169(RPS5A);Solyc01g060420.2(ZFP5);Solyc01g066430.3(ATL2);Solyc02g085950.4(RBCS-3B);Solyc03g070390.3(UPTG1);Solyc05g009170.3(GIS3);Solyc06g082760.4(RPL17);Solyc08g061570.3(PAA2)
GO:0005575	cellular_component	1081	14607	1	1	MSTRG.11123(At3g47570);MSTRG.12107(CYP76B6);MSTRG.13464(--);MSTRG.15152(--);MSTRG.1786(WIN2);MSTRG.18277(ycf2-A);MSTRG.19166(PTL);MSTRG.20168(RPS5A);MSTRG.20169(RPS5A);MSTRG.20621(--);MSTRG.5282(IAA3);MSTRG.6587(MLS);MSTRG.7926(OST4A);Solyc00g500057.1(psaA);Solyc00g500064.1(atpB);Solyc00g500095.1(PAL5);Solyc00g500130.1(psbA);Solyc00g500139.1(psaA);Solyc00g500200.1(psbA);Solyc00g500209.1(psaA);Sol…
GO:0005622	intracellular	786	12130	1	1	MSTRG.13464(--);MSTRG.15152(--);MSTRG.1786(WIN2);MSTRG.18277(ycf2-A);MSTRG.19166(PTL);MSTRG.20168(RPS5A);MSTRG.20169(RPS5A);MSTRG.20621(--);MSTRG.5282(IAA3);MSTRG.6587(MLS);MSTRG.7926(OST4A);Solyc00g500057.1(psaA);Solyc00g500064.1(atpB);Solyc00g500095.1(PAL5);Solyc00g500130.1(psbA);Solyc00g500139.1(psaA);Solyc00g500200.1(psbA);Solyc00g500209.1(psaA);Solyc00g500296.1(psbA);Solyc00g500329.1(psbA);S…
GO:0044424	intracellular part	785	12099	1	1	MSTRG.13464(--);MSTRG.15152(--);MSTRG.1786(WIN2);MSTRG.18277(ycf2-A);MSTRG.19166(PTL);MSTRG.20168(RPS5A);MSTRG.20169(RPS5A);MSTRG.20621(--);MSTRG.5282(IAA3);MSTRG.6587(MLS);MSTRG.7926(OST4A);Solyc00g500057.1(psaA);Solyc00g500064.1(atpB);Solyc00g500095.1(PAL5);Solyc00g500130.1(psbA);Solyc00g500139.1(psaA);Solyc00g500200.1(psbA);Solyc00g500209.1(psaA);Solyc00g500296.1(psbA);Solyc00g500329.1(psbA);S…
GO:0044422	organelle part	179	4072	1	1	MSTRG.18277(ycf2-A);MSTRG.20168(RPS5A);MSTRG.20169(RPS5A);MSTRG.7926(OST4A);Solyc00g500057.1(psaA);Solyc00g500064.1(atpB);Solyc00g500130.1(psbA);Solyc00g500139.1(psaA);Solyc00g500200.1(psbA);Solyc00g500209.1(psaA);Solyc00g500296.1(psbA);Solyc00g500329.1(psbA);Solyc01g008510.3(--);Solyc01g010350.4(TPT);Solyc01g065530.3(COBL7);Solyc01g066430.3(ATL2);Solyc01g079160.4(LIP4);Solyc01g080680.3(At5g18840…
GO:0044446	intracellular organelle part	137	3414	1	1	MSTRG.18277(ycf2-A);MSTRG.20168(RPS5A);MSTRG.20169(RPS5A);Solyc00g500057.1(psaA);Solyc00g500064.1(atpB);Solyc00g500130.1(psbA);Solyc00g500139.1(psaA);Solyc00g500200.1(psbA);Solyc00g500209.1(psaA);Solyc00g500296.1(psbA);Solyc00g500329.1(psbA);Solyc01g008510.3(--);Solyc01g010350.4(TPT);Solyc01g065530.3(COBL7);Solyc01g066430.3(ATL2);Solyc01g079160.4(LIP4);Solyc01g094380.2(--);Solyc01g096420.3(NQR);S…
GO:0032991	macromolecular complex	42	1992	1	1	MSTRG.20168(RPS5A);MSTRG.20169(RPS5A);Solyc00g500057.1(psaA);Solyc00g500064.1(atpB);Solyc00g500130.1(psbA);Solyc00g500139.1(psaA);Solyc00g500200.1(psbA);Solyc00g500209.1(psaA);Solyc00g500296.1(psbA);Solyc00g500329.1(psbA);Solyc01g010970.3(AGO7);Solyc01g060420.2(ZFP5);Solyc01g066430.3(ATL2);Solyc01g100120.4(KIN14G);Solyc01g109120.3(JGB);Solyc02g082850.3(SAT4);Solyc02g085950.4(RBCS-3B);Solyc03g0703…

## Sheet: 2592-molecular function
GO ID	Description	2592 (1328)	All (14796)	pvalue	p.adjust	Genes
GO:0016682	oxidoreductase activity, acting on diphenols and related substances as donors, oxygen as acceptor	22	61	5.63141e-09	1.57494e-06	Solyc01g005510.3(Bp10);Solyc01g056310.3(Bp10);Solyc01g111970.4(Bp10);Solyc02g080670.3(Bp10);Solyc02g085110.4(LAC11);Solyc02g090360.3(Bp10);Solyc04g054690.3(AAO);Solyc04g082140.3(Bp10);Solyc05g052340.4(LAC5);Solyc05g052370.3(LAC5);Solyc05g052390.3(LAC5);Solyc05g052400.3(LAC5);Solyc06g076330.3(LAC2);Solyc06g082240.2(LAC3);Solyc08g074620.3(co-2);Solyc08g074682.1(co-2);Solyc08g074683.1(co-2);Solyc09g…
GO:0016679	oxidoreductase activity, acting on diphenols and related substances as donors	22	62	7.99461e-09	1.57494e-06	Solyc01g005510.3(Bp10);Solyc01g056310.3(Bp10);Solyc01g111970.4(Bp10);Solyc02g080670.3(Bp10);Solyc02g085110.4(LAC11);Solyc02g090360.3(Bp10);Solyc04g054690.3(AAO);Solyc04g082140.3(Bp10);Solyc05g052340.4(LAC5);Solyc05g052370.3(LAC5);Solyc05g052390.3(LAC5);Solyc05g052400.3(LAC5);Solyc06g076330.3(LAC2);Solyc06g082240.2(LAC3);Solyc08g074620.3(co-2);Solyc08g074682.1(co-2);Solyc08g074683.1(co-2);Solyc09g…
GO:0016705	oxidoreductase activity, acting on paired donors, with incorporation or reduction of molecular oxygen	76	450	4.45599e-08	5.8522e-06	MSTRG.12107(CYP76B6);Solyc01g090630.4(AOP3);Solyc01g105650.4(DLO2);Solyc01g108880.4(DLO2);Solyc02g062460.4(AOP1.2);Solyc02g070430.3(GA2OX1);Solyc02g071440.3(SRG1);Solyc02g071470.4(SRG1);Solyc02g081190.4(ACO);Solyc02g086180.4(STE1);Solyc02g092250.3(CYP71D55);Solyc03g006880.3(GA20OX1);Solyc03g080190.3(DMR6);Solyc03g095900.4(ACO3);Solyc03g111280.1(CYP94B1);Solyc03g111290.2(CYP94B1);Solyc03g111300.1(…
GO:0016491	oxidoreductase activity	248	2091	9.02967e-07	7.36067e-05	MSTRG.11123(At3g47570);MSTRG.12107(CYP76B6);Solyc00g500130.1(psbA);Solyc00g500200.1(psbA);Solyc00g500296.1(psbA);Solyc00g500329.1(psbA);Solyc01g005140.3(Os02g0642300);Solyc01g005510.3(Bp10);Solyc01g006540.4(LOX2.1);Solyc01g006555.1(LOX2.1);Solyc01g009810.3(LRR1);Solyc01g010020.3(CML16);Solyc01g056310.3(Bp10);Solyc01g066730.4(J);Solyc01g068080.4(TKPR2);Solyc01g080680.3(At5g18840);Solyc01g087270.3(…
GO:0001071	nucleic acid binding transcription factor activity	110	780	9.34095e-07	7.36067e-05	MSTRG.15238(WRKY50);MSTRG.19166(PTL);MSTRG.5282(IAA3);Solyc01g006650.2(EIL3);Solyc01g090460.3(HAT3);Solyc01g150167.1(MADS27);Solyc02g061780.3(NAC022);Solyc02g063430.4(BHLH93);Solyc02g077370.1(PTI5);Solyc02g077840.2(ERF12);Solyc02g082040.3(MYB86);Solyc02g085630.3(ATHB-40);Solyc02g087860.3(PRE1);Solyc02g089200.4(SEP1);Solyc02g090770.1(ERF110);Solyc02g091690.3(BHLH93);Solyc02g150131.1(KAN2);Solyc03g…
GO:0016706	oxidoreductase activity, acting on paired donors, with incorporation or reduction of molecular oxygen, 2-oxoglutarate as one donor, and incorporation of one atom each of oxygen into both donors	28	132	1.3425e-05	0.000881576	Solyc01g090630.4(AOP3);Solyc01g105650.4(DLO2);Solyc01g108880.4(DLO2);Solyc02g062460.4(AOP1.2);Solyc02g070430.3(GA2OX1);Solyc02g071440.3(SRG1);Solyc02g071470.4(SRG1);Solyc03g006880.3(GA20OX1);Solyc03g080190.3(DMR6);Solyc03g095900.4(ACO3);Solyc03g116280.3(DLO2);Solyc04g008670.2(GA2OX8);Solyc04g009860.4(At1g06620);Solyc06g066840.3(AOP1.2);Solyc07g056670.3(GA2OX1);Solyc07g061720.3(GA2OX1);Solyc07g061…
GO:0051213	dioxygenase activity	36	197	2.88307e-05	0.00162276	Solyc01g087270.3(CCD1);Solyc01g090630.4(AOP3);Solyc01g099150.5.1(LOX1.5);Solyc01g099190.4(LOX1.2);Solyc01g105650.4(DLO2);Solyc01g108880.4(DLO2);Solyc02g062460.4(AOP1.2);Solyc02g067440.3(PCO2);Solyc02g070430.3(GA2OX1);Solyc02g071440.3(SRG1);Solyc02g071470.4(SRG1);Solyc02g087740.3(PCO2);Solyc03g006880.3(GA20OX1);Solyc03g080190.3(DMR6);Solyc03g095900.4(ACO3);Solyc03g116280.3(DLO2);Solyc04g008670.2(G…
GO:0000975	regulatory region DNA binding	29	149	5.1786e-05	0.00255046	MSTRG.5282(IAA3);Solyc01g060420.2(ZFP5);Solyc01g090560.4(ERF034);Solyc03g120380.3(AUX22);Solyc03g121400.1(DOF1.7);Solyc04g007000.2(RAV1);Solyc04g054840.1(EIL5);Solyc04g072460.3(TGA1);Solyc04g077980.1(ZAT6);Solyc04g081350.3(E2FC);Solyc05g009170.3(GIS3);Solyc05g009790.1(RAV1);Solyc05g015850.4(WRKY75);Solyc05g050830.3(ERF035);Solyc05g051380.4(AIL6);Solyc06g035700.1(ERF025);Solyc07g038160.4(GATA21);S…
GO:0001067	regulatory region nucleic acid binding	29	150	5.87978e-05	0.00257404	MSTRG.5282(IAA3);Solyc01g060420.2(ZFP5);Solyc01g090560.4(ERF034);Solyc03g120380.3(AUX22);Solyc03g121400.1(DOF1.7);Solyc04g007000.2(RAV1);Solyc04g054840.1(EIL5);Solyc04g072460.3(TGA1);Solyc04g077980.1(ZAT6);Solyc04g081350.3(E2FC);Solyc05g009170.3(GIS3);Solyc05g009790.1(RAV1);Solyc05g015850.4(WRKY75);Solyc05g050830.3(ERF035);Solyc05g051380.4(AIL6);Solyc06g035700.1(ERF025);Solyc07g038160.4(GATA21);S…
GO:0016829	lyase activity	66	458	7.57222e-05	0.00298345	MSTRG.3327(ACS3);Solyc00g500095.1(PAL5);Solyc00g500353.1(PAL5);Solyc01g105560.3(RIBA1);Solyc01g105870.3(TPS3);Solyc01g105880.4(TPS3);Solyc01g105890.3(TPS3);Solyc01g105920.3(TPS3);Solyc01g105940.3(TPS10);Solyc01g108800.4(CHY1);Solyc02g063540.3(ACS3);Solyc02g063543.1(ACS3);Solyc02g064680.4(ACA2);Solyc02g067450.4(LAT56);Solyc02g067750.4(BCA1);Solyc02g079930.3(HSA32);Solyc02g085950.4(RBCS-3B);Solyc02…
GO:0004553	hydrolase activity, hydrolyzing O-glycosyl compounds	49	320	0.000144845	0.00518791	MSTRG.1786(WIN2);Solyc01g008610.4(SP41B);Solyc01g008620.4(PR2);Solyc01g008710.5.1(MAN4);Solyc01g010390.3(BGLU40);Solyc01g059965.1(GLUB2);Solyc01g060010.3(GLUB2);Solyc01g060020.4(GLUB2);Solyc01g079570.3(BXL2);Solyc01g094970.4(GSVIVT00026920001);Solyc01g097240.3(WIN2);Solyc01g097280.2(WIN1);Solyc01g111340.4(rsgI6);Solyc01g111540.4(BGAL13);Solyc02g061770.4(CHI14);Solyc02g068400.3(QRT3);Solyc02g08292…
GO:0015926	glucosidase activity	17	72	0.000165775	0.00518791	Solyc01g008610.4(SP41B);Solyc01g008620.4(PR2);Solyc01g010390.3(BGLU40);Solyc01g059965.1(GLUB2);Solyc01g060020.4(GLUB2);Solyc01g079570.3(BXL2);Solyc02g086700.4(PR2);Solyc03g031730.3(BGLU47);Solyc03g094020.3(SPAC1039.11c);Solyc05g006210.3(At5g58090);Solyc06g073760.3(BACOVA_02659);Solyc08g044510.4(BGLU12);Solyc09g057630.3(A6);Solyc10g045240.2(BGLU12);Solyc10g079860.2(GNS1);Solyc11g044910.2(BXL1);Sol…
GO:0052689	carboxylic ester hydrolase activity	23	114	0.000171175	0.00518791	Solyc01g079180.4(PME53);Solyc01g091050.4(PECS-2.1);Solyc01g098940.3(PME25);Solyc01g111970.4(Bp10);Solyc02g065240.3(SABP2);Solyc02g065280.3(SABP2);Solyc02g080220.3(PME18);Solyc02g085110.4(LAC11);Solyc03g044790.3(SABP2);Solyc03g044810.2(MES2);Solyc03g083770.1(PMEI11);Solyc03g095550.2(MES17);Solyc04g082140.3(Bp10);Solyc05g047590.4(PME12);Solyc06g009190.4(PME40);Solyc06g034360.2(PME33);Solyc06g034370…
GO:0008422	beta-glucosidase activity	12	43	0.000287104	0.00807992	Solyc01g008610.4(SP41B);Solyc01g008620.4(PR2);Solyc01g059965.1(GLUB2);Solyc01g060020.4(GLUB2);Solyc02g086700.4(PR2);Solyc03g031730.3(BGLU47);Solyc05g006210.3(At5g58090);Solyc08g044510.4(BGLU12);Solyc09g057630.3(A6);Solyc10g045240.2(BGLU12);Solyc10g079860.2(GNS1);Solyc12g040860.2(At4g29360)
GO:0004857	enzyme inhibitor activity	14	58	0.000480622	0.0126243	Solyc03g019690.1(CDI);Solyc03g020030.3(CEVI57);Solyc03g020060.3(CEVI57);Solyc03g020080.4(PIN2K);Solyc06g034370.1(PMEI11);Solyc06g073587.1(Os01g0270100);Solyc06g150133.1(CYS-PIN);Solyc07g007750.3(PDF2.2);Solyc09g084470.3(PIIF);Solyc09g084480.3(PIIF);Solyc10g076730.1(PMEI9);Solyc11g005820.1(C/VIF2);Solyc11g021060.2(ARPI);Solyc12g009270.1(PMEI3)
GO:0016831	carboxy-lyase activity	20	102	0.00065175	0.0160493	Solyc02g085950.4(RBCS-3B);Solyc02g089610.2(SAMDC);Solyc03g044120.1(TYDC1);Solyc03g098300.1(ODC);Solyc03g120990.3(MODA);Solyc04g025530.3(GAD4);Solyc04g076880.3(PCKA);Solyc06g059880.3(ALS);Solyc07g055060.3(PPC1);Solyc08g006750.4(HDC);Solyc08g066240.3(HDC);Solyc08g068600.3(HDC);Solyc08g068610.3(HDC);Solyc08g068630.4(HDC);Solyc08g068680.4(HDC);Solyc09g005110.3(PDC2);Solyc09g005470.3(UXS1);Solyc10g054…
GO:0061135	endopeptidase regulator activity	10	35	0.000744751	0.0172607	Solyc03g019690.1(CDI);Solyc03g020030.3(CEVI57);Solyc03g020060.3(CEVI57);Solyc03g020080.4(PIN2K);Solyc06g072230.1(KTI2);Solyc06g073587.1(Os01g0270100);Solyc06g150133.1(CYS-PIN);Solyc09g084470.3(PIIF);Solyc09g084480.3(PIIF);Solyc11g021060.2(ARPI)
GO:0016798	hydrolase activity, acting on glycosyl bonds	54	398	0.00139127	0.0304533	MSTRG.1786(WIN2);Solyc01g008610.4(SP41B);Solyc01g008620.4(PR2);Solyc01g008710.5.1(MAN4);Solyc01g010390.3(BGLU40);Solyc01g059965.1(GLUB2);Solyc01g060010.3(GLUB2);Solyc01g060020.4(GLUB2);Solyc01g079570.3(BXL2);Solyc01g087280.2(QRT2);Solyc01g094970.4(GSVIVT00026920001);Solyc01g097240.3(WIN2);Solyc01g097280.2(WIN1);Solyc01g111340.4(rsgI6);Solyc01g111540.4(BGAL13);Solyc02g061770.4(CHI14);Solyc02g06840…
GO:0004866	endopeptidase inhibitor activity	9	32	0.00153972	0.0319289	Solyc03g019690.1(CDI);Solyc03g020030.3(CEVI57);Solyc03g020060.3(CEVI57);Solyc03g020080.4(PIN2K);Solyc06g073587.1(Os01g0270100);Solyc06g150133.1(CYS-PIN);Solyc09g084470.3(PIIF);Solyc09g084480.3(PIIF);Solyc11g021060.2(ARPI)
GO:0016838	carbon-oxygen lyase activity, acting on phosphates	13	60	0.00218968	0.0431368	Solyc01g105870.3(TPS3);Solyc01g105880.4(TPS3);Solyc01g105890.3(TPS3);Solyc01g105920.3(TPS3);Solyc01g105940.3(TPS10);Solyc03g006545.1(LIS);Solyc03g006550.4(GES);Solyc07g052150.4(VIT_19s0014g04930);Solyc08g005635.1(PHS1);Solyc08g005640.4(PHS1);Solyc08g005670.2(PHS1);Solyc08g005710.3(CPS2);Solyc12g006570.2(VIT_19s0014g04930)
GO:0016835	carbon-oxygen lyase activity	30	197	0.00285231	0.0535148	Solyc01g105870.3(TPS3);Solyc01g105880.4(TPS3);Solyc01g105890.3(TPS3);Solyc01g105920.3(TPS3);Solyc01g105940.3(TPS10);Solyc01g108800.4(CHY1);Solyc02g064680.4(ACA2);Solyc02g067750.4(BCA1);Solyc02g086820.3(BCA1);Solyc02g087670.3(LAT59);Solyc02g093580.4(9612);Solyc03g006545.1(LIS);Solyc03g006550.4(GES);Solyc04g079730.1(AOS1);Solyc05g014000.4(At1g67750);Solyc06g075050.2(NEC3);Solyc06g083580.4(At3g07010…
GO:0061134	peptidase regulator activity	10	42	0.00335067	0.0600074	Solyc03g019690.1(CDI);Solyc03g020030.3(CEVI57);Solyc03g020060.3(CEVI57);Solyc03g020080.4(PIN2K);Solyc06g072230.1(KTI2);Solyc06g073587.1(Os01g0270100);Solyc06g150133.1(CYS-PIN);Solyc09g084470.3(PIIF);Solyc09g084480.3(PIIF);Solyc11g021060.2(ARPI)
GO:0015291	secondary active transmembrane transporter activity	34	239	0.00478808	0.0820218	Solyc01g008420.3(DTX42);Solyc01g010350.4(TPT);Solyc01g080870.3(NPF7.3);Solyc01g098910.3(PNC1);Solyc02g062860.3(PLT6);Solyc02g062890.3(PLT6);Solyc02g082410.4(MSSP2);Solyc02g086650.3(PPT2);Solyc03g005140.2(STP8);Solyc03g025190.4(DTX35);Solyc03g026230.1(DTX49);Solyc03g045070.1(AMT1-3);Solyc04g054730.3(SULTR2;1);Solyc04g072760.3(SULTR1;3);Solyc04g074840.3(DTX27);Solyc04g074850.3(DTX27);Solyc04g076950…
GO:0015103	inorganic anion transmembrane transporter activity	16	89	0.00536002	0.0847315	Solyc01g057770.3(BOR1);Solyc01g080870.3(NPF7.3);Solyc03g119930.1(MOT2);Solyc04g054730.3(SULTR2;1);Solyc04g070970.4(ABCG22);Solyc04g072760.3(SULTR1;3);Solyc06g010250.3(NRT2.4);Solyc08g078950.3(NPF6.3);Solyc09g082550.3(SULTR3;1);Solyc09g090070.1(PHT1-4);Solyc09g090080.1(PHT1-4);Solyc09g090360.3(PHO1);Solyc10g024490.2(NPF7.3);Solyc10g044470.3(CLC-C);Solyc12g056920.3(ST3);Solyc12g056930.2(SULTR1;2)
GO:0005217	intracellular ligand-gated ion channel activity	4	9	0.00563033	0.0847315	Solyc01g095770.3(CNGC10);Solyc05g050350.2(CNGC1);Solyc05g050360.3(CNGC3);Solyc05g050380.4(CNGC10)
GO:0016671	oxidoreductase activity, acting on a sulfur group of donors, disulfide as acceptor	5	14	0.00580647	0.0847315	Solyc02g032860.3(APR2);Solyc02g063250.3(msrA);Solyc02g080640.4(APR1);Solyc03g031620.3(APR3);Solyc03g111720.3(E4)
GO:0030551	cyclic nucleotide binding	5	14	0.00580647	0.0847315	Solyc01g095770.3(CNGC10);Solyc05g050350.2(CNGC1);Solyc05g050360.3(CNGC3);Solyc05g050380.4(CNGC10);Solyc12g005400.3(CNGC4)
GO:0030414	peptidase inhibitor activity	9	39	0.00657759	0.0925561	Solyc03g019690.1(CDI);Solyc03g020030.3(CEVI57);Solyc03g020060.3(CEVI57);Solyc03g020080.4(PIN2K);Solyc06g073587.1(Os01g0270100);Solyc06g150133.1(CYS-PIN);Solyc09g084470.3(PIIF);Solyc09g084480.3(PIIF);Solyc11g021060.2(ARPI)
GO:0010333	terpene synthase activity	10	47	0.00782672	0.106335	Solyc01g105870.3(TPS3);Solyc01g105880.4(TPS3);Solyc01g105890.3(TPS3);Solyc01g105920.3(TPS3);Solyc01g105940.3(TPS10);Solyc03g006545.1(LIS);Solyc03g006550.4(GES);Solyc07g052150.4(VIT_19s0014g04930);Solyc08g005635.1(PHS1);Solyc12g006570.2(VIT_19s0014g04930)
GO:0004497	monooxygenase activity	32	230	0.00840605	0.110399	MSTRG.12107(CYP76B6);Solyc02g092250.3(CYP71D55);Solyc03g111170.3(4CLL9);Solyc03g111280.1(CYP94B1);Solyc03g111290.2(CYP94B1);Solyc03g111300.1(CYP94B1);Solyc03g111997.1(CYP71A3);Solyc03g112013.1(CYP71A2);Solyc03g112030.3(CYP71A6);Solyc03g121510.4(CYP90D1);Solyc03g122350.3(CYP75B2);Solyc04g007940.4(CYP82C4);Solyc04g025650.3(MO1);Solyc04g078340.3(CYP81E9);Solyc05g021390.4(CYP716A15);Solyc05g047530.3(…
GO:0015171	amino acid transmembrane transporter activity	4	10	0.00872291	0.110865	Solyc08g077810.2(CAT6);Solyc08g077820.4(CAT7);Solyc11g006710.2(CAT7);Solyc11g066800.2(GAT1)
GO:0016830	carbon-carbon lyase activity	22	148	0.0127056	0.145127	Solyc01g105560.3(RIBA1);Solyc02g085950.4(RBCS-3B);Solyc02g089610.2(SAMDC);Solyc03g044120.1(TYDC1);Solyc03g098300.1(ODC);Solyc03g120990.3(MODA);Solyc04g025530.3(GAD4);Solyc04g076880.3(PCKA);Solyc06g059880.3(ALS);Solyc07g055060.3(PPC1);Solyc07g065900.3(FBA5);Solyc08g006750.4(HDC);Solyc08g066240.3(HDC);Solyc08g068600.3(HDC);Solyc08g068610.3(HDC);Solyc08g068630.4(HDC);Solyc08g068680.4(HDC);Solyc09g00…
GO:0005249	voltage-gated potassium channel activity	4	11	0.0127453	0.145127	Solyc01g095770.3(CNGC10);Solyc05g050350.2(CNGC1);Solyc05g050360.3(CNGC3);Solyc05g050380.4(CNGC10)
GO:0022843	voltage-gated cation channel activity	4	11	0.0127453	0.145127	Solyc01g095770.3(CNGC10);Solyc05g050350.2(CNGC1);Solyc05g050360.3(CNGC3);Solyc05g050380.4(CNGC10)
GO:0016616	oxidoreductase activity, acting on the CH-OH group of donors, NAD or NADP as acceptor	30	219	0.012892	0.145127	Solyc01g068080.4(TKPR2);Solyc01g098850.3(ChlADR1);Solyc02g030480.4(CAD6);Solyc02g038740.4(HMG2);Solyc02g063190.2(murB);Solyc02g069490.4(DIM);Solyc02g070090.1(At1g30700);Solyc02g085020.4(DFRA);Solyc03g120660.4(HPR2);Solyc03g123410.1(ABP19A);Solyc04g054950.3(TR1);Solyc04g071960.3(ABA2);Solyc04g074530.3(At1g22440);Solyc04g080550.4(TP7);Solyc04g080820.2(CKX5);Solyc05g014150.4(KCR1);Solyc06g061280.3(T…
GO:0016712	oxidoreductase activity, acting on paired donors, with incorporation or reduction of molecular oxygen, reduced flavin or flavoprotein as one donor, and incorporation of one atom of oxygen	6	23	0.0137503	0.150489	Solyc03g111290.2(CYP94B1);Solyc03g111300.1(CYP94B1);Solyc06g074420.1(CYP94C1);Solyc06g076800.3(CYP86A1);Solyc09g066150.2(CYP94A1);Solyc10g083400.1(CYP94C1)
GO:0016614	oxidoreductase activity, acting on CH-OH group of donors	38	301	0.019897	0.211876	Solyc01g068080.4(TKPR2);Solyc01g098850.3(ChlADR1);Solyc02g030480.4(CAD6);Solyc02g038740.4(HMG2);Solyc02g063190.2(murB);Solyc02g069490.4(DIM);Solyc02g070060.1(FAD-OXR);Solyc02g070090.1(At1g30700);Solyc02g070110.1(At5g44440);Solyc02g070180.3(At5g44440);Solyc02g085020.4(DFRA);Solyc03g120660.4(HPR2);Solyc03g120990.3(MODA);Solyc03g123410.1(ABP19A);Solyc04g054950.3(TR1);Solyc04g071960.3(ABA2);Solyc04g0…
GO:0004568	chitinase activity	2	3	0.0227077	0.224143	Solyc02g061770.4(CHI14);Solyc02g082960.3(CHI14)
GO:0003677	DNA binding	56	478	0.0232322	0.224143	MSTRG.15238(WRKY50);MSTRG.5282(IAA3);Solyc01g060420.2(ZFP5);Solyc01g090460.3(HAT3);Solyc01g090560.4(ERF034);Solyc01g095630.3(WRKY53);Solyc02g085630.3(ATHB-40);Solyc03g034120.3(ATHB-40);Solyc03g082550.3(ATHB-12);Solyc03g116890.3(WRKY40);Solyc03g120380.3(AUX22);Solyc03g121400.1(DOF1.7);Solyc04g007000.2(RAV1);Solyc04g016000.3(HSFB3);Solyc04g051690.4(WRKY51);Solyc04g054840.1(EIL5);Solyc04g072070.3(WR…
GO:0016757	transferase activity, transferring glycosyl groups	65	567	0.0234984	0.224143	Solyc01g079300.4(STS1);Solyc01g107820.2(TOGT1);Solyc02g072240.3(CESA8);Solyc02g081890.4(GLCAT14A);Solyc02g087350.3(GATL10);Solyc02g089640.3(CSLC4);Solyc02g091370.2(UGT709C2);Solyc02g092210.1(GT6);Solyc03g005450.3(CSLG2);Solyc03g031800.3(XTH8);Solyc03g043920.4(GT6);Solyc03g070390.3(UPTG1);Solyc03g071850.1(UGT94E5);Solyc03g078240.3(UGT94E5);Solyc03g093080.3(XTH23);Solyc03g093110.3(XTH23);Solyc03g09…
GO:0015276	ligand-gated ion channel activity	4	13	0.0238934	0.224143	Solyc01g095770.3(CNGC10);Solyc05g050350.2(CNGC1);Solyc05g050360.3(CNGC3);Solyc05g050380.4(CNGC10)
GO:0022834	ligand-gated channel activity	4	13	0.0238934	0.224143	Solyc01g095770.3(CNGC10);Solyc05g050350.2(CNGC1);Solyc05g050360.3(CNGC3);Solyc05g050380.4(CNGC10)
GO:0016758	transferase activity, transferring hexosyl groups	42	346	0.0270964	0.248278	Solyc01g079300.4(STS1);Solyc01g107820.2(TOGT1);Solyc02g072240.3(CESA8);Solyc02g089640.3(CSLC4);Solyc03g031800.3(XTH8);Solyc03g070390.3(UPTG1);Solyc03g093080.3(XTH23);Solyc03g093110.3(XTH23);Solyc03g093120.5.1(XTH23);Solyc03g093130.3(XTH23);Solyc04g008210.2(XTH27);Solyc04g016190.1(ZOX1);Solyc04g074350.3(UGT85A24);Solyc04g078990.4(GUX2);Solyc05g012730.1(IRX10L);Solyc06g068770.3(IRX10L);Solyc06g0746…
GO:0008509	anion transmembrane transporter activity	25	189	0.0318416	0.285127	Solyc01g008420.3(DTX42);Solyc01g057770.3(BOR1);Solyc01g080870.3(NPF7.3);Solyc02g086650.3(PPT2);Solyc03g096380.3(PROT2);Solyc03g119930.1(MOT2);Solyc04g054730.3(SULTR2;1);Solyc04g070970.4(ABCG22);Solyc04g072760.3(SULTR1;3);Solyc05g009700.4(At1g25530);Solyc06g010250.3(NRT2.4);Solyc08g077810.2(CAT6);Solyc08g077820.4(CAT7);Solyc08g078950.3(NPF6.3);Solyc09g082550.3(SULTR3;1);Solyc09g090070.1(PHT1-4);So…
GO:0005244	voltage-gated ion channel activity	6	28	0.0349762	0.29433	Solyc01g095770.3(CNGC10);Solyc03g007770.3(SLAH3);Solyc05g050350.2(CNGC1);Solyc05g050360.3(CNGC3);Solyc05g050380.4(CNGC10);Solyc08g079770.3(SLAC1)
GO:0022832	voltage-gated channel activity	6	28	0.0349762	0.29433	Solyc01g095770.3(CNGC10);Solyc03g007770.3(SLAH3);Solyc05g050350.2(CNGC1);Solyc05g050360.3(CNGC3);Solyc05g050380.4(CNGC10);Solyc08g079770.3(SLAC1)
GO:0005267	potassium channel activity	4	15	0.0395114	0.29433	Solyc01g095770.3(CNGC10);Solyc05g050350.2(CNGC1);Solyc05g050360.3(CNGC3);Solyc05g050380.4(CNGC10)
GO:0015144	carbohydrate transmembrane transporter activity	10	60	0.0397287	0.29433	Solyc02g062860.3(PLT6);Solyc02g062890.3(PLT6);Solyc02g082410.4(MSSP2);Solyc03g005140.2(STP8);Solyc03g097610.3(SWEET10);Solyc03g097870.4(SWEET11);Solyc04g064630.3(SWEET1A);Solyc05g024260.3(N3);Solyc06g071400.3(SWEET5);Solyc09g074530.3(SWEET14)
GO:1901476	carbohydrate transporter activity	10	60	0.0397287	0.29433	Solyc02g062860.3(PLT6);Solyc02g062890.3(PLT6);Solyc02g082410.4(MSSP2);Solyc03g005140.2(STP8);Solyc03g097610.3(SWEET10);Solyc03g097870.4(SWEET11);Solyc04g064630.3(SWEET1A);Solyc05g024260.3(N3);Solyc06g071400.3(SWEET5);Solyc09g074530.3(SWEET14)
GO:0004084	branched-chain-amino-acid transaminase activity	3	9	0.0401435	0.29433	Solyc04g077240.4(BCAT2);Solyc04g077250.4(BCAT2);Solyc12g088220.2(BCAT2)
GO:0000175	3'-5'-exoribonuclease activity	2	4	0.042723	0.29433	Solyc06g074030.1(CAF1-9);Solyc11g068770.1(CAF1-11)
GO:0004532	exoribonuclease activity	2	4	0.042723	0.29433	Solyc06g074030.1(CAF1-9);Solyc11g068770.1(CAF1-11)
GO:0016412	serine O-acyltransferase activity	2	4	0.042723	0.29433	Solyc02g082850.3(SAT4);Solyc07g065340.1(SAT3)
GO:0016538	cyclin-dependent protein serine/threonine kinase regulator activity	2	4	0.042723	0.29433	Solyc03g044480.3(KRP1);Solyc12g098310.2(KRP4)
GO:0016896	exoribonuclease activity, producing 5'-phosphomonoesters	2	4	0.042723	0.29433	Solyc06g074030.1(CAF1-9);Solyc11g068770.1(CAF1-11)
GO:0098772	molecular function regulator	23	176	0.0430839	0.29433	Solyc01g091050.4(PECS-2.1);Solyc03g019690.1(CDI);Solyc03g020030.3(CEVI57);Solyc03g020060.3(CEVI57);Solyc03g020080.4(PIN2K);Solyc03g044480.3(KRP1);Solyc03g098300.1(ODC);Solyc06g034370.1(PMEI11);Solyc06g072230.1(KTI2);Solyc06g073587.1(Os01g0270100);Solyc06g150133.1(CYS-PIN);Solyc07g007250.4(--);Solyc07g007750.3(PDF2.2);Solyc07g064170.3(PME1.9);Solyc09g084470.3(PIIF);Solyc09g084480.3(PIIF);Solyc10g0…
GO:0003824	catalytic activity	925	9991	0.0435014	0.29433	MSTRG.10329(RE1);MSTRG.11123(At3g47570);MSTRG.11614(ddx6);MSTRG.12107(CYP76B6);MSTRG.13464(--);MSTRG.1786(WIN2);MSTRG.18441(--);MSTRG.20370(RE1);MSTRG.3327(ACS3);MSTRG.6587(MLS);MSTRG.748(--);MSTRG.7859(XA21);MSTRG.7926(OST4A);Solyc00g500057.1(psaA);Solyc00g500064.1(atpB);Solyc00g500095.1(PAL5);Solyc00g500130.1(psbA);Solyc00g500139.1(psaA);Solyc00g500200.1(psbA);Solyc00g500209.1(psaA);Solyc00g500…
GO:0019842	vitamin binding	7	37	0.0437808	0.29433	Solyc02g081190.4(ACO);Solyc06g059880.3(ALS);Solyc07g026650.3(ACO1);Solyc07g049530.3(ACO1);Solyc09g005110.3(PDC2);Solyc10g076510.2(PDC1);Solyc12g005940.2(ACO2)
GO:0015604	organic phosphonate transmembrane transporter activity	8	45	0.0448218	0.29433	Solyc01g105450.4(ABCG11);Solyc05g051530.4(ABCG11);Solyc05g053610.2(PDR1);Solyc05g054890.4(ABCG1);Solyc05g055330.3(PDR2);Solyc05g056470.1(ABCG5);Solyc09g091670.3(PDR1);Solyc11g067000.3(PDR2)
GO:0051119	sugar transmembrane transporter activity	8	45	0.0448218	0.29433	Solyc02g062860.3(PLT6);Solyc02g062890.3(PLT6);Solyc02g082410.4(MSSP2);Solyc03g005140.2(STP8);Solyc03g097610.3(SWEET10);Solyc03g097870.4(SWEET11);Solyc05g024260.3(N3);Solyc09g074530.3(SWEET14)
GO:0016701	oxidoreductase activity, acting on single donors with incorporation of molecular oxygen	11	70	0.0465598	0.300731	Solyc01g006540.4(LOX2.1);Solyc01g006555.1(LOX2.1);Solyc01g087270.3(CCD1);Solyc01g099150.5.1(LOX1.5);Solyc01g099190.4(LOX1.2);Solyc03g111170.3(4CLL9);Solyc07g056570.1(NCED3);Solyc08g029000.3(LOX1.5);Solyc08g066650.3(CCD8B);Solyc11g007970.2(4CLL5);Solyc12g008650.2(MIOX4)
GO:0005261	cation channel activity	6	30	0.0473511	0.300909	Solyc01g095770.3(CNGC10);Solyc02g064680.4(ACA2);Solyc05g050350.2(CNGC1);Solyc05g050360.3(CNGC3);Solyc05g050380.4(CNGC10);Solyc07g048110.4(At3g21620)
GO:0099600	transmembrane receptor activity	4	16	0.0490517	0.306284	Solyc01g095770.3(CNGC10);Solyc05g050350.2(CNGC1);Solyc05g050360.3(CNGC3);Solyc05g050380.4(CNGC10)
GO:0030611	arsenate reductase activity	5	23	0.0497516	0.306284	Solyc04g011790.1(GRXS1);Solyc04g011800.1(GRXS1);Solyc04g011810.1(GRXS2);Solyc04g011830.1(GRXS1);Solyc04g011870.1(GRXS1)
GO:0030234	enzyme regulator activity	21	162	0.0552524	0.334914	Solyc01g091050.4(PECS-2.1);Solyc03g019690.1(CDI);Solyc03g020030.3(CEVI57);Solyc03g020060.3(CEVI57);Solyc03g020080.4(PIN2K);Solyc03g044480.3(KRP1);Solyc03g098300.1(ODC);Solyc06g034370.1(PMEI11);Solyc06g072230.1(KTI2);Solyc06g073587.1(Os01g0270100);Solyc06g150133.1(CYS-PIN);Solyc07g007250.4(--);Solyc07g007750.3(PDF2.2);Solyc07g064170.3(PME1.9);Solyc09g084470.3(PIIF);Solyc09g084480.3(PIIF);Solyc10g0…
GO:0016628	oxidoreductase activity, acting on the CH-CH group of donors, NAD or NADP as acceptor	36	310	0.0654536	0.390738	Solyc01g010020.3(CML16);Solyc01g066730.4(J);Solyc01g080680.3(At5g18840);Solyc01g105630.4(CML8);Solyc02g062860.3(PLT6);Solyc02g062890.3(PLT6);Solyc02g069490.4(DIM);Solyc02g082410.4(MSSP2);Solyc02g089200.4(SEP1);Solyc02g093040.4(Os04g0650000);Solyc03g005140.2(STP8);Solyc03g007200.2(DBR);Solyc03g044230.1(RD21A);Solyc03g111730.3(CYSEP);Solyc03g112540.4(TIC32);Solyc03g117630.1(HSP70);Solyc04g011440.4(…
GO:0015020	glucuronosyltransferase activity	3	11	0.0689335	0.399409	Solyc04g078990.4(GUX2);Solyc05g012730.1(IRX10L);Solyc06g068770.3(IRX10L)
GO:0016713	oxidoreductase activity, acting on paired donors, with incorporation or reduction of molecular oxygen, reduced iron-sulfur protein as one donor, and incorporation of one atom of oxygen	3	11	0.0689335	0.399409	Solyc06g074420.1(CYP94C1);Solyc06g076800.3(CYP86A1);Solyc10g083400.1(CYP94C1)
GO:0016841	ammonia-lyase activity	4	18	0.0715597	0.408616	Solyc00g500095.1(PAL5);Solyc00g500353.1(PAL5);Solyc03g042560.3(PAL);Solyc10g011925.1(TPA1)
[truncated: 325 more rows]

## Sheet: 2592-KEGG
KEGG_A_class	KEGG_B_class	Pathway	2592 (526)	All (7105)	Pvalue	Qvalue	Pathway ID	Genes	K_IDs
[truncated: 111 more rows]

## Sheet: 116-biological process
GO ID	Description	116 (69)	All (16684)	pvalue	p.adjust	Genes
[truncated: 428 more rows]

[truncated: 3 more sheets: 116-cellular component, 116-molecular function, 116-KEGG]
