# Supplementary material for: The SlHB8 Acts as a Negative Regulator in Stem Development and Lignin Biosynthesis
Source: Int J Mol Sci. 2021 Dec 12;22(24):13343. doi: 10.3390/ijms222413343 (PMC8708474; doi:10.3390/ijms222413343)
Supplement: Supplementary file 1 [file ijms-22-13343-s001.zip › ijms-1492812-SI/Supplementary Table S4 List of genes used in the qRT-PCR.xlsx]

## Sheet: 36genes.expression
id	HB8-cr-1_fpkm	HB8-cr-2_fpkm	HB8-cr-3_fpkm	HB8-ox-1_fpkm	HB8-ox-2_fpkm	HB8-ox-3_fpkm	WT-1_fpkm	WT-2_fpkm	WT-3_fpkm	HB8-cr-1_count	HB8-cr-2_count	HB8-cr-3_count	HB8-ox-1_count	HB8-ox-2_count	HB8-ox-3_count	WT-1_count	WT-2_count	WT-3_count	Symbol	Description	KEGG_A_class	KEGG_B_class	Pathway	K_ID	GO Component	GO Function	GO Process
Solyc01g005140.3	8.21	8.27	7.81	41.13	39.17	41.43	21.13	19.39	19.24	152	223	165	854	752	686	448	406	435	Os02g0642300	PREDICTED: probable ascorbate-specific transmembrane electron transporter 1 [Solanum lycopersicum]	-	-	-	-	GO:0009536//plastid;GO:0016020//membrane	GO:0005488//binding;GO:0016491//oxidoreductase activity	GO:0000097//sulfur amino acid biosynthetic process;GO:0005976//polysaccharide metabolic process;GO:0009826//unidimensional cell growth;GO:0043479//pigment accumulation in tissues in response to UV light;GO:0045229//external encapsulating structure organization;GO:0048588//developmental cell growth;GO:0065008//regulation of biological quality
Solyc01g067020.4	1.52	2.03	1.71	11.71	12.06	11.38	4.87	4.12	5.06	56	109	72	485	462	376	206	172	228	RKL1	atypical receptor-like kinase 1 precursor [Solanum lycopersicum]	-	-	-	-	-	-	-
Solyc01g067300.3	3.24	2.92	3.43	15.06	15.63	14.5	6.19	5.73	7.36	48	63	58	250	240	192	105	96	133	IN26	PREDICTED: CASP-like protein 1 [Solanum lycopersicum]	-	-	-	-	GO:0016020//membrane	-	-
Solyc01g099620.3	23.2	22.02	21.07	2.61	2.36	2.05	6.69	6.91	6.81	1167	1612	1209	147	123	92	385	393	418	RBOHB	PREDICTED: respiratory burst oxidase homolog protein B [Solanum lycopersicum]	Organismal Systems;Environmental Information Processing	Environmental adaptation;Signal transduction	ko04626//Plant-pathogen interaction;ko04016//MAPK signaling pathway - plant	K13447;K13447	GO:0031224//intrinsic component of membrane;GO:0043231//intracellular membrane-bounded organelle	GO:0046872//metal ion binding;GO:0050664//oxidoreductase activity, acting on NAD(P)H, oxygen as acceptor	GO:0000041//transition metal ion transport;GO:0001101//response to acid chemical;GO:0007165//signal transduction;GO:0009267//cellular response to starvation;GO:0009620//response to fungus;GO:0015698//inorganic anion transport;GO:0042743//hydrogen peroxide metabolic process;GO:0043067//regulation of programmed cell death;GO:0044707//single-multicellular organism process;GO:0044710//single-organism…
Solyc01g105870.3	5.34	4.67	4.31	0.45	0.46	0.16	1.27	0.69	1.12	191	243	176	18	17	5	52	28	49	TPS3	(-)-camphene/tricyclene synthase, chloroplastic [Solanum lycopersicum]	Metabolism;Metabolism;Metabolism	Global and overview maps;Global and overview maps;Metabolism of terpenoids and polyketides	ko01100//Metabolic pathways;ko01110//Biosynthesis of secondary metabolites;ko00902//Monoterpenoid biosynthesis	K21925;K21925;K21925	GO:0009532//plastid stroma	GO:0010333//terpene synthase activity;GO:0046872//metal ion binding	GO:0006644//phospholipid metabolic process;GO:0016098//monoterpenoid metabolic process;GO:0043692//monoterpene metabolic process;GO:0046246//terpene biosynthetic process
Solyc01g106620.2	97.04	102.47	102.61	618.43	603.53	603.29	244.87	256.86	249.14	1378	2118	1662	9847	8886	7661	3981	4124	4319	PR1B1	PR1 protein precursor [Solanum lycopersicum]	Organismal Systems;Environmental Information Processing;Environmental Information Processing	Environmental adaptation;Signal transduction;Signal transduction	ko04626//Plant-pathogen interaction;ko04075//Plant hormone signal transduction;ko04016//MAPK signaling pathway - plant	K13449;K13449;K13449	GO:0043231//intracellular membrane-bounded organelle	-	GO:0001101//response to acid chemical;GO:0009725//response to hormone;GO:0045087//innate immune response;GO:0051707//response to other organism
Solyc01g111540.4	2.43	2.28	2.38	0.3	0.07	0.2	0.65	0.48	0.74	108	148	121	15	3	8	33	24	40	BGAL13	PREDICTED: beta-galactosidase 13-like [Solanum lycopersicum]	-	-	-	-	GO:0005576//extracellular region;GO:0043231//intracellular membrane-bounded organelle	GO:0015925//galactosidase activity	GO:0000904//cell morphogenesis involved in differentiation;GO:0008152//metabolic process;GO:0009664//plant-type cell wall organization
Solyc02g071470.4	1.64	1.25	1.32	12.39	11.16	10.65	3.02	2.86	3.21	36	40	33	305	254	209	76	71	86	SRG1	PREDICTED: protein SRG1-like [Solanum lycopersicum]	-	-	-	-	-	GO:0016706//oxidoreductase activity, acting on paired donors, with incorporation or reduction of molecular oxygen, 2-oxoglutarate as one donor, and incorporation of one atom each of oxygen into both donors;GO:0043169//cation binding	GO:0005975//carbohydrate metabolic process;GO:0051553//flavone biosynthetic process
Solyc02g072400.1	3.15	2.85	3.13	0.21	0.39	0.22	1.16	1.05	1	173	228	196	13	22	11	73	65	67	At3g47570	PREDICTED: probable LRR receptor-like serine/threonine-protein kinase At3g47570 [Solanum lycopersicum]	Organismal Systems;Environmental Information Processing	Environmental adaptation;Signal transduction	ko04626//Plant-pathogen interaction;ko04016//MAPK signaling pathway - plant	K13420;K13420	-	GO:0004672//protein kinase activity	GO:0006796//phosphate-containing compound metabolic process
Solyc02g082920.4	75.01	76.87	72.81	848.89	831.8	849.4	158.68	152.05	156.81	1261	1881	1396	16001	14498	12769	3054	2890	3218	CHI3	acidic 26 kDa endochitinase precursor [Solanum lycopersicum]	Metabolism;Environmental Information Processing;Metabolism	Global and overview maps;Signal transduction;Carbohydrate metabolism	ko01100//Metabolic pathways;ko04016//MAPK signaling pathway - plant;ko00520//Amino sugar and nucleotide sugar metabolism	K20547;K20547;K20547	GO:0044421//extracellular region part	GO:0004553//hydrolase activity, hydrolyzing O-glycosyl compounds;GO:0016872//intramolecular lyase activity;GO:0097367//carbohydrate derivative binding	GO:0005976//polysaccharide metabolic process;GO:0006026//aminoglycan catabolic process;GO:0006950//response to stress;GO:0009620//response to fungus;GO:0044036//cell wall macromolecule metabolic process
Solyc02g086700.4	2.13	1.88	2.28	140.03	140.99	122.11	9.29	9.24	9.69	45	58	55	3320	3091	2309	225	221	250	PR2	PREDICTED: glucan endo-1,3-beta-glucosidase, acidic-like [Solanum lycopersicum]	-	-	-	-	GO:0044421//extracellular region part	GO:0008422//beta-glucosidase activity	GO:0006950//response to stress;GO:0044238//primary metabolic process
Solyc02g093580.4	1.13	1.02	1.13	10.54	11.16	10.15	3.02	3.38	2.17	28	37	32	294	288	226	86	95	66	9612	probable pectate lyase P18 precursor [Solanum lycopersicum]	Metabolism	Carbohydrate metabolism	ko00040//Pentose and glucuronate interconversions	K01728	-	GO:0016837//carbon-oxygen lyase activity, acting on polysaccharides;GO:0043169//cation binding	GO:0000272//polysaccharide catabolic process;GO:0048646//anatomical structure formation involved in morphogenesis
Solyc03g025680.3	0.07	0.27	0	7.3	6.58	5.95	1.22	0.69	0.68	1	5.61	0	117.09	97.5	76.14	20	11.09	11.81	--	PAR-1c [Nicotiana tabacum]	-	-	-	-	-	-	-
Solyc03g093890.3	0.17	0.31	0.2	9.67	8.16	8.19	1.29	1.41	0.74	3	8	4	191	149	129	26	28	16	MYB14	R2R3MYB transcription factor 52 [Solanum lycopersicum]	Organismal Systems	Environmental adaptation	ko04626//Plant-pathogen interaction	K09422	-	GO:0005488//binding	-
Solyc03g119590.1	0.18	0	0	7.28	5.25	6.08	0.79	1.6	1.49	1	0	0	45	30	30	5	10	10	--	PREDICTED: protein NIM1-INTERACTING 2 [Solanum tuberosum]	-	-	-	-	-	-	-
Solyc05g015850.4	0.47	0.58	0.75	13.39	9.56	10.24	3.88	2.67	2.17	5	9	9	159	105	97	47	32	28	WRKY75	PREDICTED: probable WRKY transcription factor 75 [Solanum pennellii]	-	-	-	-	GO:0043231//intracellular membrane-bounded organelle	GO:0000976//transcription regulatory region sequence-specific DNA binding;GO:0001071//nucleic acid binding transcription factor activity	GO:0006357//regulation of transcription from RNA polymerase II promoter;GO:0009247//glycolipid biosynthetic process;GO:0009267//cellular response to starvation;GO:0009414//response to water deprivation;GO:0009725//response to hormone;GO:0010053//root epidermal cell differentiation;GO:0032104//regulation of response to extracellular stimulus;GO:0048528//post-embryonic root development
Solyc05g046020.3	19.97	20.16	19.24	3.12	4.3	4.89	8.8	8.02	8.4	434	637.84	477	76	97	95	218.96	197.02	223	PER3	peroxidase 3 precursor [Solanum lycopersicum]	Metabolism;Metabolism;Metabolism	Global and overview maps;Global and overview maps;Biosynthesis of other secondary metabolites	ko01100//Metabolic pathways;ko01110//Biosynthesis of secondary metabolites;ko00940//Phenylpropanoid biosynthesis	K00430;K00430;K00430	GO:0005618//cell wall;GO:0005911//cell-cell junction;GO:0043231//intracellular membrane-bounded organelle	GO:0016209//antioxidant activity;GO:0016740//transferase activity;GO:0043169//cation binding;GO:0046906//tetrapyrrole binding	GO:0000041//transition metal ion transport;GO:0006972//hyperosmotic response;GO:0009267//cellular response to starvation;GO:0009414//response to water deprivation;GO:0010053//root epidermal cell differentiation;GO:0015698//inorganic anion transport;GO:0016129//phytosteroid biosynthetic process;GO:0042743//hydrogen peroxide metabolic process
Solyc05g047530.3	111.87	114.62	118.74	2.68	4.15	3.15	31.6	31.17	29.56	3460	5160	4189	93	133	87	1119	1090	1116	CYP73A14	PREDICTED: cytochrome P450 CYP73A100 [Solanum lycopersicum]	Metabolism;Metabolism;Metabolism;Metabolism;Metabolism;Metabolism;Metabolism	Global and overview maps;Global and overview maps;Biosynthesis of other secondary metabolites;Amino acid metabolism;Biosynthesis of other secondary metabolites;Biosynthesis of other secondary metabolites;Metabolism of cofactors and vitamins	ko01100//Metabolic pathways;ko01110//Biosynthesis of secondary metabolites;ko00940//Phenylpropanoid biosynthesis;ko00360//Phenylalanine metabolism;ko00941//Flavonoid biosynthesis;ko00945//Stilbenoid, diarylheptanoid and gingerol biosynthesis;ko00130//Ubiquinone and other terpenoid-quinone biosynthesis	K00487;K00487;K00487;K00487;K00487;K00487;K00487	GO:0031224//intrinsic component of membrane	GO:0016709//oxidoreductase activity, acting on paired donors, with incorporation or reduction of molecular oxygen, NAD(P)H as one donor, and incorporation of one atom of oxygen;GO:0046906//tetrapyrrole binding;GO:0046914//transition metal ion binding	GO:0044710//single-organism metabolic process
Solyc05g054090.3	238.12	251.7	223.5	27.25	25.75	22.78	77.65	79.59	84.49	2408	3705	2578	309	270	206	899	910	1043	--	PREDICTED: induced stolen tip protein TUB8-like [Solanum lycopersicum]	-	-	-	-	-	-	-
Solyc06g062420.4	0.2	0.07	0	5.98	5.6	6.15	2.01	1.15	1.31	2	1	0	67	58	55	23	13	16	--	hypothetical protein CICLE_v10026890mg [Citrus clementina]	-	-	-	-	-	-	-
Solyc06g075050.2	5	4.75	4.51	0.33	0.64	1.89	2.44	2.14	2.53	68	94	70	5	9	23	38	33	42	NEC3	PREDICTED: bifunctional monodehydroascorbate reductase and carbonic anhydrase nectarin-3-like [Solanum lycopersicum]	Metabolism	Energy metabolism	ko00910//Nitrogen metabolism	K01674	GO:0009536//plastid;GO:0016020//membrane	GO:0016655//oxidoreductase activity, acting on NAD(P)H, quinone or similar compound as acceptor;GO:0016836//hydro-lyase activity;GO:0046914//transition metal ion binding	GO:0000302//response to reactive oxygen species;GO:0044237//cellular metabolic process;GO:0044710//single-organism metabolic process;GO:0048229//gametophyte development;GO:0051707//response to other organism;GO:0055067//monovalent inorganic cation homeostasis;GO:0070838//divalent metal ion transport;GO:0072503//cellular divalent inorganic cation homeostasis
Solyc07g007260.4	9.07	11.45	8.04	0	0.09	0.41	1.86	1.8	2.35	98	180	99	0	1	4	23	22	31	-	-	-	-	-	-	-	-	-
Solyc08g067340.4	0.86	0.52	0.36	20.57	20.78	20.11	3.37	3.5	3.45	17	15	8	454	424	354	76	78	83	WRKY40	PREDICTED: probable WRKY transcription factor 40 [Solanum lycopersicum]	-	-	-	-	GO:0005623//cell	GO:0005488//binding	GO:0002252//immune effector process;GO:0002682//regulation of immune system process;GO:0006725//cellular aromatic compound metabolic process;GO:0009617//response to bacterium;GO:0009620//response to fungus;GO:0009751//response to salicylic acid;GO:0009755//hormone-mediated signaling pathway;GO:0031347//regulation of defense response;GO:0035556//intracellular signal transduction;GO:0043900//regula…
Solyc08g068860.3	0.81	0.95	1.21	12.47	12.04	12.33	2.31	3.02	3.08	21	36	36	364	325	287	69	89	98	nep2	PREDICTED: aspartyl protease AED1-like [Solanum lycopersicum]	-	-	-	-	-	-	-
Solyc08g076630.3	1.43	1.11	1.57	0.29	0.18	0.1	0.88	0.41	0.72	31	35	39	7	4	2	22	10	19	BG	PREDICTED: basic 7S globulin-like [Solanum lycopersicum]	-	-	-	-	GO:0005618//cell wall;GO:0005911//cell-cell junction;GO:0016020//membrane;GO:0043231//intracellular membrane-bounded organelle;GO:0044444//cytoplasmic part	-	GO:0006970//response to osmotic stress
Solyc08g078950.3	176.62	177.32	168.5	17.99	18.81	16.84	77.01	82.45	77.59	6112	8932	6651	698	675	521	3051	3226	3278	NPF6.3	PREDICTED: protein NRT1/ PTR FAMILY 6.3-like [Solanum lycopersicum]	-	-	-	-	GO:0031224//intrinsic component of membrane;GO:0043231//intracellular membrane-bounded organelle	GO:0015103//inorganic anion transmembrane transporter activity;GO:0015291//secondary active transmembrane transporter activity	GO:0001101//response to acid chemical;GO:0006694//steroid biosynthetic process;GO:0006950//response to stress;GO:0009664//plant-type cell wall organization;GO:0009755//hormone-mediated signaling pathway;GO:0010383//cell wall polysaccharide metabolic process;GO:0015698//inorganic anion transport;GO:0015833//peptide transport;GO:0019758//glycosinolate biosynthetic process;GO:0042126//nitrate metabo…
Solyc08g080620.1	0.09	0.12	0	82.09	74.97	76.52	2.34	3.4	2.27	1	2	0	1029	869	765	30	43	31	AP24	PR-5x precursor [Solanum lycopersicum]	-	-	-	-	GO:0043231//intracellular membrane-bounded organelle	GO:0005488//binding	GO:0001906//cell killing;GO:0006970//response to osmotic stress;GO:0042742//defense response to bacterium;GO:0050832//defense response to fungus
Solyc09g011270.4	1.02	1.75	1.64	12.8	14.01	10.64	4.68	4.81	5.57	12	30	22	169	171	112	63	64	80	--	PREDICTED: diacylglycerol kinase theta-like [Nicotiana sylvestris]	-	-	-	-	-	-	-
Solyc09g097810.3	0	0.22	0	7.16	9.5	10.42	1.78	1.33	3.51	0	3	0	75	92	87	19	14	40	--	SAR8.2 precursor [Capsicum annuum]	-	-	-	-	-	-	-
Solyc09g098080.4	0	0.03	0.03	4.44	4.35	3.18	0.34	0.41	0.26	0	1	1	128	116	73	10	12	8	UGT71E1	PREDICTED: anthocyanidin 3-O-glucosyltransferase 2-like [Solanum lycopersicum]	-	-	-	-	-	GO:0016758//transferase activity, transferring hexosyl groups	-
Solyc10g009150.3	97.42	101.91	95.93	10.28	13.21	11.53	24.42	25.51	25.08	1209	1841	1358	143	170	128	347	358	380	--	PREDICTED: organ-specific protein S2-like [Solanum lycopersicum]	-	-	-	-	-	-	-
Solyc10g011730.3	18.06	16	16.93	1.44	0.72	1.53	5.22	7.93	8.16	145	187	155	13	6	11	48	72	80	AGP20	PREDICTED: arabinogalactan peptide 20-like [Nicotiana tomentosiformis]	-	-	-	-	GO:0031224//intrinsic component of membrane	-	GO:0000041//transition metal ion transport;GO:0001101//response to acid chemical;GO:0009267//cellular response to starvation;GO:0010053//root epidermal cell differentiation;GO:0015698//inorganic anion transport;GO:0016129//phytosteroid biosynthetic process
Solyc11g017280.2	0.76	0.99	1	5.47	6.55	5.51	2.4	2.22	2.7	35	66.08	52.12	281.57	311.74	226.23	126.02	115.12	151.1	PXC3	PREDICTED: leucine-rich repeat receptor-like tyrosine-protein kinase PXC3 [Solanum lycopersicum]	-	-	-	-	GO:0016020//membrane	GO:0016772//transferase activity, transferring phosphorus-containing groups	GO:0006498//N-terminal protein lipidation;GO:0006796//phosphate-containing compound metabolic process;GO:0007165//signal transduction;GO:0009696//salicylic acid metabolic process;GO:0009814//defense response, incompatible interaction
Solyc11g069220.2	0.12	0.22	0.04	1.29	1.47	1.21	0.45	0.64	0.56	3	8	1	36	38	27	13	18	17	MLO6	PREDICTED: MLO-like protein 6 [Solanum lycopersicum]	-	-	-	-	GO:0005911//cell-cell junction;GO:0016020//membrane;GO:0043231//intracellular membrane-bounded organelle	-	GO:0002252//immune effector process;GO:0006605//protein targeting;GO:0006812//cation transport;GO:0009404//toxin metabolic process;GO:0009617//response to bacterium;GO:0009696//salicylic acid metabolic process;GO:0009755//hormone-mediated signaling pathway;GO:0009863//salicylic acid mediated signaling pathway;GO:0010053//root epidermal cell differentiation;GO:0010243//response to organonitrogen c…
Solyc12g036390.2	0.14	0.07	0.15	1.92	1.98	1.63	0.58	0.52	0.34	4	3	5	62	59	42	19	17	12	SARD1	PREDICTED: protein SAR DEFICIENT 1-like [Solanum lycopersicum]	-	-	-	-	-	-	GO:0006725//cellular aromatic compound metabolic process;GO:0007165//signal transduction;GO:0009617//response to bacterium;GO:0009814//defense response, incompatible interaction;GO:0031323//regulation of cellular metabolic process;GO:0031347//regulation of defense response;GO:0071229//cellular response to acid chemical;GO:0071310//cellular response to organic substance;GO:1901360//organic cyclic …
Solyc12g056390.1	0.71	0.55	0.62	9.61	12.11	10.56	2.26	1.34	1.75	8	9	8	121	141	106	29	17	24	TLP1	PREDICTED: pathogenesis-related protein R major form [Solanum lycopersicum]	-	-	-	-	-	GO:0005488//binding;GO:0016787//hydrolase activity	GO:0006970//response to osmotic stress;GO:0042742//defense response to bacterium;GO:0050832//defense response to fungus
